# Supplementary material for: 24-hour average PM2.5 concentration caused by aircraft in Chinese airports from Jan. 2006 to Dec. 2023
Source: Sci Data. 2024 Mar 9;11:284. doi: 10.1038/s41597-024-03110-9 (PMC10925045; doi:10.1038/s41597-024-03110-9)
Supplement: Supplementary file 1 — Supplementary Table 1 [file 41597_2024_3110_MOESM1_ESM.xlsx]

## Sheet: sheet
Year	Month/Airport flow ( g/s)	January	February	March	April	May	June	July	August	September	October	November	December
2006	AAT	0.00525879	0.0053848	0.00578381	0.00627517	0.00578514	0.0058551	0.00663501	0.00683444	0.00694863	0.00665726	0.00657776	0.00614395
	ACX	0.00197767	0.00202505	0.00217511	0.00235989	0.00217561	0.00220192	0.00249522	0.00257022	0.00261316	0.00250359	0.00247369	0.00231055
	AEB	7.81686e-06	8.00417e-06	8.59726e-06	9.32764e-06	8.59924e-06	8.70323e-06	9.86252e-06	1.0159e-05	1.03287e-05	9.8956e-06	9.77742e-06	9.1326e-06
	AKA	0.000211055	0.000216113	0.000232126	0.000251846	0.000232179	0.000234987	0.000266288	0.000274292	0.000278875	0.000267181	0.00026399	0.00024658
	AKU	0.00277694	0.00284348	0.00305418	0.00331364	0.00305488	0.00309182	0.00350366	0.00360897	0.00366927	0.00351541	0.00347343	0.00324435
	AQG	8.98939e-05	9.20479e-05	9.88685e-05	0.000107268	9.88913e-05	0.000100087	0.000113419	0.000116828	0.00011878	0.000113799	0.00011244	0.000105025
	AVA	5.4718e-05	5.60292e-05	6.01808e-05	6.52935e-05	6.01947e-05	6.09226e-05	6.90376e-05	7.11128e-05	7.23009e-05	6.92692e-05	6.84419e-05	6.39282e-05
	BAV	0.0110276	0.0112919	0.0121286	0.013159	0.0121314	0.0122781	0.0139135	0.0143318	0.0145712	0.0139602	0.0137935	0.0128838
	BHY	0.00555779	0.00569096	0.00611265	0.00663195	0.00611406	0.006188	0.00701225	0.00722302	0.0073437	0.00703577	0.00695174	0.00649328
	BPX	0.00102401	0.00104855	0.00112624	0.00122192	0.0011265	0.00114012	0.00129199	0.00133082	0.00135306	0.00129632	0.00128084	0.00119637
	BSD	0.0023177	0.00237324	0.00254909	0.00276564	0.00254967	0.00258051	0.00292424	0.00301213	0.00306246	0.00293404	0.002899	0.00270781
	CAN	0.454167	0.46505	0.49951	0.541945	0.499624	0.505667	0.573022	0.590246	0.600108	0.574944	0.568078	0.530613
	CGD	0.00468816	0.0048005	0.00515621	0.00559425	0.00515739	0.00521977	0.00591504	0.00609284	0.00619464	0.00593488	0.005864	0.00547727
	CGO	0.0863978	0.0884681	0.0950234	0.103096	0.0950452	0.0961947	0.109008	0.112285	0.114161	0.109374	0.108067	0.10094
	CGQ	0.0425159	0.0435347	0.0467605	0.050733	0.0467713	0.0473369	0.0536422	0.0552546	0.0561778	0.0538221	0.0531794	0.0496722
	CIF	0.00325963	0.00333774	0.00358506	0.00388962	0.00358588	0.00362925	0.00411267	0.00423629	0.00430707	0.00412646	0.00407718	0.00380829
	CIH	0.00517672	0.00530076	0.00569354	0.00617723	0.00569485	0.00576372	0.00653145	0.00672778	0.00684018	0.00655336	0.00647509	0.00604806
	CKG	0.173786	0.177951	0.191136	0.207374	0.19118	0.193492	0.219266	0.225857	0.22963	0.220001	0.217374	0.203038
	CSX	0.139021	0.142352	0.1529	0.16589	0.152935	0.154785	0.175402	0.180675	0.183693	0.175991	0.173889	0.162421
	CTU	0.303849	0.31113	0.334184	0.362575	0.334261	0.338303	0.383366	0.394889	0.401487	0.384652	0.380058	0.354993
	CZX	0.00888386	0.00909674	0.00977079	0.0106009	0.00977304	0.00989123	0.0112088	0.0115457	0.0117386	0.0112463	0.011112	0.0103792
	DAT	0.00148911	0.00152479	0.00163778	0.00177691	0.00163816	0.00165797	0.00187881	0.00193528	0.00196762	0.00188511	0.0018626	0.00173976
	DAX	0.00105137	0.00107656	0.00115633	0.00125457	0.0011566	0.00117059	0.00132651	0.00136638	0.00138921	0.00133096	0.00131506	0.00122833
	DDG	0.00140508	0.00143875	0.00154536	0.00167664	0.00154571	0.00156441	0.00177279	0.00182607	0.00185658	0.00177873	0.00175749	0.00164158
	DIG	0.00760971	0.00779206	0.00836943	0.00908045	0.00837136	0.0084726	0.00960116	0.00988975	0.010055	0.00963336	0.00951831	0.00889058
	DLC	0.110167	0.112807	0.121166	0.131459	0.121193	0.122659	0.138997	0.143175	0.145568	0.139464	0.137798	0.12871
	DLU	0.00843048	0.0086325	0.00927215	0.0100599	0.00927428	0.00938644	0.0106367	0.0109564	0.0111395	0.0106724	0.0105449	0.0098495
	DNH	0.00716415	0.00733582	0.00787939	0.00854878	0.0078812	0.00797651	0.009039	0.00931069	0.00946625	0.00906931	0.008961	0.00837002
	DOY	0.00202066	0.00206908	0.00222239	0.00241119	0.0022229	0.00224979	0.00254946	0.00262609	0.00266997	0.00255801	0.00252746	0.00236078
	DYG	0.0283244	0.0290031	0.0311522	0.0337987	0.0311593	0.0315362	0.0357368	0.036811	0.037426	0.0358567	0.0354285	0.033092
	ENH	0.00383222	0.00392404	0.00421481	0.00457287	0.00421578	0.00426676	0.0048351	0.00498043	0.00506364	0.00485132	0.00479338	0.00447726
	ENY	0.00321664	0.00329372	0.00353777	0.00383832	0.00353859	0.00358138	0.00405843	0.00418041	0.00425026	0.00407204	0.00402341	0.00375806
	FOC	0.0797183	0.0816285	0.087677	0.0951256	0.0876972	0.0887578	0.10058	0.103604	0.105335	0.100918	0.0997125	0.0931365
	GOQ	0.000541318	0.000554289	0.00059536	0.000645939	0.000595497	0.000602699	0.000682979	0.000703508	0.000715262	0.00068527	0.000677086	0.000632432
	HAK	0.120649	0.12354	0.132694	0.143967	0.132725	0.13433	0.152223	0.156799	0.159418	0.152734	0.15091	0.140957
	HEK	0.00132105	0.0013527	0.00145294	0.00157637	0.00145327	0.00147085	0.00166677	0.00171687	0.00174555	0.00167236	0.00165238	0.00154341
	HET	0.0419531	0.0429584	0.0461415	0.0500614	0.0461521	0.0467103	0.0529321	0.0545232	0.0554341	0.0531097	0.0524754	0.0490146
	HFE	0.0469012	0.048025	0.0515836	0.0559658	0.0515954	0.0522194	0.0591751	0.0609538	0.0619722	0.0593736	0.0586645	0.0547956
	HGH	0.196983	0.201703	0.216649	0.235054	0.216699	0.219319	0.248533	0.256003	0.260281	0.249367	0.246388	0.230139
	HJJ	0.000924344	0.000946493	0.00101663	0.00110299	0.00101686	0.00102916	0.00116624	0.0012013	0.00122137	0.00117015	0.00115618	0.00107993
	HLD	0.00504969	0.00517069	0.00555383	0.00602565	0.00555511	0.00562229	0.00637119	0.00656269	0.00667234	0.00639255	0.00631621	0.00589966
	HLH	0.00217895	0.00223116	0.00239649	0.00260008	0.00239704	0.00242603	0.00274918	0.00283181	0.00287912	0.0027584	0.00272545	0.00254571
	HRB	0.0661756	0.0677613	0.0727823	0.0789654	0.072799	0.0736794	0.0834936	0.0860033	0.0874402	0.0837736	0.0827732	0.0773143
	HSN	0.0099919	0.0102313	0.0109895	0.0119231	0.010992	0.0111249	0.0126068	0.0129857	0.0132027	0.012649	0.012498	0.0116737
	HTN	0.00165717	0.00169688	0.00182262	0.00197746	0.00182304	0.00184509	0.00209085	0.0021537	0.00218968	0.00209787	0.00207281	0.00193611
	HYN	0.00577666	0.00591508	0.00635338	0.00689312	0.00635484	0.00643169	0.0072884	0.00750748	0.00763291	0.00731285	0.00722551	0.00674899
	HZG	0.00314238	0.00321768	0.0034561	0.00374971	0.00345689	0.0034987	0.00396473	0.0040839	0.00415214	0.00397803	0.00393052	0.0036713
	HZH	0.000183696	0.000188098	0.000202036	0.000219199	0.000202082	0.000204526	0.000231769	0.000238736	0.000242724	0.000232547	0.000229769	0.000214616
	INC	0.0265558	0.0271922	0.029207	0.0316883	0.0292138	0.0295671	0.0335054	0.0345125	0.0350892	0.0336178	0.0332163	0.0310257
	IQM	0.000304858	0.000312163	0.000335293	0.000363778	0.00033537	0.000339426	0.000384638	0.0003962	0.000402819	0.000385928	0.000381319	0.000356171
	IQN	0.00136795	0.00140073	0.00150452	0.00163234	0.00150487	0.00152307	0.00172594	0.00177782	0.00180752	0.00173173	0.00171105	0.0015982
	JDZ	0.00320491	0.00328171	0.00352488	0.00382433	0.00352569	0.00356833	0.00404363	0.00416518	0.00423477	0.00405719	0.00400874	0.00374436
	JGN	0.000773869	0.000792413	0.000851129	0.000923436	0.000851325	0.00086162	0.000976389	0.00100574	0.00102254	0.000979664	0.000967964	0.000904127
	JGS	0.000562814	0.0005763	0.000619003	0.00067159	0.000619145	0.000626633	0.000710101	0.000731446	0.000743666	0.000712483	0.000703974	0.000657547
	JHG	0.0304975	0.0312283	0.0335422	0.0363918	0.0335499	0.0339557	0.0384786	0.0396352	0.0402974	0.0386077	0.0381466	0.0356308
	JIU	6.25349e-05	6.40333e-05	6.87781e-05	7.46211e-05	6.87939e-05	6.96259e-05	7.89001e-05	8.12717e-05	8.26296e-05	7.91648e-05	7.82193e-05	7.30608e-05
	JJN	0.0239743	0.0245488	0.0263678	0.0286079	0.0263739	0.0266928	0.0302483	0.0311575	0.0316781	0.0303498	0.0299873	0.0280097
	JMU	0.00148716	0.00152279	0.00163563	0.00177458	0.00163601	0.00165579	0.00187634	0.00193274	0.00196503	0.00188264	0.00186015	0.00173748
	JNZ	0.000902847	0.000924481	0.000992984	0.00107734	0.000993212	0.00100522	0.00113912	0.00117336	0.00119296	0.00114294	0.00112929	0.00105481
	JUZ	0.001067	0.00109257	0.00117353	0.00127322	0.0011738	0.00118799	0.00134623	0.0013867	0.00140987	0.00135075	0.00133462	0.0012466
	JZH	0.0192803	0.0197423	0.0212051	0.0230066	0.02121	0.0214665	0.0243259	0.0250571	0.0254757	0.0244075	0.024116	0.0225255
	KCA	0.000500279	0.000512267	0.000550225	0.000596969	0.000550351	0.000557007	0.000631201	0.000650174	0.000661037	0.000633318	0.000625755	0.000584486
	KHG	0.00785008	0.00803819	0.0086338	0.00936728	0.00863579	0.00874022	0.00990443	0.0102021	0.0103726	0.00993765	0.00981897	0.00917141
	KHN	0.0577412	0.0591248	0.0635058	0.0689009	0.0635204	0.0642886	0.072852	0.0750417	0.0762955	0.0730963	0.0722233	0.0674602
	KMG	0.264939	0.271287	0.291389	0.316144	0.291456	0.294981	0.334273	0.34432	0.350073	0.335394	0.331388	0.309533
	KOW	0.00333194	0.00341178	0.00366458	0.0039759	0.00366543	0.00370975	0.0042039	0.00433026	0.00440261	0.004218	0.00416762	0.00389277
	KRL	0.00648213	0.00663746	0.00712928	0.00773494	0.00713092	0.00721716	0.00817849	0.00842432	0.00856507	0.00820592	0.00810792	0.00757321
	KRY	0.00105528	0.00108056	0.00116063	0.00125923	0.0011609	0.00117494	0.00133144	0.00137146	0.00139437	0.00133591	0.00131995	0.0012329
	KWE	0.0844319	0.086455	0.0928612	0.10075	0.0928825	0.0940058	0.106528	0.10973	0.111563	0.106885	0.105608	0.0986434
	KWL	0.0772286	0.0790792	0.0849388	0.0921547	0.0849583	0.0859858	0.0974392	0.100368	0.102045	0.097766	0.0965984	0.0902278
	LCX	0.000105528	0.000108056	0.000116063	0.000125923	0.00011609	0.000117494	0.000133144	0.000137146	0.000139437	0.000133591	0.000131995	0.00012329
	LHW	0.0428012	0.0438268	0.0470743	0.0510735	0.0470851	0.0476546	0.0540022	0.0556254	0.0565548	0.0541833	0.0535362	0.0500055
	LJG	0.0301555	0.0308781	0.0331661	0.0359837	0.0331737	0.0335749	0.0380471	0.0391908	0.0398455	0.0381747	0.0377188	0.0352313
	LLF	0.000445561	0.000456238	0.000490044	0.000531675	0.000490157	0.000496084	0.000562163	0.000579061	0.000588736	0.000564049	0.000557313	0.000520558
	LNJ	0.00255416	0.00261536	0.00280916	0.00304781	0.0028098	0.00284378	0.00322258	0.00331944	0.0033749	0.00323339	0.00319477	0.00298408
	LUM	0.0071407	0.00731181	0.0078536	0.0085208	0.00785541	0.0079504	0.00900941	0.00928022	0.00943527	0.00903963	0.00893167	0.00834263
	LXA	0.0179162	0.0183456	0.0197049	0.0213789	0.0197095	0.0199478	0.0226049	0.0232844	0.0236734	0.0226807	0.0224098	0.0209319
	LYA	0.326157	0.333972	0.358719	0.389193	0.358801	0.36314	0.411511	0.42388	0.430962	0.412891	0.40796	0.381055
	LYG	0.00425433	0.00435627	0.00467906	0.00507657	0.00468014	0.00473674	0.00536768	0.00552902	0.00562139	0.00538568	0.00532136	0.00497042
	LYI	0.00874902	0.00895867	0.00962249	0.01044	0.0096247	0.0097411	0.0110386	0.0113704	0.0115604	0.0110756	0.0109434	0.0102217
	LZH	0.00404913	0.00414616	0.00445338	0.00483172	0.00445441	0.00450828	0.00510878	0.00526234	0.00535027	0.00512592	0.0050647	0.00473068
	LZO	0.00347459	0.00355785	0.00382148	0.00414613	0.00382236	0.00386859	0.00438389	0.00451566	0.00459111	0.00439859	0.00434606	0.00405944
	LZY	0.000140703	0.000144075	0.000154751	0.000167897	0.000154786	0.000156658	0.000177525	0.000182861	0.000185917	0.000178121	0.000175993	0.000164387
	MDG	0.00349414	0.00357786	0.00384298	0.00416945	0.00384386	0.00389035	0.00440855	0.00454106	0.00461693	0.00442333	0.0043705	0.00408227
	MIG	0.00253266	0.00259335	0.00278551	0.00302215	0.00278615	0.00281985	0.00319546	0.0032915	0.0033465	0.00320617	0.00316788	0.00295896
	MXZ	0.00154383	0.00158082	0.00169796	0.00184221	0.00169835	0.00171889	0.00194785	0.0020064	0.00203992	0.00195438	0.00193104	0.00180369
	NAO	0.00303294	0.00310562	0.00333574	0.00361912	0.00333651	0.00337686	0.00382666	0.00394168	0.00400754	0.00383949	0.00379364	0.00354345
	NAY	0.00674986	0.0069116	0.00742374	0.00805441	0.00742544	0.00751524	0.00851628	0.00877227	0.00891883	0.00854485	0.0084428	0.007886
	NDG	0.001366	0.00139873	0.00150237	0.00163	0.00150272	0.00152089	0.00172347	0.00177528	0.00180494	0.00172926	0.0017086	0.00159592
	NGB	0.0603168	0.0617622	0.0663386	0.0719744	0.0663539	0.0671563	0.0761016	0.0783891	0.0796988	0.0763569	0.075445	0.0704694
	NKG	0.126225	0.129249	0.138826	0.15062	0.138858	0.140538	0.159257	0.164044	0.166785	0.159792	0.157883	0.147471
	NLT	0.000211055	0.000216113	0.000232126	0.000251846	0.000232179	0.000234987	0.000266288	0.000274292	0.000278875	0.000267181	0.00026399	0.00024658
	NNG	0.0532484	0.0545244	0.0585646	0.0635399	0.058578	0.0592864	0.0671835	0.0692029	0.0703591	0.0674088	0.0666038	0.0622112
	NNY	0.00510832	0.00523072	0.00561831	0.00609561	0.0056196	0.00568756	0.00644516	0.00663888	0.0067498	0.00646677	0.00638954	0.00596815
	NTG	0.019976	0.0204547	0.0219703	0.0238368	0.0219754	0.0222411	0.0252037	0.0259612	0.026395	0.0252882	0.0249862	0.0233383
	NZH	0.00271636	0.00278145	0.00298755	0.00324135	0.00298824	0.00302437	0.00342722	0.00353024	0.00358922	0.00343872	0.00339765	0.00317358
	PEK	0.740429	0.758171	0.81435	0.883532	0.814537	0.824388	0.934197	0.962278	0.978355	0.937331	0.926136	0.865058
	PVG	0.453366	0.46423	0.498628	0.540989	0.498743	0.504775	0.572011	0.589205	0.599049	0.57393	0.567075	0.529677
	PZI	0.00613233	0.00627927	0.00674455	0.00731753	0.0067461	0.00682769	0.00773714	0.00796971	0.00810286	0.0077631	0.00767038	0.00716452
	SHA	0.347119	0.355437	0.381774	0.414208	0.381862	0.38648	0.43796	0.451124	0.458661	0.439429	0.434181	0.405547
	SHE	0.0956217	0.097913	0.105168	0.114103	0.105192	0.106464	0.120646	0.124272	0.126348	0.12105	0.119605	0.111717
	SHP	0.000365438	0.000374195	0.000401922	0.000436067	0.000402014	0.000406876	0.000461073	0.000474932	0.000482867	0.000462619	0.000457094	0.000426949
	SIA	0.194083	0.198734	0.213459	0.231594	0.213508	0.21609	0.244874	0.252234	0.256449	0.245695	0.242761	0.226751
	SJW	0.0988696	0.101239	0.10874	0.117978	0.108765	0.110081	0.124744	0.128493	0.13064	0.125162	0.123667	0.115511
	SWA	0.0227549	0.0233001	0.0250266	0.0271527	0.0250324	0.0253351	0.0287098	0.0295728	0.0300668	0.0288061	0.0284621	0.026585
	SYM	0.00163372	0.00167287	0.00179683	0.00194948	0.00179724	0.00181898	0.00206127	0.00212322	0.0021587	0.00206818	0.00204348	0.00190871
	SYX	0.064196	0.0657342	0.070605	0.0766032	0.0706213	0.0714753	0.0809959	0.0834305	0.0848244	0.0812676	0.080297	0.0750014
	SZX	0.331226	0.339163	0.364294	0.395242	0.364378	0.368784	0.417907	0.430468	0.437661	0.419309	0.414301	0.386978
	TAO	0.140719	0.144091	0.154768	0.167916	0.154804	0.156676	0.177545	0.182882	0.185937	0.178141	0.176013	0.164405
	TCG	0.000191513	0.000196102	0.000210633	0.000228527	0.000210681	0.000213229	0.000241632	0.000248895	0.000253053	0.000242442	0.000239547	0.000223749
	TEN	0.00306616	0.00313964	0.00337228	0.00365877	0.00337305	0.00341384	0.00386857	0.00398485	0.00405143	0.00388155	0.00383519	0.00358226
	TGO	0.00232747	0.00238324	0.00255983	0.0027773	0.00256042	0.00259139	0.00293656	0.00302483	0.00307537	0.00294641	0.00291123	0.00271923
	TNA	0.0818836	0.0838457	0.0900585	0.0977093	0.0900792	0.0911686	0.103312	0.106418	0.108196	0.103659	0.102421	0.0956662
	TSN	0.10738	0.109953	0.118101	0.128134	0.118128	0.119556	0.135481	0.139554	0.141885	0.135936	0.134312	0.125454
	TXN	0.0082077	0.00840438	0.00902713	0.00979402	0.0090292	0.0091384	0.0103556	0.0106669	0.0108451	0.0103904	0.0102663	0.00958923
	TYN	0.0749559	0.076752	0.0824391	0.0894427	0.0824581	0.0834553	0.0945717	0.0974143	0.0990419	0.0948889	0.0937556	0.0875725
	URC	0.100841	0.103258	0.110909	0.120331	0.110934	0.112276	0.127231	0.131056	0.133245	0.127658	0.126134	0.117815
	UYN	0.00779341	0.00798016	0.00857147	0.00929965	0.00857344	0.00867713	0.00983293	0.0101285	0.0102977	0.00986591	0.00974808	0.0091052
	WEF	0.00443216	0.00453836	0.00487465	0.00528877	0.00487577	0.00493473	0.00559205	0.00576013	0.00585637	0.0056108	0.00554379	0.00517818
	WEH	0.0108068	0.0110658	0.0118857	0.0128955	0.0118884	0.0120322	0.0136349	0.0140448	0.0142794	0.0136807	0.0135173	0.0126258
	WNH	0.00034785	0.000356186	0.000382578	0.00041508	0.000382666	0.000387294	0.000438882	0.000452074	0.000459627	0.000440354	0.000435095	0.000406401
	WNZ	0.0616047	0.0630809	0.067755	0.0735111	0.0677706	0.0685902	0.0777265	0.0800628	0.0814005	0.0779872	0.0770558	0.071974
	WUA	0.001878	0.001923	0.00206549	0.00224096	0.00206597	0.00209095	0.00236947	0.00244069	0.00248147	0.00237742	0.00234902	0.00219411
	WUH	0.13069	0.133822	0.143738	0.155949	0.143771	0.145509	0.164891	0.169848	0.172686	0.165444	0.163469	0.152688
	WUS	0.0116608	0.0119402	0.012825	0.0139145	0.0128279	0.0129831	0.0147124	0.0151546	0.0154078	0.0147618	0.0145855	0.0136235
	WUX	0.0185045	0.0189479	0.0203519	0.0220808	0.0203566	0.0206027	0.023347	0.0240488	0.0244506	0.0234253	0.0231456	0.0216191
	WUZ	0.000216918	0.000222116	0.000238574	0.000258842	0.000238629	0.000241515	0.000273685	0.000281911	0.000286621	0.000274603	0.000271323	0.00025343
	WXN	0.00336125	0.00344179	0.00369682	0.00401088	0.00369767	0.00374239	0.00424088	0.00436836	0.00444134	0.00425511	0.00420429	0.00392702
	XFN	0.00221608	0.00226918	0.00243732	0.00264438	0.00243788	0.00246737	0.00279602	0.00288007	0.00292819	0.0028054	0.0027719	0.00258909
	XIC	0.00560078	0.00573499	0.00615994	0.00668325	0.00616136	0.00623587	0.00706649	0.0072789	0.00740051	0.00709019	0.00700552	0.0065435
	XIL	0.00154383	0.00158082	0.00169796	0.00184221	0.00169835	0.00171889	0.00194785	0.0020064	0.00203992	0.00195438	0.00193104	0.00180369
	XMN	0.151168	0.154791	0.16626	0.180385	0.166299	0.16831	0.190729	0.196462	0.199744	0.191368	0.189083	0.176613
	XNN	0.0151119	0.0154741	0.0166207	0.0180327	0.0166245	0.0168255	0.0190667	0.0196398	0.019968	0.0191307	0.0189022	0.0176556
	XUZ	0.00935874	0.00958299	0.0102931	0.0111675	0.0102954	0.0104199	0.0118079	0.0121628	0.012366	0.0118475	0.011706	0.010934
	YBP	0.00367588	0.00376396	0.00404286	0.00438632	0.00404379	0.0040927	0.00463785	0.00477725	0.00485707	0.0046534	0.00459783	0.0042946
	YCU	0.00436376	0.00446833	0.00479942	0.00520715	0.00480053	0.00485858	0.00550575	0.00567124	0.005766	0.00552422	0.00545824	0.00509827
	YIH	0.0122334	0.0125265	0.0134547	0.0145978	0.0134578	0.0136206	0.0154348	0.0158988	0.0161644	0.0154866	0.0153017	0.0142925
	YIN	0.0086474	0.00885461	0.00951072	0.0103187	0.00951291	0.00962795	0.0109104	0.0112384	0.0114261	0.010947	0.0108163	0.0101029
	YIW	0.00677526	0.00693761	0.00745168	0.00808473	0.00745339	0.00754353	0.00854834	0.00880528	0.0089524	0.00857701	0.00847457	0.00791568
	YNJ	0.013361	0.0136811	0.0146949	0.0159433	0.0146983	0.014876	0.0168575	0.0173642	0.0176543	0.016914	0.016712	0.0156099
	YNT	0.0342789	0.0351003	0.0377011	0.040904	0.0377098	0.0381659	0.0432496	0.0445496	0.0452939	0.0433947	0.0428764	0.0400487
	YNZ	0.00220045	0.00225317	0.00242013	0.00262573	0.00242069	0.00244996	0.0027763	0.00285975	0.00290753	0.00278561	0.00275234	0.00257083
	ZAT	0.00137381	0.00140673	0.00151097	0.00163933	0.00151132	0.00152959	0.00173334	0.00178544	0.00181527	0.00173915	0.00171838	0.00160505
	ZHA	0.00903043	0.00924682	0.00993199	0.0107758	0.00993427	0.0100544	0.0113937	0.0117361	0.0119322	0.0114319	0.0112954	0.0105504
	ZUH	0.047589	0.0487294	0.0523401	0.0567866	0.0523522	0.0529853	0.060043	0.0618478	0.0628811	0.0602444	0.0595249	0.0555992
2007	AAT	0.00809497	0.00901404	0.00948134	0.0101326	0.00929791	0.00968663	0.0104131	0.0109723	0.011007	0.0106422	0.0106169	0.00989431
	ACX	0.00164824	0.00183538	0.00193053	0.00206313	0.00189318	0.00197233	0.00212025	0.00223411	0.00224117	0.0021669	0.00216175	0.00201461
	AEB	0.000359689	0.000400526	0.00042129	0.000450228	0.000413139	0.000430412	0.000462691	0.000487539	0.00048908	0.000472872	0.000471749	0.00043964
	AKA	0.00113243	0.001261	0.00132637	0.00141748	0.00130071	0.00135509	0.00145672	0.00153494	0.00153979	0.00148877	0.00148523	0.00138414
	AKU	0.00334787	0.00372797	0.00392124	0.00419059	0.00384537	0.00400614	0.00430659	0.00453786	0.0045522	0.00440134	0.00439089	0.00409203
	AQG	0.000304352	0.000338907	0.000356476	0.000380963	0.000349579	0.000364195	0.000391508	0.000412533	0.000413837	0.000400122	0.000399172	0.000372003
	AVA	0.000569178	0.0006338	0.000666657	0.000712449	0.000653759	0.000681091	0.000732171	0.00077149	0.000773928	0.00074828	0.000746504	0.000695694
	BAV	0.00967207	0.0107702	0.0113285	0.0121067	0.0111094	0.0115738	0.0124418	0.01311	0.0131514	0.0127156	0.0126854	0.011822
	BHY	0.00577873	0.00643483	0.00676842	0.00723334	0.00663747	0.00691497	0.00743357	0.00783277	0.00785752	0.00759712	0.00757909	0.00706322
	BPX	0.00109092	0.00121478	0.00127776	0.00136553	0.00125304	0.00130542	0.00140333	0.00147869	0.00148336	0.0014342	0.0014308	0.00133341
	BSD	0.00309095	0.00344188	0.00362032	0.003869	0.00355027	0.0036987	0.0039761	0.00418962	0.00420286	0.00406358	0.00405393	0.003778
	CAN	0.515477	0.574002	0.60376	0.645232	0.592079	0.616832	0.663093	0.698702	0.70091	0.677682	0.676073	0.630057
	CGD	0.00476489	0.00530587	0.00558094	0.00596429	0.00547296	0.00570177	0.00612939	0.00645855	0.00647896	0.00626425	0.00624938	0.00582402
	CGO	0.10765	0.119872	0.126086	0.134747	0.123647	0.128816	0.138477	0.145913	0.146375	0.141524	0.141188	0.131578
	CGQ	0.0479334	0.0533756	0.0561427	0.0599991	0.0550565	0.0573583	0.06166	0.0649713	0.0651766	0.0630166	0.062867	0.058588
	CIF	0.00458899	0.00511001	0.00537492	0.00574412	0.00527093	0.0054913	0.00590313	0.00622014	0.0062398	0.00603301	0.00601869	0.00560903
	CIH	0.00503169	0.00560296	0.00589343	0.00629825	0.00577941	0.00602103	0.0064726	0.00682019	0.00684174	0.00661501	0.0065993	0.00615012
	CKG	0.207694	0.231275	0.243265	0.259975	0.238558	0.248532	0.267171	0.281519	0.282409	0.27305	0.272401	0.253861
	CSX	0.162139	0.180547	0.189907	0.202952	0.186233	0.194019	0.20857	0.21977	0.220465	0.213159	0.212652	0.198178
	CTU	0.328684	0.366002	0.384976	0.41142	0.377528	0.393311	0.422808	0.445514	0.446922	0.432111	0.431085	0.401744
	CZX	0.0111227	0.0123855	0.0130276	0.0139225	0.0127755	0.0133097	0.0143078	0.0150762	0.0151238	0.0146226	0.0145879	0.013595
	DAT	0.00188145	0.00209506	0.00220367	0.00235504	0.00216104	0.00225138	0.00242023	0.0025502	0.00255826	0.00247348	0.00246761	0.00229965
	DAX	0.00207908	0.00231513	0.00243515	0.00260242	0.00238804	0.00248787	0.00267446	0.00281808	0.00282699	0.0027333	0.00272681	0.00254121
	DDG	0.00145259	0.00161751	0.00170136	0.00181823	0.00166845	0.0017382	0.00186856	0.00196891	0.00197513	0.00190967	0.00190514	0.00177547
	DIG	0.00779062	0.00867513	0.00912487	0.00975165	0.00894833	0.00932243	0.0100216	0.0105598	0.0105931	0.0102421	0.0102178	0.00952231
	DLC	0.12533	0.139559	0.146794	0.156877	0.143954	0.149972	0.16122	0.169878	0.170415	0.164767	0.164376	0.153188
	DLU	0.00794082	0.00884239	0.00930079	0.00993966	0.00912085	0.00950217	0.0102148	0.0107634	0.0107974	0.0104395	0.0104148	0.00970589
	DNH	0.0073084	0.00813816	0.00856006	0.00914805	0.00839445	0.0087454	0.00940128	0.00990615	0.00993745	0.00960813	0.00958531	0.0089329
	DOY	0.00210279	0.00234154	0.00246293	0.0026321	0.00241528	0.00251625	0.00270497	0.00285023	0.00285923	0.00276448	0.00275792	0.0025702
	DSN	0.00246841	0.00274867	0.00289116	0.00308975	0.00283523	0.00295376	0.00317528	0.0033458	0.00335638	0.00324515	0.00323744	0.00301709
	DYG	0.0279608	0.0311354	0.0327495	0.0349991	0.0321159	0.0334586	0.0359679	0.0378995	0.0380192	0.0367593	0.036672	0.0341759
	ENH	0.00471943	0.00525526	0.0055277	0.00590739	0.00542075	0.00564738	0.00607092	0.00639694	0.00641715	0.00620449	0.00618976	0.00576846
	ENY	0.00299609	0.00333625	0.00350921	0.00375025	0.00344131	0.00358519	0.00385407	0.00406104	0.00407387	0.00393886	0.00392951	0.00366205
	FOC	0.0868154	0.0966721	0.101684	0.108668	0.0997164	0.103885	0.111676	0.117674	0.118046	0.114134	0.113863	0.106113
	FUG	9.88155e-05	0.000110035	0.000115739	0.000123689	0.0001135	0.000118245	0.000127113	0.000133939	0.000134363	0.00012991	0.000129601	0.00012078
	GOQ	0.000877482	0.000977108	0.00102776	0.00109836	0.00100788	0.00105002	0.00112876	0.00118938	0.00119314	0.0011536	0.00115086	0.00107253
	HAK	0.119723	0.133316	0.140227	0.149859	0.137514	0.143263	0.154008	0.162278	0.162791	0.157396	0.157022	0.146335
	HDG	0.0127195	0.0141637	0.0148979	0.0159213	0.0146097	0.0152205	0.016362	0.0172407	0.0172951	0.016722	0.0166823	0.0155468
	HEK	0.00119764	0.00133362	0.00140276	0.00149911	0.00137562	0.00143313	0.00154061	0.00162334	0.00162847	0.00157451	0.00157077	0.00146386
	HET	0.0493939	0.0550019	0.0578533	0.0618273	0.056734	0.0591059	0.0635387	0.0669509	0.0671625	0.0649367	0.0647825	0.0603732
	HFE	0.0645503	0.071879	0.0756054	0.0807987	0.0741426	0.0772423	0.0830353	0.0874945	0.087771	0.0848623	0.0846608	0.0788984
	HGH	0.226628	0.252358	0.265441	0.283674	0.260305	0.271188	0.291526	0.307182	0.308152	0.29794	0.297233	0.277002
	HJJ	0.00154152	0.00171654	0.00180553	0.00192955	0.0017706	0.00184462	0.00198296	0.00208945	0.00209606	0.00202659	0.00202178	0.00188417
	HLD	0.00637756	0.00710164	0.0074698	0.0079829	0.00732528	0.00763153	0.00820388	0.00864444	0.00867176	0.00838438	0.00836447	0.00779515
	HLH	0.00292494	0.00325703	0.00342588	0.0036612	0.00335959	0.00350005	0.00376255	0.0039646	0.00397713	0.00384533	0.0038362	0.00357509
	HRB	0.0794358	0.0884547	0.0930403	0.0994312	0.0912402	0.0950548	0.102184	0.107671	0.108011	0.104432	0.104184	0.0970927
	HSN	0.0108875	0.0121236	0.0127521	0.0136281	0.0125054	0.0130282	0.0140053	0.0147574	0.0148041	0.0143135	0.0142795	0.0133076
	HTN	0.00255735	0.0028477	0.00299533	0.00320108	0.00293738	0.00306018	0.00328969	0.00346635	0.0034773	0.00336206	0.00335408	0.00312579
	HYN	0.00785386	0.00874555	0.00919894	0.00983081	0.00902097	0.00939811	0.0101029	0.0106455	0.0106791	0.0103252	0.0103007	0.00959961
	HZG	0.00340518	0.00379179	0.00398837	0.00426233	0.0039112	0.00407472	0.00438032	0.00461555	0.00463013	0.00447669	0.00446606	0.00416208
	HZH	0.000948629	0.00105633	0.00111109	0.00118742	0.0010896	0.00113515	0.00122029	0.00128582	0.00128988	0.00124713	0.00124417	0.00115949
	INC	0.0314648	0.0350372	0.0368536	0.0393851	0.0361406	0.0376516	0.0404753	0.0426489	0.0427837	0.0413659	0.0412677	0.0384588
	IQM	0.000276684	0.000308097	0.000324069	0.00034633	0.0003178	0.000331086	0.000355916	0.00037503	0.000376215	0.000363747	0.000362884	0.000338184
	IQN	0.00298028	0.00331865	0.00349069	0.00373046	0.00342315	0.00356627	0.00383373	0.00403961	0.00405237	0.00391808	0.00390878	0.00364273
	JDZ	0.00469571	0.00522885	0.00549992	0.00587771	0.00539351	0.005619	0.00604041	0.00636479	0.00638491	0.00617331	0.00615866	0.00573947
	JGN	0.00254549	0.00283449	0.00298144	0.00318623	0.00292376	0.00304599	0.00327443	0.00345028	0.00346118	0.00334648	0.00333853	0.0031113
	JGS	0.00177077	0.00197182	0.00207404	0.00221651	0.00203392	0.00211895	0.00227787	0.00240019	0.00240778	0.00232798	0.00232246	0.00216438
	JHG	0.0346013	0.0385297	0.0405272	0.043311	0.0397431	0.0414047	0.0445099	0.0469002	0.0470484	0.0454892	0.0453812	0.0422924
	JIU	0.000462457	0.000514962	0.000541659	0.000578865	0.000531179	0.000553386	0.000594889	0.000626836	0.000628817	0.000607978	0.000606534	0.000565251
	JJN	0.0250636	0.0279092	0.029356	0.0313725	0.0287881	0.0299917	0.0322409	0.0339724	0.0340797	0.0329503	0.0328721	0.0306347
	JMU	0.00174706	0.00194541	0.00204627	0.00218682	0.00200668	0.00209057	0.00224736	0.00236805	0.00237553	0.0022968	0.00229135	0.00213539
	JNZ	0.000948629	0.00105633	0.00111109	0.00118742	0.0010896	0.00113515	0.00122029	0.00128582	0.00128988	0.00124713	0.00124417	0.00115949
	JUZ	0.00100001	0.00111355	0.00117128	0.00125173	0.00114862	0.00119664	0.00128638	0.00135547	0.00135975	0.00131469	0.00131157	0.0012223
	JZH	0.0279589	0.0311332	0.0327472	0.0349966	0.0321136	0.0334562	0.0359654	0.0378968	0.0380165	0.0367567	0.0366694	0.0341735
	KCA	0.000932819	0.00103873	0.00109258	0.00116763	0.00107144	0.00111623	0.00119995	0.00126439	0.00126838	0.00122635	0.00122344	0.00114016
	KHG	0.00817797	0.00910647	0.00957856	0.0102365	0.00939325	0.00978595	0.0105199	0.0110848	0.0111198	0.0107513	0.0107258	0.00999576
	KHN	0.0632459	0.0704266	0.0740776	0.079166	0.0726444	0.0756815	0.0813574	0.0857265	0.0859974	0.0831475	0.08295	0.0773041
	KJI	0.000300399	0.000334505	0.000351847	0.000376015	0.000345039	0.000359465	0.000386424	0.000407175	0.000408462	0.000394926	0.000393988	0.000367172
	KMG	0.292747	0.325984	0.342884	0.366437	0.33625	0.350308	0.37658	0.396803	0.398057	0.384865	0.383952	0.357818
	KOW	0.00418978	0.00466547	0.00490734	0.00524442	0.00481239	0.00501359	0.00538959	0.00567902	0.00569697	0.00550817	0.0054951	0.00512108
	KRL	0.00521746	0.00580983	0.00611102	0.00653079	0.00599279	0.00624333	0.00671157	0.00707199	0.00709434	0.00685924	0.00684295	0.00637719
	KRY	0.00160081	0.00178256	0.00187497	0.00200376	0.0018387	0.00191557	0.00205923	0.00216982	0.00217667	0.00210454	0.00209954	0.00195664
	KWE	0.0942404	0.10494	0.11038	0.117962	0.108245	0.11277	0.121228	0.127738	0.128142	0.123895	0.123601	0.115188
	KWL	0.08643	0.0962429	0.101232	0.108186	0.0992738	0.103424	0.111181	0.117151	0.117522	0.113627	0.113357	0.105642
	LCX	0.000644277	0.000717426	0.000754619	0.000806453	0.000740019	0.000770957	0.000828777	0.000873284	0.000876044	0.000847012	0.000845001	0.000787487
	LHW	0.0555482	0.0618549	0.0650615	0.0695306	0.0638028	0.0664702	0.0714553	0.0752926	0.0755306	0.0730275	0.0728541	0.0678954
	LJG	0.0369985	0.0411992	0.043335	0.0463117	0.0424966	0.0442733	0.0475937	0.0501495	0.050308	0.0486408	0.0485253	0.0452225
	LNJ	0.00292692	0.00325923	0.00342819	0.00366367	0.00336186	0.00350242	0.00376509	0.00396728	0.00397982	0.00384793	0.00383879	0.00357751
	LUM	0.00796849	0.0088732	0.0093332	0.00997429	0.00915263	0.00953527	0.0102504	0.0108009	0.010835	0.0104759	0.0104511	0.00973971
	LXA	0.0213817	0.0238093	0.0250436	0.0267639	0.0245591	0.0255858	0.0275047	0.0289818	0.0290734	0.0281099	0.0280431	0.0261344
	LYA	0.38878	0.43292	0.455364	0.486643	0.446554	0.465223	0.500114	0.526971	0.528636	0.511117	0.509903	0.475197
	LYG	0.00529058	0.00589126	0.00619667	0.00662232	0.00607678	0.00633084	0.00680563	0.00717111	0.00719377	0.00695537	0.00693886	0.00646657
	LYI	0.0190694	0.0212345	0.0223353	0.0238695	0.0219032	0.0228189	0.0245303	0.0258476	0.0259293	0.02507	0.0250105	0.0233082
	LZH	0.00824912	0.00918569	0.00966189	0.0103256	0.00947497	0.00987109	0.0106114	0.0111812	0.0112166	0.0108449	0.0108191	0.0100827
	LZO	0.00518584	0.00577462	0.00607398	0.00649121	0.00595647	0.0062055	0.00667089	0.00702913	0.00705135	0.00681766	0.00680148	0.00633854
	LZY	0.00100397	0.00111795	0.00117591	0.00125668	0.00115316	0.00120137	0.00129147	0.00136082	0.00136512	0.00131988	0.00131675	0.00122713
	MDG	0.00345064	0.00384241	0.00404161	0.00431922	0.00396341	0.00412911	0.00443879	0.00467716	0.00469194	0.00453645	0.00452568	0.00421764
	MIG	0.00381428	0.00424734	0.00446753	0.0047744	0.00438109	0.00456426	0.00490656	0.00517006	0.00518639	0.00501452	0.00500261	0.00466211
	MXZ	0.00148619	0.00165492	0.00174072	0.00186028	0.00170704	0.0017784	0.00191178	0.00201445	0.00202081	0.00195384	0.0019492	0.00181653
	NAO	0.0168204	0.0187301	0.0197011	0.0210544	0.0193199	0.0201277	0.0216372	0.0227991	0.0228712	0.0221132	0.0220607	0.0205592
	NAY	0.0140535	0.0156491	0.0164604	0.0175911	0.0161419	0.0168168	0.018078	0.0190488	0.019109	0.0184758	0.0184319	0.0171774
	NDG	0.00129251	0.00143925	0.00151387	0.00161785	0.00148458	0.00154664	0.00166264	0.00175193	0.00175746	0.00169922	0.00169519	0.0015798
	NGB	0.0623348	0.0694121	0.0730105	0.0780256	0.071598	0.0745913	0.0801854	0.0844916	0.0847586	0.0819497	0.0817551	0.0761905
	NKG	0.162832	0.18132	0.190719	0.20382	0.18703	0.194849	0.209462	0.22071	0.221408	0.214071	0.213562	0.199026
	NLT	0.000675898	0.000752637	0.000791655	0.000846034	0.000776339	0.000808796	0.000869453	0.000916144	0.00091904	0.000888583	0.000886473	0.000826136
	NNG	0.0632854	0.0704706	0.0741239	0.0792155	0.0726898	0.0757288	0.0814083	0.0857801	0.0860511	0.0831994	0.0830019	0.0773524
	NNY	0.0207098	0.0230611	0.0242566	0.0259228	0.0237873	0.0247818	0.0266403	0.028071	0.0281597	0.0272265	0.0271618	0.0253131
	NTG	0.0331447	0.0369078	0.0388212	0.0414878	0.0380701	0.0396617	0.0426363	0.0449259	0.0450679	0.0435743	0.0434709	0.0405121
	NZH	0.00321743	0.00358273	0.00376846	0.00402732	0.00369555	0.00385006	0.0041388	0.00436106	0.00437484	0.00422986	0.00421982	0.0039326
	PEK	0.788961	0.878537	0.924081	0.987556	0.906203	0.944089	1.01489	1.0694	1.07277	1.03722	1.03476	0.96433
	PVG	0.501058	0.557946	0.586871	0.627183	0.575517	0.599578	0.644544	0.679158	0.681304	0.658726	0.657162	0.612433
	PZI	0.00598822	0.0066681	0.00701379	0.00749556	0.00687809	0.00716565	0.00770305	0.00811672	0.00814237	0.00787253	0.00785384	0.00731928
	SHA	0.369659	0.411629	0.432968	0.462709	0.424591	0.442343	0.475517	0.501053	0.502637	0.485979	0.484826	0.451826
	SHE	0.112411	0.125173	0.131662	0.140706	0.129115	0.134513	0.144601	0.152367	0.152848	0.147783	0.147432	0.137397
	SHP	0.00176287	0.00196302	0.00206478	0.00220661	0.00202484	0.00210949	0.0022677	0.00238948	0.00239703	0.00231759	0.00231209	0.00215472
	SIA	0.235855	0.262633	0.276248	0.295224	0.270904	0.282229	0.303396	0.319689	0.320699	0.310071	0.309335	0.28828
	SJW	0.062985	0.0701361	0.0737721	0.0788395	0.0723448	0.0753693	0.0810218	0.0853729	0.0856427	0.0828045	0.0826079	0.0769853
	SWA	0.0243007	0.0270597	0.0284625	0.0304176	0.0279119	0.0290788	0.0312596	0.0329383	0.0330424	0.0319474	0.0318716	0.0297023
	SYM	0.00360677	0.00401627	0.00422447	0.00451465	0.00414274	0.00431594	0.00463963	0.00488878	0.00490423	0.00474171	0.00473045	0.00440848
	SYX	0.0835821	0.0930717	0.0978967	0.104621	0.0960027	0.100016	0.107517	0.113291	0.113649	0.109883	0.109622	0.102161
	SZX	0.358602	0.399316	0.420017	0.448868	0.411891	0.429111	0.461293	0.486066	0.487602	0.471443	0.470323	0.438311
	TAO	0.162783	0.181264	0.190662	0.203758	0.186973	0.19479	0.209398	0.220643	0.221341	0.214006	0.213497	0.198966
	TCG	0.000490125	0.000545772	0.000574066	0.000613498	0.000562959	0.000586495	0.000630481	0.000664339	0.000666438	0.000644352	0.000642823	0.00059907
	TEN	0.0035376	0.00393924	0.00414346	0.00442807	0.00406329	0.00423317	0.00455065	0.00479503	0.00481018	0.00465077	0.00463973	0.00432393
	TGO	0.00262256	0.00292032	0.00307171	0.00328271	0.00301229	0.00313822	0.00337358	0.00355475	0.00356598	0.00344781	0.00343962	0.00320551
	TNA	0.0916158	0.102018	0.107306	0.114677	0.10523	0.10963	0.117852	0.12418	0.124573	0.120445	0.120159	0.11198
	TSN	0.129774	0.144509	0.152	0.162441	0.149059	0.155291	0.166938	0.175902	0.176458	0.170611	0.170205	0.158621
	TXN	0.00710681	0.00791369	0.00832395	0.00889572	0.00816291	0.00850418	0.00914197	0.00963291	0.00966335	0.00934311	0.00932093	0.00868651
	TYN	0.0851019	0.0947641	0.0996768	0.106524	0.0977483	0.101835	0.109472	0.115351	0.115716	0.111881	0.111615	0.104018
	URC	0.117164	0.130466	0.137229	0.146656	0.134574	0.140201	0.150715	0.158809	0.159311	0.154031	0.153666	0.143207
	UYN	0.00746255	0.00830982	0.00874061	0.009341	0.00857151	0.00892986	0.00959958	0.0101151	0.0101471	0.00981079	0.00978749	0.00912132
	WEF	0.00471943	0.00525526	0.0055277	0.00590739	0.00542075	0.00564738	0.00607092	0.00639694	0.00641715	0.00620449	0.00618976	0.00576846
	WEH	0.0157334	0.0175197	0.018428	0.0196938	0.0180714	0.018827	0.0202389	0.0213258	0.0213932	0.0206842	0.0206351	0.0192306
	WNH	0.00388938	0.00433096	0.00455549	0.0048684	0.00446735	0.00465412	0.00500317	0.00527185	0.00528851	0.00511325	0.00510111	0.00475391
	WNZ	0.0687005	0.0765005	0.0804664	0.0859936	0.0789096	0.0822086	0.0883741	0.0931199	0.0934142	0.0903185	0.090104	0.0839712
	WUA	0.00224114	0.00249559	0.00262496	0.00280527	0.00257418	0.0026818	0.00288292	0.00303774	0.00304734	0.00294635	0.00293936	0.00273929
	WUH	0.184781	0.20576	0.216427	0.231294	0.21224	0.221113	0.237696	0.250461	0.251253	0.242926	0.242349	0.225854
	WUS	0.0110851	0.0123437	0.0129836	0.0138754	0.0127324	0.0132647	0.0142595	0.0150253	0.0150728	0.0145733	0.0145387	0.0135491
	WUX	0.0271545	0.0302375	0.0318051	0.0339898	0.0311898	0.0324937	0.0349307	0.0368065	0.0369228	0.0356992	0.0356144	0.0331904
	WUZ	0.00591115	0.00658227	0.00692351	0.00739908	0.00678956	0.00707341	0.0076039	0.00801225	0.00803757	0.0077712	0.00775275	0.00722507
	WXN	0.00389926	0.00434197	0.00456706	0.00488077	0.0044787	0.00466595	0.00501588	0.00528524	0.00530195	0.00512624	0.00511407	0.00476598
	XFN	0.00348621	0.00388202	0.00408327	0.00436375	0.00400427	0.00417168	0.00448455	0.00472538	0.00474031	0.00458322	0.00457233	0.00426112
	XIC	0.00547636	0.00609812	0.00641426	0.00685485	0.00629016	0.00655314	0.0070446	0.00742291	0.00744637	0.0071996	0.00718251	0.00669364
	XIL	0.00284391	0.0031668	0.00333097	0.00355977	0.00326652	0.00340309	0.00365831	0.00385477	0.00386695	0.0037388	0.00372993	0.00347605
	XMN	0.168482	0.187611	0.197337	0.210892	0.193519	0.20161	0.21673	0.228369	0.229091	0.221499	0.220973	0.205933
	XNN	0.0173243	0.0192913	0.0202914	0.0216852	0.0198988	0.0207307	0.0222855	0.0234822	0.0235564	0.0227758	0.0227217	0.0211752
	XUZ	0.0123678	0.0137719	0.0144859	0.0154809	0.0142056	0.0147995	0.0159095	0.0167638	0.0168168	0.0162595	0.0162209	0.0151168
	YBP	0.00370361	0.0041241	0.0043379	0.00463587	0.00425397	0.00443182	0.0047642	0.00502004	0.00503591	0.00486902	0.00485746	0.00452684
	YCU	0.00601589	0.00669891	0.00704619	0.0075302	0.00690987	0.00719875	0.00773864	0.00815422	0.00817999	0.00790891	0.00789013	0.0073531
	YIH	0.0136583	0.015209	0.0159974	0.0170963	0.0156879	0.0163438	0.0175696	0.0185131	0.0185716	0.0179561	0.0179135	0.0166942
	YIN	0.00962266	0.0107152	0.0112707	0.0120448	0.0110526	0.0115147	0.0123783	0.013043	0.0130842	0.0126506	0.0126206	0.0117616
	YIW	0.0100673	0.0112103	0.0117915	0.0126015	0.0115634	0.0120468	0.0129503	0.0136457	0.0136889	0.0132352	0.0132038	0.0123051
	YNJ	0.01552	0.017282	0.018178	0.0194266	0.0178263	0.0185716	0.0199644	0.0210365	0.021103	0.0204036	0.0203552	0.0189697
	YNT	0.0374471	0.0416987	0.0438605	0.0468732	0.0430119	0.0448101	0.0481708	0.0507576	0.050918	0.0492306	0.0491137	0.0457708
	YNZ	0.00229647	0.00255721	0.00268978	0.00287454	0.00263774	0.00274801	0.00295411	0.00311275	0.00312259	0.0030191	0.00301193	0.00280693
	ZAT	0.0016522	0.00183978	0.00193516	0.00206808	0.00189772	0.00197706	0.00212533	0.00223946	0.00224654	0.00217209	0.00216693	0.00201944
	ZHA	0.00913451	0.0101716	0.0106989	0.0114338	0.0104919	0.0109306	0.0117503	0.0123813	0.0124205	0.0120089	0.0119803	0.0111649
	ZUH	0.0502082	0.0559086	0.058807	0.0628465	0.0576693	0.0600803	0.0645861	0.0680545	0.0682696	0.0660072	0.0658504	0.0613684
2008	AAT	0.00541169	0.00530149	0.00565775	0.00606957	0.00544831	0.00522293	0.005704	0.00532701	0.00574029	0.00610567	0.0058178	0.00523739
	ACX	0.00187345	0.0018353	0.00195864	0.0021012	0.00188613	0.00180811	0.00197465	0.00184414	0.00198721	0.0021137	0.00201404	0.00181311
	AEB	0.00191201	0.00187307	0.00199895	0.00214445	0.00192495	0.00184532	0.00201529	0.00188209	0.00202811	0.0021572	0.00205549	0.00185043
	AKA	0.000784762	0.000768783	0.000820445	0.000880164	0.000790073	0.000757391	0.000827152	0.000772484	0.000832415	0.000885399	0.000843654	0.000759487
	AKU	0.00347019	0.00339953	0.00362798	0.00389205	0.00349367	0.00334916	0.00365764	0.0034159	0.00368091	0.0039152	0.00373061	0.00335843
	AQG	0.00176912	0.00173309	0.00184956	0.00198418	0.00178109	0.00170741	0.00186468	0.00174144	0.00187654	0.00199599	0.00190188	0.00171214
	BAV	0.0158517	0.015529	0.0165725	0.0177788	0.015959	0.0152989	0.016708	0.0156037	0.0168143	0.0178845	0.0170413	0.0153412
	BHY	0.00717854	0.00703236	0.00750494	0.00805121	0.00722711	0.00692816	0.00756629	0.00706622	0.00761443	0.0080991	0.00771724	0.00694733
	BPX	0.00128374	0.0012576	0.00134212	0.00143981	0.00129243	0.00123897	0.00135309	0.00126366	0.0013617	0.00144837	0.00138008	0.0012424
	BSD	0.00366979	0.00359506	0.00383665	0.00411591	0.00369462	0.00354179	0.00386801	0.00361237	0.00389262	0.00414039	0.00394518	0.00355159
	CAN	0.635957	0.623007	0.664874	0.713268	0.64026	0.613776	0.670309	0.626007	0.674574	0.717511	0.683682	0.615475
	CGD	0.00512364	0.00501931	0.00535661	0.0057465	0.00515831	0.00494493	0.0054004	0.00504347	0.00543475	0.00578068	0.00550814	0.00495862
	CGO	0.141275	0.138399	0.147699	0.15845	0.142231	0.136348	0.148907	0.139065	0.149854	0.159392	0.151877	0.136725
	CGQ	0.066605	0.0652487	0.0696335	0.074702	0.0670557	0.0642819	0.0702028	0.0655629	0.0706494	0.0751463	0.0716033	0.0644598
	CHG	0.00095487	0.000935426	0.000998288	0.00107095	0.000961331	0.000921565	0.00100645	0.00093993	0.00101285	0.00107732	0.00102653	0.000924116
	CIF	0.00591067	0.00579031	0.00617942	0.00662921	0.00595066	0.00570451	0.00622994	0.00581819	0.00626958	0.00666864	0.00635423	0.0057203
	CIH	0.00801546	0.00785225	0.00837992	0.00898988	0.0080697	0.0077359	0.00844843	0.00789005	0.00850218	0.00904335	0.00861698	0.00775731
	CKG	0.255309	0.25011	0.266917	0.286346	0.257036	0.246404	0.269099	0.251314	0.270812	0.288049	0.274468	0.247086
	CNI	0.0013223	0.00129538	0.00138243	0.00148305	0.00133125	0.00127618	0.00139373	0.00130161	0.00140259	0.00149187	0.00142153	0.00127971
	CSX	0.193557	0.189616	0.202358	0.217088	0.194867	0.186806	0.204013	0.190529	0.205311	0.218379	0.208083	0.187323
	CTU	0.359755	0.352429	0.376113	0.403489	0.362189	0.347207	0.379187	0.354126	0.3816	0.405889	0.386752	0.348168
	CZX	0.0138263	0.0135448	0.014455	0.0155072	0.0139199	0.0133441	0.0145732	0.01361	0.0146659	0.0155994	0.0148639	0.013381
	DAT	0.00426856	0.00418164	0.00446265	0.00478748	0.00429745	0.00411968	0.00449914	0.00420178	0.00452776	0.00481596	0.00458889	0.00413108
	DAX	0.00322524	0.00315956	0.00337189	0.00361732	0.00324706	0.00311275	0.00339945	0.00317477	0.00342108	0.00363884	0.00346727	0.00312136
	DDG	0.00187345	0.0018353	0.00195864	0.0021012	0.00188613	0.00180811	0.00197465	0.00184414	0.00198721	0.0021137	0.00201404	0.00181311
	DIG	0.00474713	0.00465047	0.00496298	0.00532423	0.00477926	0.00458156	0.00500356	0.00467286	0.00503539	0.0053559	0.00510338	0.00459424
	DLC	0.165757	0.162382	0.173294	0.185908	0.166879	0.159976	0.174711	0.163164	0.175822	0.187014	0.178196	0.160419
	DLU	0.00797464	0.00781225	0.00833724	0.00894409	0.0080286	0.00769649	0.0084054	0.00784986	0.00845887	0.00899729	0.00857309	0.0077178
	DNH	0.00535498	0.00524594	0.00559847	0.00600597	0.00539122	0.00516821	0.00564424	0.0052712	0.00568015	0.0060417	0.00575684	0.00518251
	DOY	0.00224995	0.00220414	0.00235226	0.00252348	0.00226518	0.00217148	0.00237149	0.00221475	0.00238658	0.00253848	0.0024188	0.00217749
	DSN	0.00805629	0.00789224	0.00842261	0.00903567	0.0081108	0.0077753	0.00849146	0.00793024	0.00854548	0.00908941	0.00866087	0.00779682
	DYG	0.0235792	0.023099	0.0246513	0.0264456	0.0237387	0.0227568	0.0248528	0.0232102	0.0250109	0.0266029	0.0253486	0.0228197
	ENH	0.00804722	0.00788335	0.00841312	0.00902549	0.00810167	0.00776654	0.0084819	0.00792131	0.00853586	0.00907918	0.00865111	0.00778804
	ENY	0.00345658	0.0033862	0.00361375	0.00387679	0.00347997	0.00333602	0.0036433	0.0034025	0.00366647	0.00389985	0.00371598	0.00334526
	FOC	0.102827	0.100733	0.107502	0.115327	0.103522	0.0992401	0.108381	0.101218	0.10907	0.116013	0.110543	0.0995148
	FUG	0.000625996	0.000613248	0.000654459	0.000702096	0.000630231	0.000604162	0.000659809	0.000616201	0.000664007	0.000706272	0.000672973	0.000605834
	GOQ	0.000771154	0.000755451	0.000806218	0.000864901	0.000776372	0.000744257	0.000812809	0.000759088	0.00081798	0.000870045	0.000829024	0.000746317
	HAK	0.150627	0.14756	0.157476	0.168938	0.151646	0.145373	0.158763	0.14827	0.159773	0.169943	0.16193	0.145775
	HDG	0.0663691	0.0650177	0.0693869	0.0744374	0.0668182	0.0640543	0.0699541	0.0653307	0.0703992	0.0748802	0.0713497	0.0642316
	HEK	0.00151963	0.00148868	0.00158872	0.00170436	0.00152991	0.00146662	0.00160171	0.00149585	0.0016119	0.0017145	0.00163367	0.00147068
	HET	0.0601704	0.0589452	0.0629063	0.0674852	0.0605776	0.0580718	0.0634206	0.059229	0.0638241	0.0678866	0.0646859	0.0582325
	HFE	0.072899	0.0714146	0.0762137	0.0817611	0.0733923	0.0703564	0.0768367	0.0717584	0.0773256	0.0822474	0.0783696	0.0705511
	HGH	0.268906	0.26343	0.281133	0.301596	0.270726	0.259527	0.283431	0.264698	0.285234	0.30339	0.289086	0.260245
	HJJ	0.00218191	0.00213748	0.00228112	0.00244716	0.00219668	0.00210581	0.00229977	0.00214777	0.0023144	0.00246172	0.00234565	0.00211164
	HLD	0.00993881	0.00973643	0.0103907	0.011147	0.0100061	0.00959216	0.0104757	0.00978331	0.0105423	0.0112133	0.0106847	0.00961871
	HLH	0.0042663	0.00417942	0.00446028	0.00478494	0.00429516	0.00411749	0.00449674	0.00419954	0.00452535	0.0048134	0.00458646	0.00412889
	HMI	7.71154e-05	7.55451e-05	8.06218e-05	8.64901e-05	7.76372e-05	7.44257e-05	8.12809e-05	7.59088e-05	8.1798e-05	8.70045e-05	8.29024e-05	7.46317e-05
	HRB	0.105158	0.103017	0.10994	0.117942	0.10587	0.10149	0.110838	0.103513	0.111544	0.118643	0.11305	0.101771
	HSN	0.0120708	0.011825	0.0126197	0.0135382	0.0121525	0.0116498	0.0127228	0.011882	0.0128038	0.0136188	0.0129767	0.0116821
	HTN	0.00333411	0.00326621	0.00348571	0.00373942	0.00335667	0.00321782	0.0035142	0.00328194	0.00353656	0.00376167	0.00358431	0.00322672
	HYN	0.0103879	0.0101764	0.0108602	0.0116507	0.0104582	0.0100256	0.010949	0.0102254	0.0110187	0.01172	0.0111674	0.0100533
	HZG	0.00136086	0.00133315	0.00142274	0.0015263	0.00137007	0.00131339	0.00143437	0.00133957	0.00144349	0.00153537	0.00146298	0.00131703
	HZH	0.000696307	0.000682128	0.000727967	0.000780955	0.000701018	0.00067202	0.000733918	0.000685412	0.000738588	0.0007856	0.00074856	0.00067388
	INC	0.0388095	0.0380192	0.0405741	0.0435274	0.0390721	0.0374558	0.0409058	0.0382022	0.041166	0.0437863	0.0417219	0.0375595
	IQM	0.00064414	0.000631024	0.000673429	0.000722447	0.000648499	0.000621674	0.000678934	0.000634062	0.000683254	0.000726744	0.000692479	0.000623394
	IQN	0.00312544	0.0030618	0.00326755	0.00350539	0.00314659	0.00301643	0.00329427	0.00307654	0.00331522	0.00352624	0.00335999	0.00302478
	JDZ	0.00549787	0.00538592	0.00574786	0.00616623	0.00553508	0.00530612	0.00579485	0.00541185	0.00583172	0.00620291	0.00591046	0.0053208
	JGN	0.00329782	0.00323066	0.00344777	0.00369872	0.00332013	0.00318279	0.00347595	0.00324622	0.00349807	0.00372072	0.0035453	0.0031916
	JGS	0.00303925	0.00297737	0.00317745	0.00340873	0.00305982	0.00293325	0.00320342	0.0029917	0.0032238	0.003429	0.00326733	0.00294137
	JHG	0.0359993	0.0352662	0.0376362	0.0403756	0.0362429	0.0347437	0.0379438	0.035436	0.0381852	0.0406158	0.0387008	0.0348398
	JIU	0.00173736	0.00170199	0.00181636	0.00194857	0.00174912	0.00167677	0.00183121	0.00171018	0.00184286	0.00196016	0.00186774	0.00168141
	JJN	0.0332889	0.032611	0.0348025	0.0373357	0.0335142	0.0321278	0.035087	0.032768	0.0353103	0.0375578	0.035787	0.0322168
	JMU	0.00257203	0.00251965	0.00268897	0.0028847	0.00258943	0.00248232	0.00271096	0.00253178	0.0027282	0.00290186	0.00276504	0.00248919
	JNG	1.36086e-05	1.33315e-05	1.42274e-05	1.5263e-05	1.37007e-05	1.31339e-05	1.43437e-05	1.33957e-05	1.44349e-05	1.53537e-05	1.46298e-05	1.31703e-05
	JNZ	0.00178273	0.00174643	0.00186379	0.00199945	0.00179479	0.00172055	0.00187902	0.00175483	0.00189098	0.00201134	0.00191651	0.00172531
	JUZ	0.00168293	0.00164866	0.00175945	0.00188752	0.00169432	0.00162423	0.00177384	0.0016566	0.00178512	0.00189875	0.00180922	0.00162873
	JZH	0.0207123	0.0202905	0.0216541	0.0232302	0.0208524	0.0199899	0.0218311	0.0203882	0.02197	0.0233684	0.0222666	0.0200452
	KCA	0.00173736	0.00170199	0.00181636	0.00194857	0.00174912	0.00167677	0.00183121	0.00171018	0.00184286	0.00196016	0.00186774	0.00168141
	KGT	4.5362e-06	4.44383e-06	4.74246e-06	5.08765e-06	4.56689e-06	4.37798e-06	4.78123e-06	4.46522e-06	4.81165e-06	5.11791e-06	4.87661e-06	4.3901e-06
	KHG	0.00835114	0.00818109	0.00873087	0.00936637	0.00840765	0.00805987	0.00880224	0.00822048	0.00885824	0.00942208	0.00897785	0.00808218
	KHN	0.0777777	0.0761939	0.0813142	0.0872329	0.078304	0.0750649	0.0819789	0.0765607	0.0825005	0.0877517	0.0836144	0.0752727
	KJI	0.000503518	0.000493265	0.000526413	0.000564729	0.000506925	0.000485956	0.000530716	0.00049564	0.000534093	0.000568088	0.000541304	0.000487301
	KMG	0.341016	0.334072	0.356521	0.382472	0.343323	0.329121	0.359436	0.33568	0.361723	0.384747	0.366607	0.330032
	KOW	0.00750287	0.00735009	0.00784403	0.00841498	0.00755364	0.00724118	0.00790815	0.00738548	0.00795846	0.00846503	0.00806592	0.00726123
	KRL	0.010025	0.00982086	0.0104808	0.0112437	0.0100928	0.00967534	0.0105665	0.00986815	0.0106337	0.0113106	0.0107773	0.00970212
	KRY	0.00173056	0.00169532	0.00180925	0.00194094	0.00174227	0.0016702	0.00182404	0.00170348	0.00183564	0.00195248	0.00186043	0.00167482
	KWE	0.10492	0.102784	0.109691	0.117675	0.10563	0.101261	0.110587	0.103278	0.111291	0.118375	0.112794	0.101541
	KWL	0.0973446	0.0953624	0.101771	0.109178	0.0980033	0.0939493	0.102603	0.0958215	0.103256	0.109828	0.10465	0.0942094
	LCX	0.000435475	0.000426608	0.000455276	0.000488415	0.000438422	0.000420286	0.000458998	0.000428662	0.000461918	0.00049132	0.000468155	0.00042145
	LHW	0.0542008	0.0530971	0.0566653	0.0607898	0.0545675	0.0523103	0.0571285	0.0533527	0.057492	0.0611514	0.0582682	0.0524551
	LJG	0.0440646	0.0431674	0.0460682	0.0494215	0.0443628	0.0425277	0.0464448	0.0433752	0.0467403	0.0497154	0.0473714	0.0426454
	LLB	0.000204129	0.000199972	0.000213411	0.000228944	0.00020551	0.000197009	0.000215155	0.000200935	0.000216524	0.000230306	0.000219448	0.000197555
	LLF	0.000816516	0.000799889	0.000853643	0.000915777	0.000822041	0.000788037	0.000860621	0.00080374	0.000866096	0.000921224	0.000877791	0.000790218
	LNJ	0.00320709	0.00314179	0.00335292	0.00359697	0.00322879	0.00309523	0.00338033	0.00315691	0.00340183	0.00361836	0.00344777	0.0031038
	LUM	0.00832619	0.00815665	0.00870478	0.00933839	0.00838253	0.00803579	0.00877594	0.00819592	0.00883178	0.00939393	0.00895103	0.00805803
	LXA	0.0160445	0.0157178	0.0167741	0.017995	0.0161531	0.0154849	0.0169112	0.0157935	0.0170188	0.0181021	0.0172486	0.0155278
	LYA	0.482125	0.472308	0.504048	0.540736	0.485388	0.46531	0.508168	0.474582	0.511401	0.543952	0.518306	0.466597
	LYG	0.00729421	0.00714568	0.00762587	0.00818094	0.00734357	0.0070398	0.00768821	0.00718008	0.00773713	0.0082296	0.0078416	0.00705928
	LYI	0.020803	0.0203794	0.0217489	0.023332	0.0209438	0.0200774	0.0219267	0.0204775	0.0220662	0.0234707	0.0223642	0.020133
	LZH	0.00978458	0.00958534	0.0102295	0.0109741	0.00985079	0.00944331	0.0103131	0.00963149	0.0103787	0.0110393	0.0105189	0.00946945
	LZO	0.00597191	0.0058503	0.00624345	0.00669789	0.00601232	0.00576361	0.00629449	0.00587847	0.00633453	0.00673773	0.00642006	0.00577957
	LZY	0.00113859	0.0011154	0.00119036	0.001277	0.00114629	0.00109887	0.00120009	0.00112077	0.00120772	0.0012846	0.00122403	0.00110192
	MDG	0.00455208	0.00445938	0.00475906	0.00510546	0.00458288	0.00439331	0.00479796	0.00448085	0.00482849	0.00513583	0.00489368	0.00440547
	MIG	0.00550241	0.00539037	0.0057526	0.00617132	0.00553964	0.00531049	0.00579963	0.00541632	0.00583653	0.00620803	0.00591533	0.00532519
	MXZ	0.00210933	0.00206638	0.00220524	0.00236576	0.00212361	0.00203576	0.00222327	0.00207633	0.00223742	0.00237983	0.00226763	0.0020414
	NAO	0.0463758	0.0454315	0.0484845	0.0520136	0.0466896	0.0447583	0.0488809	0.0456502	0.0491919	0.052323	0.0498561	0.0448822
	NAY	0.0277729	0.0272073	0.0290357	0.0311491	0.0279608	0.0268042	0.0292731	0.0273383	0.0294593	0.0313344	0.0298571	0.0268784
	NBS	0.000195057	0.000191085	0.000203926	0.000218769	0.000196376	0.000188253	0.000205593	0.000192005	0.000206901	0.00022007	0.000209694	0.000188774
	NDG	0.00226583	0.00221969	0.00236886	0.00254128	0.00228116	0.0021868	0.00238822	0.00223038	0.00240342	0.0025564	0.00243587	0.00219286
	NGB	0.0771199	0.0755495	0.0806265	0.0864952	0.0776418	0.0744301	0.0812857	0.0759133	0.0818028	0.0870096	0.0829073	0.0746361
	NKG	0.206946	0.202732	0.216356	0.232104	0.208346	0.199728	0.218124	0.203708	0.219512	0.233484	0.222476	0.200281
	NLT	0.000458156	0.000448827	0.000478988	0.000513853	0.000461256	0.000442176	0.000482904	0.000450988	0.000485976	0.000516909	0.000492538	0.0004434
	NNG	0.081012	0.0793624	0.0846956	0.0908604	0.0815602	0.0781864	0.0853879	0.0797444	0.0859312	0.0914008	0.0870915	0.0784028
	NNY	0.0529329	0.051855	0.0553398	0.0593678	0.0532911	0.0510867	0.0557921	0.0521047	0.0561471	0.0597209	0.0569052	0.0512281
	NTG	0.052062	0.0510018	0.0544292	0.058391	0.0524142	0.0502461	0.0548742	0.0512474	0.0552233	0.0587383	0.0559689	0.0503852
	NZH	0.0037401	0.00366394	0.00391016	0.00419477	0.0037654	0.00360965	0.00394212	0.00368158	0.0039672	0.00421972	0.00402077	0.00361964
	OHE	0.000734864	0.0007199	0.000768278	0.0008242	0.000739837	0.000709233	0.000774559	0.000723366	0.000779487	0.000829102	0.000790012	0.000711196
	PEK	0.97448	0.954637	1.01879	1.09294	0.981074	0.940491	1.02712	0.959233	1.03365	1.09945	1.04761	0.943095
	PVG	0.602713	0.590441	0.630119	0.675984	0.606792	0.581692	0.63527	0.593283	0.639311	0.680004	0.647944	0.583302
	PZI	0.00588572	0.00576587	0.00615334	0.00660123	0.00592555	0.00568043	0.00620364	0.00579363	0.00624311	0.00664049	0.00632741	0.00569616
	SHA	0.420288	0.41173	0.439398	0.471381	0.423132	0.405629	0.44299	0.413712	0.445809	0.474185	0.451828	0.406752
	SHE	0.141827	0.138939	0.148275	0.159068	0.142786	0.13688	0.149487	0.139607	0.150439	0.160014	0.15247	0.137259
	SHP	0.0019052	0.00186641	0.00199183	0.00213681	0.0019181	0.00183875	0.00200812	0.00187539	0.00202089	0.00214952	0.00204818	0.00184384
	SIA	0.27669	0.271056	0.289271	0.310326	0.278562	0.267039	0.291636	0.272361	0.293491	0.312172	0.297454	0.267779
	SJW	0.0656683	0.0643311	0.0686542	0.0736514	0.0661126	0.0633779	0.0692154	0.0646408	0.0696558	0.0740895	0.0705963	0.0635533
	SWA	0.026657	0.0261142	0.0278691	0.0298976	0.0268374	0.0257272	0.0280969	0.0262399	0.0282756	0.0300754	0.0286574	0.0257984
	SYM	0.0043865	0.00429718	0.00458596	0.00491976	0.00441619	0.00423351	0.00462345	0.00431787	0.00465286	0.00494902	0.00471569	0.00424523
	SYX	0.107447	0.105259	0.112332	0.120509	0.108174	0.103699	0.113251	0.105766	0.113971	0.121225	0.11551	0.103986
	SZX	0.426271	0.417591	0.445654	0.478092	0.429156	0.411403	0.449297	0.419602	0.452155	0.480935	0.45826	0.412542
	TAO	0.199203	0.195146	0.20826	0.223419	0.200551	0.192255	0.209963	0.196086	0.211299	0.224748	0.214152	0.192787
	TCG	0.000920848	0.000902097	0.000962719	0.00103279	0.00092708	0.000888731	0.000970589	0.00090644	0.000976764	0.00103894	0.000989953	0.00089119
	TEN	0.00342029	0.00335065	0.00357581	0.00383609	0.00344344	0.003301	0.00360505	0.00336678	0.00362798	0.00385891	0.00367697	0.00331014
	TGO	0.00394649	0.00386613	0.00412594	0.00442626	0.0039732	0.00380885	0.00415967	0.00388474	0.00418613	0.00445258	0.00424265	0.00381939
	THQ	0.000199593	0.000195529	0.000208668	0.000223857	0.000200943	0.000192631	0.000210374	0.00019647	0.000211712	0.000225188	0.000214571	0.000193164
	TNA	0.119205	0.116777	0.124625	0.133696	0.120011	0.115047	0.125643	0.117339	0.126443	0.134491	0.12815	0.115365
	TSN	0.1594	0.156154	0.166648	0.178778	0.160478	0.15384	0.16801	0.156906	0.169079	0.179841	0.171362	0.154266
	TXN	0.00616469	0.00603916	0.006445	0.00691412	0.00620641	0.00594968	0.00649769	0.00606824	0.00653903	0.00695524	0.00662732	0.00596615
	TYN	0.108662	0.10645	0.113603	0.121872	0.109398	0.104872	0.114532	0.106962	0.115261	0.122597	0.116817	0.105163
	URC	0.134866	0.132119	0.140998	0.151261	0.135778	0.130162	0.142151	0.132756	0.143055	0.152161	0.144987	0.130522
	UYN	0.0102201	0.0100119	0.0106848	0.0114625	0.0102892	0.0098636	0.0107721	0.0100601	0.0108406	0.0115307	0.010987	0.0098909
	WEF	0.00555684	0.00544369	0.00580951	0.00623237	0.00559445	0.00536303	0.005857	0.0054699	0.00589427	0.00626944	0.00597385	0.00537787
	WEH	0.021903	0.021457	0.022899	0.0245657	0.0220513	0.0211391	0.0230862	0.0215603	0.023233	0.0247118	0.0235467	0.0211976
	WNH	0.00185304	0.0018153	0.00193729	0.00207831	0.00186558	0.00178841	0.00195313	0.00182404	0.00196556	0.00209067	0.0019921	0.00179336
	WNZ	0.0877687	0.0859814	0.0917595	0.0984384	0.0883626	0.0847074	0.0925096	0.0863954	0.0930981	0.0990239	0.0943552	0.0849419
	WUA	0.00324338	0.00317734	0.00339086	0.00363767	0.00326533	0.00313026	0.00341858	0.00319264	0.00344033	0.00365931	0.00348678	0.00313892
	WUH	0.223118	0.218574	0.233263	0.250241	0.224627	0.215335	0.235169	0.219627	0.236666	0.25173	0.239861	0.215931
	WUS	0.0139964	0.0137114	0.0146329	0.015698	0.0140912	0.0135083	0.0147525	0.0137774	0.0148463	0.0157913	0.0150468	0.0135457
	WUX	0.0371515	0.036395	0.0388407	0.0416679	0.0374029	0.0358557	0.0391583	0.0365702	0.0394074	0.0419157	0.0399395	0.0359549
	WUZ	0.0460674	0.0451293	0.048162	0.0516676	0.0463791	0.0444606	0.0485558	0.0453466	0.0488647	0.051975	0.0495245	0.0445837
	WXN	0.00394649	0.00386613	0.00412594	0.00442626	0.0039732	0.00380885	0.00415967	0.00388474	0.00418613	0.00445258	0.00424265	0.00381939
	XFN	0.00494219	0.00484155	0.00516691	0.005543	0.00497563	0.00476981	0.00520915	0.00486486	0.00524229	0.00557597	0.00531307	0.00478301
	XIC	0.00663419	0.0064991	0.00693585	0.00744069	0.00667908	0.0064028	0.00699255	0.00653039	0.00703703	0.00748495	0.00713205	0.00642052
	XIL	0.00210026	0.00205749	0.00219576	0.00235558	0.00211447	0.00202701	0.00221371	0.0020674	0.00222779	0.00236959	0.00225787	0.00203262
	XMN	0.210446	0.20616	0.220015	0.236029	0.21187	0.203106	0.221813	0.207153	0.223224	0.237433	0.226238	0.203668
	XNN	0.0214449	0.0210082	0.02242	0.0240519	0.02159	0.0206969	0.0226033	0.0211093	0.0227471	0.0241949	0.0230542	0.0207542
	XUZ	0.0191065	0.0187174	0.0199752	0.0214292	0.0192358	0.0184401	0.0201385	0.0188075	0.0202667	0.0215566	0.0205403	0.0184911
	YBP	0.00488095	0.00478156	0.00510289	0.00547431	0.00491398	0.00471071	0.0051446	0.00480458	0.00517733	0.00550687	0.00524724	0.00472375
	YCU	0.0107009	0.010483	0.0111875	0.0120018	0.0107733	0.0103277	0.0112789	0.0105335	0.0113507	0.0120732	0.0115039	0.0103562
	YIH	0.0170538	0.0167066	0.0178293	0.019127	0.0171692	0.016459	0.017975	0.016787	0.0180894	0.0192408	0.0183336	0.0165046
	YIN	0.0117692	0.0115295	0.0123043	0.0131999	0.0118488	0.0113587	0.0124049	0.011585	0.0124838	0.0132784	0.0126524	0.0113901
	YIW	0.0120572	0.0118117	0.0126055	0.013523	0.0121388	0.0116367	0.0127085	0.0118686	0.0127894	0.0136034	0.012962	0.0116689
	YNJ	0.0173237	0.016971	0.0181115	0.0194297	0.017441	0.0167195	0.0182595	0.0170527	0.0183757	0.0195453	0.0186238	0.0167658
	YNT	0.0535158	0.0524261	0.0559492	0.0600216	0.0538779	0.0516493	0.0564065	0.0526785	0.0567654	0.0603786	0.0575319	0.0517922
	YNZ	0.00369247	0.00361728	0.00386036	0.00414135	0.00371745	0.00356368	0.00389192	0.00363469	0.00391668	0.00416598	0.00396956	0.00357354
	ZAT	0.00141529	0.00138647	0.00147965	0.00158735	0.00142487	0.00136593	0.00149174	0.00139315	0.00150123	0.00159679	0.0015215	0.00136971
	ZHA	0.010626	0.0104097	0.0111092	0.0119178	0.010698	0.0102554	0.0112	0.0104598	0.0112713	0.0119887	0.0114235	0.0102838
	ZHY	9.0724e-06	8.88766e-06	9.48492e-06	1.01753e-05	9.13379e-06	8.75597e-06	9.56246e-06	8.93045e-06	9.62329e-06	1.02358e-05	9.75323e-06	8.7802e-06
	ZUH	0.0690183	0.0676129	0.0721565	0.0774086	0.0694853	0.066611	0.0727464	0.0679384	0.0732092	0.077869	0.0741977	0.0667954
2009	AAT	0.0031844	0.00338217	0.0034681	0.00367289	0.00340571	0.00349656	0.00387414	0.00416126	0.00401045	0.00422425	0.00425706	0.00405606
	ACX	0.00152126	0.00161574	0.00165679	0.00175463	0.00162698	0.00167039	0.00185077	0.00198793	0.00191588	0.00201802	0.0020337	0.00193767
	AEB	0.00281394	0.0029887	0.00306464	0.0032456	0.0030095	0.00308978	0.00342344	0.00367716	0.00354389	0.00373281	0.00376181	0.00358419
	AKA	0.000492636	0.000523231	0.000536526	0.000568208	0.000526873	0.000540928	0.000599341	0.00064376	0.000620429	0.000653503	0.00065858	0.000627484
	AKU	0.0078743	0.00836333	0.00857583	0.00908223	0.00842153	0.0086462	0.00957987	0.0102899	0.00991694	0.0104456	0.0105267	0.0100297
	AQG	0.00220307	0.00233989	0.00239934	0.00254102	0.00235618	0.00241903	0.00268025	0.00287889	0.00277456	0.00292247	0.00294517	0.00280611
	AVA	5.12342e-05	5.44161e-05	5.57987e-05	5.90936e-05	5.47948e-05	5.62565e-05	6.23315e-05	6.6951e-05	6.45246e-05	6.79643e-05	6.84924e-05	6.52583e-05
	BAV	0.0199005	0.0211365	0.0216735	0.0229533	0.0212836	0.0218513	0.024211	0.0260053	0.0250628	0.0263989	0.026604	0.0253478
	BHY	0.0105562	0.0112118	0.0114967	0.0121756	0.0112898	0.011591	0.0128427	0.0137945	0.0132946	0.0140033	0.0141121	0.0134457
	BPX	0.00152914	0.00162411	0.00166538	0.00176372	0.00163541	0.00167904	0.00186036	0.00199823	0.00192581	0.00202847	0.00204423	0.00194771
	BSD	0.00331052	0.00351611	0.00360545	0.00381835	0.00354059	0.00363504	0.00402757	0.00432607	0.00416928	0.00439154	0.00442566	0.00421669
	CAN	0.608628	0.646427	0.662852	0.701993	0.650926	0.668291	0.740458	0.795334	0.76651	0.807372	0.813644	0.775226
	CGD	0.0057737	0.00613227	0.00628808	0.00665939	0.00617495	0.00633968	0.00702428	0.00754486	0.00727143	0.00765906	0.00771856	0.00735411
	CGO	0.149255	0.158524	0.162552	0.172151	0.159628	0.163886	0.181584	0.195041	0.187973	0.197993	0.199531	0.19011
	CGQ	0.0707603	0.0751549	0.0770644	0.0816151	0.0756779	0.0776968	0.086087	0.0924671	0.0891159	0.0938666	0.0945958	0.0901293
	CHG	0.00100301	0.0010653	0.00109237	0.00115687	0.00107271	0.00110133	0.00122026	0.00131069	0.00126319	0.00133053	0.00134087	0.00127756
	CIF	0.00639048	0.00678736	0.00695981	0.00737079	0.00683459	0.00701692	0.00777466	0.00835085	0.0080482	0.00847725	0.0085431	0.00813972
	CIH	0.00905465	0.00961699	0.00986134	0.0104437	0.00968392	0.00994226	0.0110159	0.0118323	0.0114035	0.0120114	0.0121047	0.0115332
	CKG	0.261332	0.277562	0.284614	0.30142	0.279493	0.286949	0.317936	0.341499	0.329123	0.346668	0.349361	0.332865
	CNI	0.00116065	0.00123273	0.00126405	0.0013387	0.00124131	0.00127443	0.00141205	0.0015167	0.00146173	0.00153965	0.00155162	0.00147835
	CSX	0.216805	0.23027	0.236121	0.250064	0.231873	0.238058	0.263765	0.283314	0.273046	0.287602	0.289836	0.276151
	CTU	0.374589	0.397853	0.407961	0.432051	0.400621	0.411309	0.455725	0.4895	0.471759	0.496908	0.500769	0.477124
	CZX	0.0114292	0.012139	0.0124474	0.0131824	0.0122234	0.0125495	0.0139047	0.0149352	0.014394	0.0151613	0.0152791	0.0145576
	DAT	0.00328687	0.003491	0.0035797	0.00379108	0.0035153	0.00360907	0.00399881	0.00429517	0.0041395	0.00436017	0.00439405	0.00418657
	DAX	0.0034051	0.00361658	0.00370847	0.00392745	0.00364174	0.0037389	0.00414265	0.00444967	0.0042884	0.00451702	0.00455211	0.00433717
	DDG	0.00196857	0.00209083	0.00214396	0.00227056	0.00210538	0.00216155	0.00239497	0.00257246	0.00247923	0.0026114	0.00263169	0.00250743
	DIG	0.00572246	0.00607786	0.00623228	0.0066003	0.00612015	0.00628342	0.00696195	0.00747791	0.0072069	0.00759109	0.00765007	0.00728885
	DLC	0.168265	0.178715	0.183256	0.194077	0.179959	0.184759	0.204711	0.219883	0.211914	0.223211	0.224945	0.214323
	DLU	0.00529682	0.00562578	0.00576873	0.00610937	0.00566494	0.00581606	0.00644412	0.00692171	0.00667085	0.00702647	0.00708106	0.00674671
	DNH	0.00506233	0.00537673	0.00551334	0.0058389	0.00541414	0.00555858	0.00615883	0.00661528	0.00637553	0.0067154	0.00676757	0.00644802
	DOY	0.00293611	0.00311846	0.00319769	0.00338652	0.00314016	0.00322393	0.00357208	0.00383681	0.00369776	0.00389488	0.00392514	0.0037398
	DQA	0.00205528	0.00218292	0.00223839	0.00237056	0.00219811	0.00225675	0.00250045	0.00268577	0.00258843	0.00272642	0.0027476	0.00261786
	DSN	0.0110114	0.0116953	0.0119924	0.0127006	0.0117767	0.0120908	0.0133965	0.0143893	0.0138678	0.0146071	0.0147206	0.0140255
	DYG	0.0212031	0.0225199	0.0230921	0.0244557	0.0226766	0.0232815	0.0257957	0.0277074	0.0267033	0.0281268	0.0283453	0.0270069
	ENH	0.011108	0.0117978	0.0120976	0.0128119	0.0118799	0.0121968	0.013514	0.0145155	0.0139894	0.0147352	0.0148497	0.0141485
	ENY	0.00444555	0.00472164	0.00484161	0.00512751	0.0047545	0.00488134	0.00540846	0.00580929	0.00559875	0.00589721	0.00594303	0.00566241
	FOC	0.101631	0.107943	0.110685	0.117221	0.108694	0.111593	0.123644	0.132808	0.127994	0.134818	0.135865	0.12945
	FUG	0.000709396	0.000753453	0.000772597	0.000818219	0.000758697	0.000778937	0.000863052	0.000927014	0.000893418	0.000941045	0.000948356	0.000903577
	FUO	0.000137938	0.000146505	0.000150227	0.000159098	0.000147524	0.00015146	0.000167816	0.000180253	0.00017372	0.000182981	0.000184402	0.000175695
	GOQ	0.00109365	0.00116157	0.00119109	0.00126142	0.00116966	0.00120086	0.00133054	0.00142915	0.00137735	0.00145078	0.00146205	0.00139301
	GYS	0.000394109	0.000418585	0.000429221	0.000454566	0.000421498	0.000432743	0.000479473	0.000515008	0.000496343	0.000522803	0.000526864	0.000501987
	HAK	0.136192	0.14465	0.148326	0.157084	0.145657	0.149543	0.165692	0.177971	0.171521	0.180665	0.182068	0.173472
	HDG	0.00348195	0.0036982	0.00379216	0.00401609	0.00372394	0.00382328	0.00423615	0.00455009	0.00438519	0.00461896	0.00465485	0.00443506
	HEK	0.00189172	0.00200921	0.00206026	0.00218192	0.00202319	0.00207716	0.00230147	0.00247204	0.00238245	0.00250945	0.00252895	0.00240954
	HET	0.0654024	0.0694642	0.0712292	0.0754352	0.0699476	0.0718136	0.0795686	0.0854656	0.0823681	0.0867591	0.0874331	0.0833048
	HFE	0.0705731	0.074956	0.0768605	0.0813991	0.0754777	0.0774912	0.0858593	0.0922225	0.0888802	0.0936183	0.0943456	0.0898908
	HGH	0.264167	0.280573	0.287702	0.304691	0.282526	0.290063	0.321386	0.345205	0.332694	0.350429	0.353152	0.336477
	HJJ	0.0020671	0.00219548	0.00225126	0.0023842	0.00221076	0.00226973	0.00251484	0.00270122	0.00260332	0.0027421	0.0027634	0.00263292
	HLD	0.0111178	0.0118083	0.0121083	0.0128233	0.0118905	0.0122077	0.0135259	0.0145284	0.0140018	0.0147483	0.0148628	0.0141611
	HLH	0.00437461	0.00464629	0.00476435	0.00504568	0.00467863	0.00480344	0.00532215	0.00571659	0.00550941	0.00580311	0.00584819	0.00557206
	HMI	0.00135573	0.00143993	0.00147652	0.00156371	0.00144995	0.00148863	0.00164939	0.00177163	0.00170742	0.00179844	0.00181241	0.00172684
	HRB	0.113188	0.120218	0.123272	0.130551	0.121054	0.124284	0.137705	0.14791	0.14255	0.150149	0.151315	0.144171
	HSN	0.012643	0.0134282	0.0137694	0.0145825	0.0135217	0.0138824	0.0153815	0.0165215	0.0159227	0.0167715	0.0169018	0.0161037
	HTN	0.0034051	0.00361658	0.00370847	0.00392745	0.00364174	0.0037389	0.00414265	0.00444967	0.0042884	0.00451702	0.00455211	0.00433717
	HYN	0.0105227	0.0111762	0.0114602	0.0121369	0.011254	0.0115542	0.0128019	0.0137507	0.0132524	0.0139588	0.0140673	0.0134031
	HZH	0.000961626	0.00102135	0.0010473	0.00110914	0.00102846	0.00105589	0.00116991	0.00125662	0.00121108	0.00127564	0.00128555	0.00122485
	INC	0.0421559	0.044774	0.0459116	0.0486227	0.0450856	0.0462883	0.0512868	0.0550878	0.0530913	0.0559216	0.056356	0.0536951
	IQM	0.000394109	0.000418585	0.000429221	0.000454566	0.000421498	0.000432743	0.000479473	0.000515008	0.000496343	0.000522803	0.000526864	0.000501987
	IQN	0.00244742	0.00259941	0.00266546	0.00282286	0.0026175	0.00268733	0.00297753	0.0031982	0.00308229	0.0032466	0.00327183	0.00311734
	JDZ	0.00454802	0.00483047	0.00495321	0.00524569	0.00486409	0.00499385	0.00553312	0.00594319	0.0057278	0.00603314	0.00608001	0.00579293
	JGN	0.00262082	0.00278359	0.00285432	0.00302286	0.00280296	0.00287774	0.0031885	0.0034248	0.00330068	0.00347664	0.00350365	0.00333821
	JGS	0.00460319	0.00488907	0.0050133	0.00530933	0.0049231	0.00505443	0.00560025	0.00601529	0.00579729	0.00610634	0.00615377	0.00586321
	JHG	0.0358501	0.0380766	0.0390441	0.0413496	0.0383416	0.0393644	0.0436153	0.0468477	0.0451499	0.0475567	0.0479262	0.0456633
	JJN	0.0331879	0.0352491	0.0361447	0.038279	0.0354944	0.0364412	0.0403764	0.0433688	0.0417971	0.0440252	0.0443672	0.0422723
	JMU	0.00388197	0.00412306	0.00422782	0.00447748	0.00415176	0.00426251	0.00472281	0.00507283	0.00488898	0.00514961	0.00518961	0.00494457
	JNG	0.00326716	0.00347007	0.00355824	0.00376835	0.00349422	0.00358744	0.00397483	0.00426942	0.00411468	0.00433403	0.0043677	0.00416147
	JNZ	0.00173408	0.00184177	0.00188857	0.00200009	0.00185459	0.00190407	0.00210968	0.00226603	0.00218391	0.00230033	0.0023182	0.00220874
	JUZ	0.00329869	0.00350356	0.00359258	0.00380472	0.00352794	0.00362206	0.00401319	0.00431062	0.00415439	0.00437586	0.00440985	0.00420163
	JXA	0.000461107	0.000489745	0.000502188	0.000531842	0.000493153	0.000506309	0.000560984	0.000602559	0.000580721	0.000611679	0.000616431	0.000587325
	JZH	0.026427	0.0280682	0.0287814	0.0304809	0.0282636	0.0290176	0.0321511	0.0345339	0.0332823	0.0350565	0.0353289	0.0336607
	KCA	0.00123356	0.00131017	0.00134346	0.00142279	0.00131929	0.00135448	0.00150075	0.00161197	0.00155355	0.00163637	0.00164909	0.00157122
	KGT	0.000719249	0.000763918	0.000783328	0.000829583	0.000769234	0.000789755	0.000875039	0.000939889	0.000905826	0.000954115	0.000961527	0.000916127
	KHG	0.010036	0.0106593	0.0109301	0.0115755	0.0107335	0.0110198	0.0122098	0.0131147	0.0126394	0.0133132	0.0134166	0.0127831
	KHN	0.0946847	0.100565	0.10312	0.109209	0.101265	0.103966	0.115193	0.123731	0.119246	0.125603	0.126579	0.120602
	KJI	0.000602987	0.000640435	0.000656708	0.000695486	0.000644892	0.000662096	0.000733594	0.000787962	0.000759405	0.000799888	0.000806102	0.00076804
	KMG	0.340061	0.36118	0.370357	0.392227	0.363694	0.373396	0.413718	0.44438	0.428275	0.451106	0.45461	0.433145
	KOW	0.00835708	0.0088761	0.00910162	0.00963907	0.00893787	0.00917631	0.0101672	0.0109207	0.010525	0.011086	0.0111722	0.0106446
	KRL	0.0105838	0.0112411	0.0115267	0.0122074	0.0113193	0.0116213	0.0128763	0.0138305	0.0133293	0.0140399	0.0141489	0.0134809
	KRY	0.00170058	0.00180619	0.00185209	0.00196145	0.00181876	0.00186728	0.00206893	0.00222226	0.00214172	0.00225589	0.00227342	0.00216607
	KWE	0.113019	0.120038	0.123088	0.130356	0.120873	0.124098	0.137499	0.147689	0.142336	0.149924	0.151089	0.143955
	KWL	0.0975912	0.103652	0.106286	0.112562	0.104374	0.107158	0.11873	0.127529	0.122907	0.129459	0.130465	0.124305
	LCX	0.00117839	0.00125157	0.00128337	0.00135915	0.00126028	0.0012939	0.00143362	0.00153987	0.00148407	0.00156318	0.00157532	0.00150094
	LDS	0.000445343	0.000473001	0.000485019	0.00051366	0.000476293	0.000488999	0.000541805	0.000581959	0.000560868	0.000590767	0.000595357	0.000567245
	LHW	0.0558709	0.0593407	0.0608485	0.0644416	0.0597537	0.0613477	0.0679725	0.0730101	0.0703641	0.0741151	0.0746909	0.0711642
	LJG	0.0436338	0.0463436	0.0475212	0.0503273	0.0466662	0.0479111	0.0530849	0.0570191	0.0549526	0.0578821	0.0583318	0.0555775
	LLB	2.75876e-05	2.9301e-05	3.00454e-05	3.18196e-05	2.95049e-05	3.0292e-05	3.35631e-05	3.60505e-05	3.4744e-05	3.65962e-05	3.68805e-05	3.51391e-05
	LLF	0.000811864	0.000862285	0.000884195	0.000936406	0.000868286	0.00089145	0.000987715	0.00106092	0.00102247	0.00107697	0.00108534	0.00103409
	LNJ	0.00277059	0.00294265	0.00301742	0.0031956	0.00296313	0.00304218	0.0033707	0.00362051	0.00348929	0.0036753	0.00370386	0.00352897
	LUM	0.00762601	0.00809962	0.00830542	0.00879585	0.00815599	0.00837357	0.00927781	0.0099654	0.00960424	0.0101162	0.0101948	0.00971345
	LUZ	0.00222277	0.00236082	0.0024208	0.00256375	0.00237725	0.00244067	0.00270423	0.00290464	0.00279938	0.00294861	0.00297151	0.00283121
	LXA	0.0198316	0.0210632	0.0215984	0.0228738	0.0212098	0.0217756	0.0241271	0.0259152	0.024976	0.0263074	0.0265118	0.02526
	LYA	0.417771	0.443717	0.454991	0.481858	0.446805	0.458724	0.508261	0.545929	0.526144	0.554192	0.558497	0.532126
	LYG	0.00738363	0.00784219	0.00804145	0.0085163	0.00789677	0.00810743	0.00898293	0.00964867	0.00929899	0.00979471	0.0098708	0.00940473
	LYI	0.0517091	0.0549205	0.0563159	0.0596413	0.0553027	0.056778	0.0629093	0.0675716	0.0651227	0.0685943	0.0691272	0.0658632
	LZH	0.00804573	0.00854541	0.00876254	0.00927997	0.00860489	0.00883444	0.00978844	0.0105139	0.0101328	0.010673	0.0107559	0.0102481
	LZO	0.00562393	0.00597321	0.00612498	0.00648666	0.00601478	0.00617524	0.00684208	0.00734916	0.00708282	0.00746039	0.00751835	0.00716336
	LZY	0.00180896	0.00192131	0.00197012	0.00208646	0.00193468	0.00198629	0.00220078	0.00236389	0.00227821	0.00239966	0.00241831	0.00230412
	MDG	0.00672744	0.00714525	0.0073268	0.00775944	0.00719497	0.00738692	0.00818461	0.00879118	0.00847258	0.00892424	0.00899357	0.00856892
	MIG	0.00570867	0.00606321	0.00621726	0.00658439	0.0061054	0.00626828	0.00694517	0.00745989	0.00718953	0.0075728	0.00763163	0.00727128
	MXZ	0.00240998	0.00255965	0.00262468	0.00277967	0.00257746	0.00264622	0.00293198	0.00314927	0.00303514	0.00319694	0.00322177	0.00306965
	NAO	0.0725121	0.0770155	0.0789723	0.0836356	0.0775515	0.0796203	0.0882183	0.0947563	0.0913222	0.0961905	0.0969378	0.0923606
	NAY	0.0261137	0.0277354	0.0284402	0.0301195	0.0279285	0.0286735	0.0317699	0.0341244	0.0328877	0.0346409	0.03491	0.0332617
	NBS	0.00156067	0.0016576	0.00169971	0.00180008	0.00166913	0.00171366	0.00189871	0.00203943	0.00196552	0.0020703	0.00208638	0.00198787
	NDG	0.00290852	0.00308916	0.00316765	0.0033547	0.00311066	0.00319364	0.00353851	0.00380076	0.00366301	0.00385828	0.00388826	0.00370467
	NGB	0.0739191	0.0785098	0.0805046	0.0852584	0.0790562	0.0811652	0.08993	0.0965949	0.0930941	0.0980569	0.0988187	0.0941527
	NKG	0.209158	0.222147	0.227792	0.241243	0.223693	0.229661	0.254461	0.27332	0.263414	0.277457	0.279612	0.26641
	NLT	0.00140303	0.00149016	0.00152803	0.00161826	0.00150053	0.00154056	0.00170692	0.00183343	0.00176698	0.00186118	0.00187564	0.00178707
	NNG	0.0878804	0.0933382	0.0957098	0.101361	0.0939878	0.0964951	0.106915	0.114839	0.110677	0.116577	0.117483	0.111936
	NNY	0.0547122	0.0581101	0.0595866	0.0631051	0.0585145	0.0600755	0.0665629	0.071496	0.0689048	0.0725781	0.0731419	0.0696884
	NTG	0.0603657	0.0641147	0.0657437	0.0696259	0.0645609	0.0662832	0.0734409	0.0788838	0.0760249	0.0800777	0.0806998	0.0768894
	NZH	0.00368886	0.00391796	0.00401751	0.00425474	0.00394522	0.00405047	0.00448787	0.00482047	0.00464577	0.00489343	0.00493145	0.0046986
	OHE	0.0021676	0.00230222	0.00236071	0.00250011	0.00231824	0.00238008	0.0026371	0.00283254	0.00272989	0.00287541	0.00289775	0.00276093
	PEK	0.961464	1.02118	1.04712	1.10895	1.02828	1.05571	1.16972	1.25641	1.21087	1.27542	1.28533	1.22464
	PVG	0.567351	0.602587	0.617897	0.654384	0.60678	0.622968	0.69024	0.741395	0.714526	0.752616	0.758463	0.722651
	PZI	0.00366127	0.00388866	0.00398746	0.00422292	0.00391572	0.00402018	0.00445431	0.00478442	0.00461103	0.00485684	0.00489457	0.00466346
	SHA	0.372573	0.395712	0.405766	0.429726	0.398465	0.409095	0.453272	0.486865	0.46922	0.494234	0.498074	0.474556
	SHE	0.13208	0.140283	0.143847	0.152341	0.141259	0.145027	0.160688	0.172597	0.166342	0.175209	0.176571	0.168233
	SHP	0.0019804	0.00210339	0.00215683	0.00228419	0.00211803	0.00217453	0.00240935	0.00258791	0.00249412	0.00262708	0.00264749	0.00252249
	SIA	0.288236	0.306136	0.313915	0.332451	0.308267	0.316491	0.350667	0.376656	0.363006	0.382357	0.385327	0.367133
	SIA	0.0012178	0.00129343	0.00132629	0.00140461	0.00130243	0.00133717	0.00148157	0.00159137	0.0015337	0.00161546	0.00162801	0.00155114
	SJW	0.0640053	0.0679803	0.0697076	0.0738238	0.0684534	0.0702796	0.0778688	0.0836398	0.0806086	0.0849058	0.0855654	0.0815252
	SWA	0.0266359	0.0282901	0.0290089	0.0307218	0.028487	0.0292469	0.0324052	0.0348068	0.0335454	0.0353336	0.0356081	0.0339268
	SYM	0.00394503	0.00419004	0.0042965	0.00455021	0.0042192	0.00433175	0.00479953	0.00515523	0.00496839	0.00523325	0.00527391	0.00502489
	SYX	0.11786	0.12518	0.128361	0.13594	0.126051	0.129414	0.143389	0.154016	0.148434	0.156347	0.157561	0.150122
	SZX	0.399286	0.424083	0.434858	0.460537	0.427035	0.438427	0.485771	0.521772	0.502863	0.52967	0.533785	0.508581
	TAO	0.193178	0.205176	0.210389	0.222812	0.206604	0.212115	0.235021	0.252439	0.24329	0.25626	0.25825	0.246057
	TCG	0.00131632	0.00139807	0.0014336	0.00151825	0.0014078	0.00144536	0.00160144	0.00172013	0.00165779	0.00174616	0.00175973	0.00167664
	TCZ	0.00594316	0.00631226	0.00647265	0.00685486	0.00635619	0.00652576	0.00723046	0.00776632	0.00748485	0.00788386	0.00794511	0.00756997
	TEN	0.00370857	0.00393889	0.00403897	0.00427747	0.0039663	0.00407211	0.00451184	0.00484622	0.00467059	0.00491957	0.00495779	0.0047237
	TGO	0.00368098	0.00390958	0.00400892	0.00424565	0.00393679	0.00404182	0.00447828	0.00481017	0.00463584	0.00488298	0.00492091	0.00468856
	THQ	0.00211242	0.00224362	0.00230062	0.00243647	0.00225923	0.0023195	0.00256998	0.00276044	0.0026604	0.00280222	0.00282399	0.00269065
	TNA	0.125331	0.133114	0.136496	0.144557	0.134041	0.137616	0.152477	0.163778	0.157842	0.166256	0.167548	0.159637
	TSN	0.148019	0.157212	0.161207	0.170726	0.158306	0.162529	0.180081	0.193427	0.186417	0.196354	0.19788	0.188536
	TXN	0.00669197	0.00710758	0.00728817	0.00771853	0.00715704	0.00734797	0.00814145	0.00874483	0.00842791	0.00887719	0.00894616	0.00852374
	TYN	0.102933	0.109326	0.112104	0.118724	0.110087	0.113024	0.125229	0.13451	0.129635	0.136546	0.137606	0.131109
	URC	0.129092	0.13711	0.140593	0.148895	0.138064	0.141747	0.157054	0.168693	0.16258	0.171247	0.172577	0.164428
	UYN	0.0131534	0.0139703	0.0143252	0.0151711	0.0140675	0.0144428	0.0160024	0.0171884	0.0165655	0.0174485	0.0175841	0.0167538
	WEF	0.00619736	0.00658225	0.00674949	0.00714805	0.00662806	0.00680488	0.00753972	0.0080985	0.007805	0.00822107	0.00828494	0.00789375
	WEH	0.0194099	0.0206153	0.0211391	0.0223874	0.0207588	0.0213126	0.0236141	0.0253641	0.0244449	0.025748	0.0259481	0.0247229
	WNH	0.0014582	0.00154876	0.00158812	0.00168189	0.00155954	0.00160115	0.00177405	0.00190553	0.00183647	0.00193437	0.0019494	0.00185735
	WNZ	0.0882804	0.0937631	0.0961454	0.101823	0.0944156	0.0969343	0.107402	0.115362	0.111181	0.117108	0.118018	0.112445
	WUA	0.00279817	0.00297195	0.00304747	0.00322742	0.00299264	0.00307247	0.00340426	0.00365656	0.00352404	0.0037119	0.00374074	0.00356411
	WUH	0.223326	0.237195	0.243222	0.257584	0.238846	0.245218	0.271698	0.291834	0.281258	0.296251	0.298553	0.284456
	WUS	0.0103158	0.0109565	0.0112349	0.0118983	0.0110327	0.011327	0.0125502	0.0134803	0.0129918	0.0136844	0.0137907	0.0131395
	WUX	0.0388651	0.0412788	0.0423276	0.044827	0.041566	0.0426749	0.0472832	0.0507875	0.0489469	0.0515562	0.0519567	0.0495035
	WUZ	0.0528106	0.0560904	0.0575156	0.0609119	0.0564808	0.0579875	0.0642494	0.0690111	0.06651	0.0700556	0.0705998	0.0672663
	WXN	0.00630968	0.00670155	0.00687182	0.0072776	0.00674819	0.00692821	0.00767637	0.00824528	0.00794645	0.00837007	0.0084351	0.00803681
	XFN	0.0662753	0.0703914	0.0721799	0.0764421	0.0708813	0.0727721	0.0806306	0.0866063	0.0834675	0.0879171	0.0886001	0.0844167
	XIC	0.00814623	0.00865215	0.00887199	0.00939588	0.00871237	0.00894479	0.00991071	0.0106452	0.0102594	0.0108063	0.0108903	0.0103761
	XIL	0.00453225	0.00481373	0.00493604	0.00522751	0.00484723	0.00497654	0.00551394	0.00592259	0.00570795	0.00601223	0.00605894	0.00577285
	XMN	0.208758	0.221722	0.227356	0.240781	0.223266	0.229222	0.253975	0.272797	0.26291	0.276926	0.279077	0.2659
	XNN	0.0242889	0.0257974	0.0264529	0.0280149	0.0259769	0.0266699	0.0295499	0.0317399	0.0305896	0.0322203	0.0324706	0.0309375
	XUZ	0.017863	0.0189724	0.0194544	0.0206032	0.0191044	0.0196141	0.0217321	0.0233427	0.0224968	0.023696	0.0238801	0.0227526
	YBP	0.0048633	0.00516534	0.00529658	0.00560935	0.00520129	0.00534004	0.0059167	0.0063552	0.00612487	0.00645139	0.0065015	0.00619452
	YCU	0.0120519	0.0128003	0.0131256	0.0139006	0.0128894	0.0132333	0.0146623	0.0157489	0.0151782	0.0159873	0.0161115	0.0153508
	YIH	0.0178965	0.0190079	0.0194909	0.0206418	0.0191402	0.0196508	0.0217729	0.0233865	0.0225389	0.0237405	0.0239249	0.0227952
	YIN	0.00700529	0.00744035	0.0076294	0.00807991	0.00749213	0.007692	0.00852264	0.00915426	0.0088225	0.00929282	0.00936501	0.00892282
	YIW	0.0104872	0.0111385	0.0114216	0.012096	0.0112161	0.0115153	0.0127588	0.0137044	0.0132077	0.0139118	0.0140199	0.0133579
	YNJ	0.0146944	0.0156069	0.0160035	0.0169485	0.0157156	0.0161348	0.0178772	0.0192021	0.0185062	0.0194927	0.0196441	0.0187166
	YNT	0.0508992	0.0540603	0.0554338	0.0587072	0.0544365	0.0558887	0.061924	0.0665133	0.0641027	0.06752	0.0680445	0.0648316
	YNZ	0.00436673	0.00463792	0.00475576	0.00503659	0.0046702	0.00479479	0.00531256	0.00570629	0.00549948	0.00579265	0.00583766	0.00556202
	YUS	0.000224642	0.000238594	0.000244656	0.000259103	0.000240254	0.000246663	0.0002733	0.000293554	0.000282916	0.000297998	0.000300313	0.000286133
	ZAT	0.00102468	0.00108832	0.00111597	0.00118187	0.0010959	0.00112513	0.00124663	0.00133902	0.00129049	0.00135929	0.00136985	0.00130517
	ZHA	0.0102724	0.0109104	0.0111876	0.0118483	0.0109864	0.0112794	0.0124975	0.0134237	0.0129372	0.0136269	0.0137327	0.0130843
	ZHY	0.00218336	0.00231896	0.00237788	0.0025183	0.0023351	0.00239739	0.00265628	0.00285314	0.00274974	0.00289633	0.00291883	0.00278101
	ZUH	0.0456161	0.0484491	0.0496801	0.0526137	0.0487863	0.0500878	0.0554966	0.0596096	0.0574492	0.0605118	0.0609819	0.0581025
2010	AAT	0.00562738	0.00595371	0.00626866	0.00626383	0.00618172	0.00628344	0.00668938	0.0068773	0.0067515	0.00687029	0.00647617	0.00637945
	ACX	0.00229541	0.00242852	0.00255699	0.00255502	0.00252152	0.00256301	0.0027286	0.00280525	0.00275394	0.00280239	0.00264163	0.00260218
	AEB	0.00317547	0.00335961	0.00353734	0.00353461	0.00348827	0.00354567	0.00377474	0.00388078	0.0038098	0.00387682	0.00365443	0.00359985
	AKA	0.000453638	0.000479944	0.000505334	0.000504944	0.000498325	0.000506524	0.000539249	0.000554397	0.000544257	0.000553832	0.000522061	0.000514265
	AKU	0.011722	0.0124018	0.0130578	0.0130477	0.0128767	0.0130886	0.0139342	0.0143256	0.0140636	0.014311	0.0134901	0.0132886
	AOG	0.000948104	0.00100308	0.00105615	0.00105533	0.0010415	0.00105864	0.00112703	0.00115869	0.0011375	0.00115751	0.00109111	0.00107481
	AQG	0.00392851	0.00415632	0.00437619	0.00437281	0.00431549	0.0043865	0.00466989	0.00480108	0.00471326	0.00479619	0.00452105	0.00445353
	AVA	0.00471103	0.00498422	0.00524789	0.00524384	0.0051751	0.00526026	0.0056001	0.00575742	0.00565211	0.00575155	0.00542161	0.00534064
	BAV	0.0260887	0.0276016	0.0290617	0.0290393	0.0286586	0.0291302	0.0310122	0.0318834	0.0313002	0.0318509	0.0300237	0.0295754
	BHY	0.0239362	0.0253243	0.0266639	0.0266434	0.0262941	0.0267268	0.0284535	0.0292528	0.0287177	0.0292229	0.0275466	0.0271352
	BPL	0.000703139	0.000743914	0.000783267	0.000782663	0.000772403	0.000785113	0.000835835	0.000859316	0.000843598	0.00085844	0.000809195	0.00079711
	BPX	0.00197786	0.00209256	0.00220325	0.00220156	0.00217269	0.00220845	0.00235112	0.00241717	0.00237296	0.00241471	0.00227619	0.00224219
	BSD	0.003865	0.00408913	0.00430544	0.00430212	0.00424572	0.00431559	0.0045944	0.00472347	0.00463707	0.00471865	0.00444796	0.00438153
	CAN	0.74672	0.790022	0.831814	0.831173	0.820277	0.833775	0.887641	0.912577	0.895885	0.911646	0.859349	0.846515
	CGD	0.0379173	0.0401162	0.0422383	0.0422057	0.0416525	0.0423378	0.0450731	0.0463393	0.0454917	0.0462921	0.0436365	0.0429848
	CGO	0.190936	0.202009	0.212695	0.212531	0.209745	0.213196	0.22697	0.233346	0.229078	0.233108	0.219736	0.216454
	CGQ	0.0957154	0.101266	0.106623	0.106541	0.105144	0.106874	0.113779	0.116975	0.114835	0.116856	0.110152	0.108507
	CHG	0.000671384	0.000710318	0.000747894	0.000747317	0.00073752	0.000749656	0.000798088	0.000820508	0.0008055	0.000819671	0.000772651	0.000761112
	CIF	0.0103271	0.0109259	0.0115039	0.011495	0.0113444	0.011531	0.012276	0.0126209	0.01239	0.012608	0.0118847	0.0117072
	CIH	0.0113001	0.0119554	0.0125879	0.0125782	0.0124133	0.0126175	0.0134327	0.01381	0.0135574	0.013796	0.0130045	0.0128103
	CKG	0.330487	0.349652	0.368148	0.367864	0.363042	0.369016	0.392856	0.403892	0.396505	0.403481	0.380335	0.374655
	CNI	0.00117946	0.00124786	0.00131387	0.00131285	0.00129564	0.00131696	0.00140205	0.00144143	0.00141507	0.00143996	0.00135736	0.00133709
	CSX	0.262282	0.277492	0.292171	0.291946	0.288119	0.29286	0.31178	0.320539	0.314676	0.320212	0.301843	0.297335
	CTU	0.466197	0.493232	0.519324	0.518923	0.512121	0.520548	0.554178	0.569746	0.559324	0.569165	0.536515	0.528502
	CZX	0.0153443	0.0162341	0.0170929	0.0170797	0.0168558	0.0171332	0.0182401	0.0187525	0.0184095	0.0187334	0.0176587	0.017395
	DAT	0.00522818	0.00553136	0.00582397	0.00581948	0.00574319	0.00583769	0.00621484	0.00638943	0.00627256	0.00638291	0.00601676	0.0059269
	DAX	0.00450463	0.00476585	0.00501796	0.00501409	0.00494836	0.00502979	0.00535474	0.00550517	0.00540447	0.00549955	0.00518407	0.00510665
	DDG	0.00220468	0.00233253	0.00245592	0.00245403	0.00242186	0.00246171	0.00262075	0.00269437	0.00264509	0.00269162	0.00253722	0.00249933
	DIG	0.00780258	0.00825504	0.00869174	0.00868503	0.00857118	0.00871222	0.00927508	0.00953563	0.00936122	0.00952591	0.00897945	0.00884535
	DLC	0.20783	0.219882	0.231514	0.231335	0.228302	0.232059	0.247051	0.253992	0.249346	0.253733	0.239177	0.235605
	DLU	0.00626928	0.00663283	0.00698371	0.00697832	0.00688684	0.00700017	0.00745242	0.00766177	0.00752163	0.00765396	0.00721489	0.00710714
	DNH	0.00751225	0.00794788	0.00836832	0.00836187	0.00825225	0.00838804	0.00892996	0.00918082	0.00901289	0.00917146	0.00864533	0.00851622
	DOY	0.00337053	0.00356599	0.00375463	0.00375173	0.00370255	0.00376348	0.00400662	0.00411917	0.00404383	0.00411497	0.00387892	0.00382099
	DQA	0.00811332	0.00858381	0.00903789	0.00903092	0.00891253	0.00905919	0.00964446	0.0099154	0.00973403	0.00990529	0.00933707	0.00919762
	DSN	0.0201007	0.0212663	0.0223913	0.0223741	0.0220808	0.0224441	0.0238941	0.0245653	0.024116	0.0245403	0.0231325	0.0227871
	DYG	0.0212371	0.0224686	0.0236572	0.0236389	0.0233291	0.0237129	0.0252449	0.0259541	0.0254794	0.0259276	0.0244403	0.0240753
	ENH	0.00671838	0.00710798	0.00748399	0.00747822	0.00738019	0.00750163	0.00798627	0.00821062	0.00806044	0.00820225	0.00773173	0.00761626
	ENY	0.00648702	0.00686321	0.00722627	0.0072207	0.00712604	0.0072433	0.00771126	0.00792788	0.00778287	0.0079198	0.00746548	0.00735398
	ERL	0.00219561	0.00232293	0.00244581	0.00244393	0.00241189	0.00245158	0.00260996	0.00268328	0.0026342	0.00268055	0.00252678	0.00248904
	FOC	0.140873	0.149042	0.156926	0.156805	0.15475	0.157296	0.167458	0.172163	0.169013	0.171987	0.162121	0.1597
	FUG	0.00569769	0.0060281	0.00634699	0.00634209	0.00625896	0.00636195	0.00677296	0.00696323	0.00683586	0.00695613	0.00655709	0.00645916
	FUO	0.0024383	0.0025797	0.00271617	0.00271407	0.00267849	0.00272257	0.00289846	0.00297989	0.00292538	0.00297685	0.00280608	0.00276417
	GOQ	0.00147659	0.00156222	0.00164486	0.00164359	0.00162205	0.00164874	0.00175525	0.00180456	0.00177156	0.00180272	0.00169931	0.00167393
	GYS	0.00146525	0.00155022	0.00163223	0.00163097	0.00160959	0.00163607	0.00174177	0.0017907	0.00175795	0.00178888	0.00168626	0.00166107
	GYU	0.000367447	0.000388755	0.00040932	0.000409005	0.000403643	0.000410285	0.000436791	0.000449062	0.000440848	0.000448604	0.00042287	0.000416554
	HAK	0.167447	0.177157	0.186529	0.186385	0.183942	0.186968	0.199047	0.204639	0.200896	0.20443	0.192703	0.189825
	HDG	0.00566367	0.00599211	0.00630909	0.00630422	0.00622158	0.00632396	0.00673252	0.00692165	0.00679505	0.00691459	0.00651793	0.00642059
	HEK	0.00234985	0.00248611	0.00261763	0.00261561	0.00258132	0.0026238	0.00279331	0.00287178	0.00281925	0.00286885	0.00270428	0.00266389
	HET	0.098283	0.103982	0.109483	0.109399	0.107964	0.109741	0.116831	0.120113	0.117916	0.11999	0.113107	0.111418
	HFE	0.105362	0.111472	0.117369	0.117278	0.115741	0.117645	0.125246	0.128764	0.126409	0.128633	0.121254	0.119443
	HGH	0.331811	0.351053	0.369624	0.369339	0.364497	0.370495	0.394431	0.405511	0.398094	0.405098	0.381859	0.376156
	HIA	0.00145618	0.00154062	0.00162212	0.00162087	0.00159962	0.00162594	0.00173099	0.00177962	0.00174706	0.0017778	0.00167582	0.00165079
	HJJ	0.00397614	0.00420671	0.00442925	0.00442583	0.00436781	0.00443969	0.00472651	0.00485929	0.00477041	0.00485434	0.00457587	0.00450753
	HLD	0.0140673	0.0148831	0.0156704	0.0156583	0.015453	0.0157073	0.0167221	0.0171919	0.0168774	0.0171743	0.0161891	0.0159473
	HLH	0.00449102	0.00475145	0.0050028	0.00499894	0.00493341	0.00501459	0.00533856	0.00548853	0.00538814	0.00548294	0.00516841	0.00509122
	HMI	0.0018327	0.00193898	0.00204155	0.00203997	0.00201323	0.00204636	0.00217856	0.00223977	0.0021988	0.00223748	0.00210913	0.00207763
	HRB	0.138364	0.146388	0.154132	0.154013	0.151994	0.154495	0.164476	0.169097	0.166004	0.168924	0.159234	0.156856
	HSN	0.017338	0.0183435	0.0193139	0.019299	0.019046	0.0193594	0.0206101	0.0211891	0.0208015	0.0211675	0.0199532	0.0196552
	HTN	0.00527581	0.00558175	0.00587703	0.0058725	0.00579551	0.00589088	0.00627146	0.00644764	0.00632971	0.00644107	0.00607157	0.0059809
	HYN	0.0142397	0.0150655	0.0158624	0.0158502	0.0156424	0.0158998	0.016927	0.0174025	0.0170842	0.0173848	0.0163875	0.0161428
	HZH	0.00141535	0.00149743	0.00157664	0.00157542	0.00155477	0.00158036	0.00168246	0.00172972	0.00169808	0.00172796	0.00162883	0.00160451
	INC	0.0597305	0.0631943	0.0665373	0.066486	0.0656144	0.0666941	0.0710029	0.0729975	0.0716623	0.0729231	0.0687398	0.0677132
	IQM	0.000585193	0.000619128	0.00065188	0.000651378	0.000642839	0.000653416	0.000695631	0.000715173	0.000702091	0.000714443	0.000673459	0.000663401
	IQN	0.00215932	0.00228454	0.00240539	0.00240353	0.00237202	0.00241106	0.00256682	0.00263893	0.00259066	0.00263624	0.00248501	0.0024479
	JDZ	0.006047	0.00639766	0.0067361	0.0067309	0.00664267	0.00675197	0.00718818	0.00739012	0.00725494	0.00738258	0.00695908	0.00685515
	JGN	0.00374251	0.00395954	0.004169	0.00416579	0.00411118	0.00417883	0.0044488	0.00457378	0.00449012	0.00456911	0.00430701	0.00424268
	JGS	0.00592905	0.00627287	0.00660471	0.00659962	0.0065131	0.00662027	0.00704798	0.00724597	0.00711344	0.00723859	0.00682334	0.00672144
	JHG	0.0403103	0.0426479	0.0449039	0.0448693	0.0442811	0.0450098	0.0479176	0.0492637	0.0483627	0.0492135	0.0463904	0.0456975
	JIQ	8.16549e-05	8.639e-05	9.096e-05	9.08899e-05	8.96984e-05	9.11744e-05	9.70648e-05	9.97915e-05	9.79662e-05	9.96898e-05	9.3971e-05	9.25676e-05
	JJN	0.0456428	0.0482896	0.0508441	0.0508049	0.0501389	0.050964	0.0542565	0.0557807	0.0547604	0.0557238	0.0525272	0.0517427
	JMU	0.00462257	0.00489063	0.00514935	0.00514538	0.00507793	0.00516148	0.00549494	0.00564931	0.00554598	0.00564355	0.0053198	0.00524036
	JNG	0.00744874	0.00788069	0.00829758	0.00829118	0.00818249	0.00831713	0.00885446	0.0091032	0.0089367	0.00909392	0.00857225	0.00844422
	JNZ	0.00259481	0.00274528	0.00289051	0.00288828	0.00285042	0.00289732	0.0030845	0.00317115	0.00311315	0.00316792	0.00298619	0.00294159
	JUZ	0.00389221	0.00411792	0.00433576	0.00433242	0.00427562	0.00434598	0.00462675	0.00475673	0.00466972	0.00475188	0.00447929	0.00441239
	JXA	0.00248594	0.0026301	0.00276923	0.00276709	0.00273082	0.00277575	0.00295508	0.0030381	0.00298253	0.003035	0.0028609	0.00281817
	JZH	0.0343086	0.0362982	0.0382184	0.0381889	0.0376883	0.0383084	0.0407834	0.0419291	0.0411621	0.0418863	0.0394835	0.0388938
	KCA	0.00258574	0.00273568	0.0028804	0.00287818	0.00284045	0.00288719	0.00307372	0.00316006	0.00310226	0.00315684	0.00297575	0.00293131
	KGT	0.00100934	0.00106788	0.00112437	0.0011235	0.00110877	0.00112702	0.00119983	0.00123353	0.00121097	0.00123228	0.00116159	0.00114424
	KHG	0.0140378	0.0148519	0.0156375	0.0156255	0.0154207	0.0156744	0.016687	0.0171558	0.016842	0.0171383	0.0161552	0.0159139
	KHN	0.117538	0.124354	0.130932	0.130831	0.129116	0.13124	0.139719	0.143644	0.141017	0.143498	0.135266	0.133246
	KJI	0.0018327	0.00193898	0.00204155	0.00203997	0.00201323	0.00204636	0.00217856	0.00223977	0.0021988	0.00223748	0.00210913	0.00207763
	KMG	0.411599	0.435468	0.458504	0.458151	0.452145	0.459585	0.489276	0.503021	0.49382	0.502508	0.473682	0.466608
	KOW	0.0114907	0.012157	0.0128001	0.0127902	0.0126226	0.0128303	0.0136592	0.0140429	0.013786	0.0140286	0.0132238	0.0130263
	KRL	0.0144257	0.0152622	0.0160696	0.0160572	0.0158467	0.0161075	0.0171481	0.0176298	0.0173074	0.0176119	0.0166015	0.0163536
	KRY	0.00603112	0.00638086	0.00671841	0.00671323	0.00662522	0.00673424	0.00716931	0.00737071	0.00723589	0.0073632	0.0069408	0.00683715
	KWE	0.138884	0.146937	0.15471	0.154591	0.152565	0.155075	0.165094	0.169732	0.166627	0.169558	0.159832	0.157445
	KWL	0.109107	0.115434	0.12154	0.121447	0.119855	0.121827	0.129697	0.133341	0.130902	0.133205	0.125564	0.123688
	LCX	0.00114317	0.00120946	0.00127344	0.00127246	0.00125578	0.00127644	0.00135891	0.00139708	0.00137153	0.00139566	0.00131559	0.00129595
	LDS	0.00147886	0.00156462	0.00164739	0.00164612	0.00162454	0.00165127	0.00175795	0.00180734	0.00177428	0.00180549	0.00170192	0.0016765
	LHW	0.076438	0.0808706	0.0851487	0.085083	0.0839677	0.0853494	0.0908634	0.0934159	0.0917073	0.0933207	0.0879673	0.0866536
	LJG	0.0478248	0.0505981	0.0532748	0.0532337	0.0525359	0.0534003	0.0568503	0.0584473	0.0573783	0.0583877	0.0550383	0.0542163
	LLB	0.000396933	0.000419951	0.000442167	0.000441826	0.000436034	0.000443209	0.000471843	0.000485098	0.000476225	0.000484603	0.000456804	0.000449981
	LLF	0.00153783	0.00162701	0.00171308	0.00171176	0.00168932	0.00171712	0.00182805	0.00187941	0.00184503	0.00187749	0.00176979	0.00174336
	LNJ	0.00320268	0.00338841	0.00356766	0.0035649	0.00351817	0.00357606	0.0038071	0.00391405	0.00384245	0.00391005	0.00368575	0.00363071
	LUM	0.0102704	0.0108659	0.0114408	0.0114319	0.0112821	0.0114677	0.0122086	0.0125516	0.012322	0.0125388	0.0118195	0.0116429
	LUZ	0.00327073	0.0034604	0.00364346	0.00364065	0.00359292	0.00365204	0.00388798	0.0039972	0.00392409	0.00399313	0.00376406	0.00370785
	LXA	0.0265832	0.0281247	0.0296125	0.0295897	0.0292018	0.0296823	0.0316	0.0324877	0.0318934	0.0324546	0.0305928	0.0301359
	LYA	0.48253	0.510512	0.537518	0.537104	0.530063	0.538785	0.573593	0.589707	0.57892	0.589106	0.555311	0.547018
	LYG	0.0125839	0.0133137	0.014018	0.0140071	0.0138235	0.014051	0.0149588	0.015379	0.0150977	0.0153633	0.014482	0.0142657
	LYI	0.0158297	0.0167477	0.0176336	0.01762	0.017389	0.0176752	0.0188171	0.0193457	0.0189918	0.019326	0.0182173	0.0179453
	LZH	0.00895708	0.0094765	0.00997781	0.00997012	0.00983942	0.0100013	0.0106475	0.0109466	0.0107463	0.0109354	0.0103081	0.0101542
	LZO	0.0067456	0.00713677	0.00751431	0.00750852	0.00741009	0.00753202	0.00801863	0.00824389	0.0080931	0.00823548	0.00776305	0.00764711
	LZY	0.00293957	0.00311004	0.00327456	0.00327204	0.00322914	0.00328228	0.00349433	0.00359249	0.00352678	0.00358883	0.00338296	0.00333243
	MDG	0.00709036	0.00750153	0.00789836	0.00789227	0.00778881	0.00791698	0.00842846	0.00866523	0.00850673	0.0086564	0.00815982	0.00803796
	MIG	0.430743	0.455722	0.479829	0.479459	0.473174	0.48096	0.512033	0.526417	0.516788	0.52588	0.495713	0.48831
	MXZ	0.00355199	0.00375797	0.00395676	0.00395371	0.00390188	0.00396609	0.00422232	0.00434093	0.00426153	0.00433651	0.00408774	0.00402669
	NAO	0.0888858	0.0940403	0.0990151	0.0989387	0.0976417	0.0992484	0.10566	0.108629	0.106642	0.108518	0.102293	0.100765
	NAY	0.037441	0.0396122	0.0417077	0.0416755	0.0411292	0.041806	0.0445069	0.0457572	0.0449202	0.0457105	0.0430883	0.0424448
	NBS	0.00368127	0.00389475	0.00410078	0.00409762	0.0040439	0.00411045	0.004376	0.00449893	0.00441664	0.00449435	0.00423653	0.00417326
	NDG	0.00278987	0.00295166	0.0031078	0.0031054	0.0030647	0.00311513	0.00331638	0.00340954	0.00334718	0.00340607	0.00321068	0.00316273
	NGB	0.0891149	0.0942827	0.0992703	0.0991937	0.0978934	0.0995042	0.105933	0.108909	0.106917	0.108798	0.102556	0.101025
	NGQ	0.000249501	0.000263969	0.000277933	0.000277719	0.000274078	0.000278588	0.000296587	0.000304919	0.000299341	0.000304608	0.000287134	0.000282846
	NKG	0.263307	0.278577	0.293313	0.293087	0.289245	0.294004	0.312999	0.321792	0.315906	0.321464	0.303023	0.298497
	NLT	0.000957176	0.00101268	0.00106625	0.00106543	0.00105146	0.00106877	0.00113781	0.00116978	0.00114838	0.00116859	0.00110155	0.0010851
	NNG	0.118844	0.125736	0.132387	0.132285	0.130551	0.132699	0.141272	0.145241	0.142584	0.145093	0.13677	0.134727
	NNY	0.0903874	0.0956289	0.100688	0.10061	0.0992912	0.100925	0.107445	0.110464	0.108443	0.110351	0.104021	0.102467
	NTG	0.064496	0.0682361	0.0718458	0.0717904	0.0708493	0.0720151	0.0766677	0.0788214	0.0773797	0.0787411	0.0742241	0.0731156
	NZH	0.00526901	0.00557456	0.00586945	0.00586492	0.00578804	0.00588328	0.00626337	0.00643932	0.00632154	0.00643276	0.00606374	0.00597318
	OHE	0.00184631	0.00195337	0.00205671	0.00205512	0.00202818	0.00206155	0.00219474	0.0022564	0.00221512	0.0022541	0.00212479	0.00209306
	PEK	1.17398	1.24206	1.30777	1.30676	1.28963	1.31085	1.39553	1.43474	1.4085	1.43328	1.35106	1.33088
	PVG	0.753325	0.79701	0.839172	0.838525	0.827533	0.84115	0.895492	0.920649	0.903809	0.91971	0.866951	0.854003
	PZI	0.00384685	0.00406993	0.00428523	0.00428192	0.00422579	0.00429533	0.00457283	0.00470129	0.0046153	0.0046965	0.00442708	0.00436096
	SHA	0.4967	0.525503	0.553302	0.552876	0.545628	0.554606	0.590437	0.607023	0.59592	0.606405	0.571618	0.563081
	SHE	0.160556	0.169867	0.178853	0.178715	0.176372	0.179274	0.190856	0.196218	0.192629	0.196018	0.184773	0.182014
	SHP	0.00657775	0.00695919	0.00732734	0.00732169	0.00722571	0.0073446	0.0078191	0.00803876	0.00789172	0.00803057	0.00756989	0.00745684
	SIA	0.372959	0.394586	0.41546	0.41514	0.409697	0.416439	0.443343	0.455798	0.447461	0.455333	0.429213	0.422803
	SIA	0.00108873	0.00115187	0.0012128	0.00121187	0.00119598	0.00121566	0.0012942	0.00133055	0.00130622	0.0013292	0.00125295	0.00123423
	SJW	0.117785	0.124615	0.131207	0.131106	0.129387	0.131517	0.140013	0.143946	0.141314	0.1438	0.135551	0.133526
	SWA	0.0380171	0.0402217	0.0423495	0.0423168	0.0417621	0.0424493	0.0451917	0.0464613	0.0456114	0.0464139	0.0437513	0.0430979
	SYM	0.0059608	0.00630647	0.00664008	0.00663496	0.00654798	0.00665573	0.00708573	0.00728478	0.00715153	0.00727735	0.00685988	0.00675744
	SYX	0.160078	0.16936	0.17832	0.178182	0.175846	0.17874	0.190287	0.195633	0.192055	0.195433	0.184222	0.181471
	SZX	0.491964	0.520493	0.548027	0.547604	0.540425	0.549318	0.584807	0.601236	0.590238	0.600623	0.566168	0.557712
	TAO	0.235835	0.249511	0.26271	0.262508	0.259066	0.263329	0.280342	0.288217	0.282945	0.287923	0.271407	0.267353
	TCG	0.00169887	0.00179739	0.00189247	0.00189101	0.00186623	0.00189693	0.00201949	0.00207622	0.00203824	0.0020741	0.00195512	0.00192592
	TCZ	0.0118581	0.0125457	0.0132094	0.0131992	0.0130262	0.0132405	0.014096	0.0144919	0.0142269	0.0144772	0.0136467	0.0134429
	TEN	0.0030734	0.00325162	0.00342364	0.00342099	0.00337615	0.0034317	0.00365341	0.00375604	0.00368734	0.00375221	0.00353696	0.00348414
	TGO	0.00502858	0.00532018	0.00560162	0.0055973	0.00552393	0.00561482	0.00597757	0.00614549	0.00603309	0.00613923	0.00578705	0.00570062
	THQ	0.000780258	0.000825504	0.000869174	0.000868503	0.000857118	0.000871222	0.000927508	0.000953563	0.000936122	0.000952591	0.000897945	0.000884535
	TLQ	0.00016331	0.00017278	0.00018192	0.00018178	0.000179397	0.000182349	0.00019413	0.000199583	0.000195932	0.00019938	0.000187942	0.000185135
	TNA	0.156834	0.165929	0.174706	0.174572	0.172283	0.175118	0.186432	0.191669	0.188163	0.191474	0.18049	0.177794
	TSN	0.192873	0.204058	0.214853	0.214687	0.211873	0.215359	0.229272	0.235713	0.231402	0.235473	0.221965	0.21865
	TVS	0.00190074	0.00201097	0.00211735	0.00211571	0.00208798	0.00212234	0.00225945	0.00232292	0.00228044	0.00232056	0.00218744	0.00215477
	TXN	0.00851025	0.00900376	0.00948006	0.00947275	0.00934857	0.0095024	0.0101163	0.0104005	0.0102103	0.0103899	0.00979387	0.0096476
	TYN	0.130478	0.138044	0.145347	0.145234	0.143331	0.145689	0.155101	0.159459	0.156542	0.159296	0.150158	0.147915
	URC	0.196178	0.207554	0.218534	0.218365	0.215503	0.219049	0.233201	0.239752	0.235367	0.239507	0.225768	0.222396
	UYN	0.0221693	0.0234549	0.0246957	0.0246766	0.0243531	0.0247538	0.0263531	0.0270934	0.0265978	0.0270658	0.0255131	0.0251321
	WEF	0.00765741	0.00810146	0.00853003	0.00852345	0.00841172	0.00855013	0.00910252	0.00935823	0.00918705	0.00934869	0.00881239	0.00868079
	WEH	0.0239952	0.0253867	0.0267296	0.026709	0.0263589	0.0267926	0.0285236	0.0293248	0.0287885	0.0292949	0.0276144	0.027202
	WNH	0.00175558	0.00185739	0.00195564	0.00195413	0.00192852	0.00196025	0.00208689	0.00214552	0.00210627	0.00214333	0.00202038	0.0019902
	WNZ	0.113078	0.119636	0.125965	0.125867	0.124217	0.126261	0.134419	0.138195	0.135667	0.138054	0.130134	0.128191
	WUA	0.00479722	0.00507541	0.0053439	0.00533978	0.00526978	0.0053565	0.00570255	0.00586275	0.00575551	0.00585677	0.0055208	0.00543835
	WUH	0.255219	0.270019	0.284303	0.284084	0.28036	0.284973	0.303384	0.311907	0.306202	0.311589	0.293714	0.289328
	WUS	0.0130194	0.0137744	0.0145031	0.0144919	0.0143019	0.0145373	0.0154764	0.0159112	0.0156202	0.015895	0.0149832	0.0147594
	WUX	0.0498503	0.0527411	0.0555311	0.0554883	0.0547609	0.055662	0.059258	0.0609227	0.0598084	0.0608606	0.0573693	0.0565125
	WUZ	0.0274746	0.0290678	0.0306055	0.0305819	0.030181	0.0306777	0.0326596	0.0335771	0.0329629	0.0335428	0.0316186	0.0311464
	WXN	0.0101411	0.0107292	0.0112967	0.011288	0.01114	0.0113234	0.0120549	0.0123936	0.0121669	0.0123809	0.0116707	0.0114964
	XFN	0.0893395	0.0945203	0.0995204	0.0994436	0.09814	0.0997549	0.1062	0.109183	0.107186	0.109072	0.102815	0.101279
	XIC	0.010665	0.0112835	0.0118804	0.0118712	0.0117156	0.0119084	0.0126777	0.0130339	0.0127955	0.0130206	0.0122737	0.0120904
	XIL	0.0080929	0.00856221	0.00901515	0.0090082	0.00889011	0.0090364	0.0096202	0.00989045	0.00970954	0.00988036	0.00931357	0.00917448
	XMN	0.264605	0.279949	0.294759	0.294531	0.29067	0.295453	0.314541	0.323377	0.317462	0.323047	0.304516	0.299968
	XNN	0.0354858	0.0375437	0.0395297	0.0394992	0.0389814	0.0396229	0.0421827	0.0433677	0.0425745	0.0433235	0.0408382	0.0402283
	XUZ	0.0203026	0.0214799	0.0226162	0.0225988	0.0223025	0.0226695	0.0241341	0.0248121	0.0243582	0.0247868	0.0233649	0.0230159
	YBP	0.00777763	0.00822865	0.00866394	0.00865726	0.00854377	0.00868436	0.00924542	0.00950514	0.00933128	0.00949545	0.00895074	0.00881707
	YCU	0.0154691	0.0163661	0.0172319	0.0172186	0.0169929	0.0172725	0.0183884	0.0189049	0.0185592	0.0188857	0.0178023	0.0175364
	YIH	0.0186082	0.0196873	0.0207288	0.0207128	0.0204413	0.0207776	0.02212	0.0227414	0.0223254	0.0227182	0.021415	0.0210951
	YIN	0.014065	0.0148807	0.0156679	0.0156558	0.0154506	0.0157048	0.0167194	0.0171891	0.0168747	0.0171716	0.0161865	0.0159448
	YIW	0.0139448	0.0147535	0.015534	0.015522	0.0153185	0.0155706	0.0165765	0.0170422	0.0167305	0.0170248	0.0160482	0.0158085
	YNJ	0.0180593	0.0191066	0.0201173	0.0201018	0.0198383	0.0201647	0.0214675	0.0220706	0.0216669	0.0220481	0.0207833	0.0204729
	YNT	0.0633551	0.067029	0.0705749	0.0705205	0.069596	0.0707412	0.0753115	0.0774271	0.0760109	0.0773482	0.0729111	0.0718222
	YNZ	0.00474505	0.00502022	0.00528579	0.00528171	0.00521247	0.00529825	0.00564054	0.005799	0.00569293	0.00579308	0.00546076	0.00537921
	YUS	0.0030802	0.00325882	0.00343122	0.00342857	0.00338362	0.0034393	0.0036615	0.00376436	0.0036955	0.00376052	0.0035448	0.00349186
	ZAT	0.00110688	0.00117106	0.00123301	0.00123206	0.00121591	0.00123592	0.00131577	0.00135273	0.00132799	0.00135135	0.00127383	0.00125481
	ZHA	0.0203978	0.0215807	0.0227223	0.0227048	0.0224072	0.0227759	0.0242473	0.0249285	0.0244725	0.0249031	0.0234745	0.0231239
	ZHY	0.00299401	0.00316763	0.0033352	0.00333263	0.00328894	0.00334306	0.00355904	0.00365902	0.00359209	0.00365529	0.0034456	0.00339415
	ZUH	0.0853996	0.0903519	0.0951316	0.0950582	0.0938121	0.0953558	0.101516	0.104368	0.102459	0.104262	0.0982806	0.0968129
2011	AAT	0.00686578	0.00646338	0.00685842	0.00729825	0.00679225	0.00692597	0.00757603	0.00756721	0.00756872	0.00748486	0.007318	0.00697606
	ACX	0.00485533	0.00457076	0.00485013	0.00516117	0.00480333	0.0048979	0.0053576	0.00535136	0.00535244	0.00529313	0.00517513	0.00493332
	AEB	0.00284732	0.00268044	0.00284427	0.00302667	0.00281683	0.00287228	0.00314187	0.00313821	0.00313884	0.00310406	0.00303487	0.00289306
	AKA	0	0	0	0	0	0	0	0	0	0	0	0
	AKU	0.0133217	0.0125409	0.0133074	0.0141608	0.013179	0.0134384	0.0146998	0.0146826	0.0146856	0.0145229	0.0141991	0.0135356
	AOG	1.46392e-05	1.37812e-05	1.46235e-05	1.55613e-05	1.44824e-05	1.47675e-05	1.61536e-05	1.61348e-05	1.6138e-05	1.59592e-05	1.56034e-05	1.48743e-05
	AQG	0.00419657	0.00395061	0.00419207	0.00446091	0.00415162	0.00423336	0.00463069	0.0046253	0.00462623	0.00457497	0.00447298	0.00426398
	AVA	0.00680722	0.00640826	0.00679993	0.00723601	0.00673432	0.0068669	0.00751141	0.00750267	0.00750417	0.00742102	0.00725559	0.00691657
	BAV	0.0274753	0.025865	0.0274459	0.029206	0.0271811	0.0277162	0.0303176	0.0302823	0.0302883	0.0299527	0.029285	0.0279166
	BHY	0.0608282	0.0572632	0.0607631	0.0646598	0.0601768	0.0613615	0.0671208	0.0670426	0.0670561	0.0663131	0.0648348	0.0618053
	BPL	0.00136632	0.00128625	0.00136486	0.00145239	0.00135169	0.0013783	0.00150767	0.00150591	0.00150621	0.00148952	0.00145632	0.00138827
	BPX	0.00199093	0.00187424	0.0019888	0.00211634	0.00196961	0.00200838	0.00219689	0.00219433	0.00219477	0.00217045	0.00212207	0.00202291
	BSD	0.00424536	0.00399655	0.00424082	0.00451278	0.0041999	0.00428258	0.00468454	0.00467908	0.00468002	0.00462816	0.00452499	0.00431356
	CAN	0.852144	0.802201	0.851232	0.905821	0.843019	0.859615	0.940297	0.939202	0.939391	0.928981	0.908273	0.865833
	CGD	0.147365	0.138728	0.147207	0.156648	0.145787	0.148657	0.16261	0.162421	0.162453	0.160653	0.157072	0.149732
	CGO	0.226941	0.213641	0.226698	0.241236	0.224511	0.228931	0.250418	0.250127	0.250177	0.247405	0.241889	0.230587
	CGQ	0.100923	0.0950076	0.100814	0.10728	0.0998417	0.101807	0.111363	0.111233	0.111255	0.110023	0.10757	0.102544
	CHG	0.0636658	0.0599344	0.0635976	0.0676761	0.062984	0.064224	0.0702519	0.0701701	0.0701842	0.0694065	0.0678593	0.0646885
	CIF	0.0116064	0.0109262	0.011594	0.0123375	0.0114821	0.0117082	0.0128071	0.0127922	0.0127947	0.012653	0.0123709	0.0117929
	CIH	0.0135534	0.0127591	0.0135389	0.0144072	0.0134083	0.0136723	0.0149555	0.0149381	0.0149411	0.0147755	0.0144462	0.0137712
	CKG	0.406879	0.383032	0.406443	0.432508	0.402522	0.410446	0.44897	0.448447	0.448537	0.443567	0.433679	0.413415
	CNI	0.00109794	0.00103359	0.00109676	0.0011671	0.00108618	0.00110756	0.00121152	0.00121011	0.00121035	0.00119694	0.00117026	0.00111558
	CSX	0.284798	0.268106	0.284493	0.302737	0.281748	0.287295	0.31426	0.313894	0.313957	0.310478	0.303557	0.289373
	CTU	0.542677	0.510871	0.542096	0.57686	0.536865	0.547435	0.598816	0.598118	0.598239	0.59161	0.578421	0.551394
	CZX	0.024789	0.0233362	0.0247625	0.0263505	0.0245235	0.0250063	0.0273534	0.0273215	0.027327	0.0270242	0.0264218	0.0251872
	DAT	0.00836385	0.00787366	0.0083549	0.00889069	0.00827428	0.00843718	0.00922908	0.00921833	0.00922018	0.00911801	0.00891475	0.0084982
	DAX	0.00600694	0.00565489	0.00600051	0.00638532	0.00594262	0.00605961	0.00662835	0.00662063	0.00662196	0.00654859	0.0064026	0.00610344
	DDG	0.00283024	0.00266437	0.00282721	0.00300852	0.00279993	0.00285505	0.00312303	0.00311939	0.00312001	0.00308544	0.00301666	0.0028757
	DIG	0.0101669	0.00957104	0.010156	0.0108073	0.010058	0.010256	0.0112187	0.0112056	0.0112078	0.0110837	0.0108366	0.0103302
	DLC	0.230186	0.216696	0.22994	0.244686	0.227721	0.232205	0.253999	0.253703	0.253754	0.250942	0.245348	0.233884
	DLU	0.00868347	0.00817455	0.00867417	0.00923045	0.00859048	0.0087596	0.00958176	0.00957061	0.00957253	0.00946646	0.00925543	0.00882296
	DNH	0.00926172	0.00871891	0.0092518	0.00984512	0.00916254	0.00934292	0.0102198	0.0102079	0.01021	0.0100968	0.00987176	0.0094105
	DOY	0.00353292	0.00332586	0.00352914	0.00375546	0.00349509	0.0035639	0.0038984	0.00389386	0.00389464	0.00385148	0.00376563	0.00358967
	DQA	0.0088933	0.00837208	0.00888378	0.00945349	0.00879806	0.00897127	0.0098133	0.00980187	0.00980384	0.0096952	0.00947908	0.00903616
	DSN	0.034446	0.0324272	0.0344091	0.0366157	0.0340771	0.034748	0.0380094	0.0379651	0.0379727	0.037552	0.0367148	0.0349993
	DYG	0.0228884	0.0215469	0.0228638	0.0243301	0.0226432	0.023089	0.0252561	0.0252267	0.0252318	0.0249522	0.0243959	0.023256
	ENH	0.00409165	0.00385185	0.00408727	0.00434938	0.00404783	0.00412752	0.00451493	0.00450967	0.00451057	0.00446059	0.00436116	0.00415738
	ENY	0.0063778	0.00600401	0.00637097	0.00677954	0.0063095	0.00643372	0.00703758	0.00702938	0.00703079	0.00695288	0.00679789	0.00648025
	ERL	0.00357684	0.00336721	0.00357301	0.00380214	0.00353854	0.0036082	0.00394686	0.00394226	0.00394305	0.00389936	0.00381244	0.0036343
	FOC	0.165584	0.155879	0.165406	0.176014	0.163811	0.167035	0.182713	0.1825	0.182537	0.180514	0.17649	0.168244
	FUG	0.00614358	0.00578351	0.006137	0.00653056	0.00607778	0.00619744	0.00677912	0.00677122	0.00677258	0.00669754	0.00654824	0.00624226
	FUO	0.0024789	0.00233362	0.00247625	0.00263505	0.00245235	0.00250063	0.00273534	0.00273215	0.0027327	0.00270242	0.00264218	0.00251872
	GOQ	0.00215928	0.00203273	0.00215697	0.00229529	0.00213616	0.00217821	0.00238265	0.00237988	0.00238036	0.00235398	0.0023015	0.00219396
	GYS	0.00260089	0.00244846	0.00259811	0.00276472	0.00257304	0.0026237	0.00286995	0.00286661	0.00286719	0.00283541	0.00277221	0.00264267
	GYU	0.00229347	0.00215905	0.00229102	0.00243794	0.00226891	0.00231358	0.00253073	0.00252778	0.00252829	0.00250027	0.00244454	0.00233031
	HAK	0.202648	0.190771	0.202431	0.215413	0.200478	0.204424	0.223611	0.223351	0.223396	0.22092	0.215996	0.205903
	HDG	0.00702437	0.00661268	0.00701684	0.00746683	0.00694914	0.00708595	0.00775103	0.007742	0.00774355	0.00765775	0.00748704	0.0071372
	HEK	0.00300591	0.00282974	0.00300269	0.00319525	0.00297372	0.00303226	0.00331687	0.00331301	0.00331367	0.00327695	0.0032039	0.0030542
	HET	0.119236	0.112248	0.119108	0.126747	0.117959	0.120281	0.131571	0.131418	0.131444	0.129988	0.12709	0.121151
	HFE	0.117116	0.110252	0.11699	0.124493	0.115862	0.118143	0.129231	0.129081	0.129107	0.127676	0.12483	0.118997
	HGH	0.364711	0.343336	0.36432	0.387684	0.360805	0.367908	0.402439	0.401971	0.402052	0.397596	0.388733	0.370569
	HIA	0.0123457	0.0116221	0.0123325	0.0131234	0.0122135	0.0124539	0.0136229	0.013607	0.0136097	0.0134589	0.0131589	0.012544
	HJJ	0.00267409	0.00251737	0.00267123	0.00284253	0.00264545	0.00269753	0.00295072	0.00294728	0.00294788	0.00291521	0.00285022	0.00271705
	HLD	0.018621	0.0175297	0.0186011	0.019794	0.0184216	0.0187843	0.0205474	0.0205234	0.0205275	0.0203001	0.0198476	0.0189202
	HLH	0.00765385	0.00720527	0.00764566	0.00813597	0.00757189	0.00772095	0.00844563	0.00843579	0.00843749	0.00834399	0.00815799	0.0077768
	HMI	0.00238619	0.00224634	0.00238363	0.00253649	0.00236063	0.00240711	0.00263303	0.00262997	0.00263049	0.00260135	0.00254336	0.00242452
	HRB	0.15254	0.1436	0.152377	0.162149	0.150907	0.153878	0.16832	0.168124	0.168158	0.166295	0.162588	0.154991
	HSN	0.0251648	0.0236899	0.0251378	0.0267499	0.0248953	0.0253854	0.027768	0.0277357	0.0277412	0.0274338	0.0268223	0.025569
	HTN	0.0078954	0.00743266	0.00788694	0.00839273	0.00781085	0.00796462	0.00871216	0.00870202	0.00870376	0.00860732	0.00841544	0.00802222
	HYN	0.0151564	0.0142681	0.0151402	0.0161111	0.0149941	0.0152893	0.0167243	0.0167049	0.0167082	0.0165231	0.0161547	0.0153999
	HZH	0.00127361	0.00119896	0.00127224	0.00135383	0.00125997	0.00128477	0.00140536	0.00140372	0.00140401	0.00138845	0.0013575	0.00129407
	INC	0.0729251	0.0686511	0.072847	0.0775186	0.0721441	0.0735644	0.0804691	0.0803753	0.0803915	0.0795007	0.0777284	0.0740965
	IQM	0.000200069	0.000188343	0.000199855	0.000212671	0.000197926	0.000201823	0.000220766	0.000220508	0.000220553	0.000218109	0.000213247	0.000203283
	IQN	0	0	0	0	0	0	0	0	0	0	0	0
	JDZ	0.00757334	0.00712947	0.00756523	0.00805038	0.00749223	0.00763973	0.00835678	0.00834705	0.00834873	0.00825622	0.00807217	0.00769499
	JGD	0	0	0	0	0	0	0	0	0	0	0	0
	JGN	0.0061509	0.0057904	0.00614431	0.00653834	0.00608503	0.00620482	0.0067872	0.00677929	0.00678065	0.00670552	0.00655604	0.0062497
	JGS	0.0085444	0.00804363	0.00853525	0.00908261	0.0084529	0.00861931	0.00942831	0.00941733	0.00941922	0.00931484	0.0091072	0.00868165
	JHG	0.0432563	0.0407212	0.04321	0.0459811	0.0427931	0.0436356	0.0477311	0.0476755	0.0476851	0.0471567	0.0461055	0.0439512
	JIC	0.000346461	0.000326155	0.00034609	0.000368284	0.00034275	0.000349498	0.000382301	0.000381856	0.000381933	0.000377701	0.000369281	0.000352026
	JIQ	0.00149808	0.00141028	0.00149647	0.00159244	0.00148203	0.00151121	0.00165305	0.00165112	0.00165146	0.00163316	0.00159675	0.00152214
	JJN	0.0487777	0.045919	0.0487255	0.0518503	0.0482554	0.0492054	0.0538237	0.053761	0.0537718	0.053176	0.0519906	0.0495613
	JMU	0.0054409	0.00512201	0.00543507	0.00578362	0.00538263	0.0054886	0.00600375	0.00599675	0.00599796	0.0059315	0.00579927	0.00552829
	JNG	0.00661691	0.0062291	0.00660982	0.00703371	0.00654605	0.00667492	0.00730142	0.00729291	0.00729438	0.00721355	0.00705275	0.0067232
	JNZ	0.00265945	0.00250358	0.0026566	0.00282697	0.00263097	0.00268277	0.00293457	0.00293115	0.00293174	0.00289925	0.00283462	0.00270217
	JUZ	0.00359636	0.00338558	0.00359251	0.00382289	0.00355785	0.00362789	0.0039684	0.00396377	0.00396457	0.00392064	0.00383324	0.00365413
	JXA	0.00301567	0.00283893	0.00301244	0.00320563	0.00298338	0.00304211	0.00332764	0.00332376	0.00332443	0.00328759	0.0032143	0.00306411
	JZH	0.0364662	0.034329	0.0364271	0.0387632	0.0360757	0.0367859	0.0402386	0.0401917	0.0401998	0.0397543	0.0388681	0.037052
	KCA	0.00281072	0.00264599	0.00280771	0.00298777	0.00278062	0.00283536	0.00310149	0.00309788	0.0030985	0.00306416	0.00299586	0.00285587
	KGT	0.00132241	0.0012449	0.00132099	0.0014057	0.00130824	0.001334	0.00145921	0.00145751	0.0014578	0.00144165	0.00140951	0.00134365
	KHG	0.0241059	0.022693	0.02408	0.0256243	0.0238477	0.0243172	0.0265996	0.0265686	0.0265739	0.0262795	0.0256936	0.0244931
	KHN	0.122425	0.11525	0.122294	0.130137	0.121114	0.123498	0.13509	0.134932	0.134959	0.133464	0.130489	0.124392
	KJI	0.00362076	0.00340855	0.00361688	0.00384883	0.00358198	0.0036525	0.00399532	0.00399067	0.00399147	0.00394724	0.00385925	0.00367892
	KMG	0.467829	0.44041	0.467328	0.497298	0.462819	0.471931	0.516225	0.515624	0.515728	0.510013	0.498644	0.475344
	KOW	0.0148978	0.0140247	0.0148819	0.0158362	0.0147383	0.0150284	0.016439	0.0164198	0.0164231	0.0162411	0.0158791	0.0151371
	KRL	0.0150296	0.0141487	0.0150135	0.0159763	0.0148686	0.0151613	0.0165843	0.016565	0.0165684	0.0163848	0.0160195	0.015271
	KRY	0.0283171	0.0266574	0.0282867	0.0301007	0.0280138	0.0285653	0.0312464	0.03121	0.0312163	0.0308704	0.0301822	0.0287719
	KWE	0.165323	0.155633	0.165146	0.175736	0.163552	0.166772	0.182425	0.182213	0.182249	0.18023	0.176212	0.167978
	KWL	0.115725	0.108943	0.115601	0.123015	0.114486	0.11674	0.127697	0.127548	0.127574	0.12616	0.123348	0.117584
	LCX	0.0017811	0.00167671	0.00177919	0.00189329	0.00176203	0.00179672	0.00196535	0.00196306	0.00196346	0.0019417	0.00189842	0.00180971
	LDS	0.00205437	0.00193396	0.00205217	0.00218377	0.00203236	0.00207238	0.00226689	0.00226425	0.0022647	0.00223961	0.00218968	0.00208737
	LHW	0.0841997	0.0792649	0.0841095	0.0895034	0.083298	0.0849379	0.09291	0.0928018	0.0928204	0.0917919	0.0897457	0.0855522
	LJG	0.049134	0.0462543	0.0490814	0.0522289	0.0486078	0.0495647	0.0542168	0.0541537	0.0541645	0.0535643	0.0523703	0.0499232
	LLB	0.000849072	0.00079931	0.000848163	0.000902555	0.00083998	0.000856516	0.000936908	0.000935816	0.000936004	0.000925633	0.000904998	0.000862711
	LLF	0.00154199	0.00145162	0.00154034	0.00163912	0.00152548	0.00155551	0.00170151	0.00169953	0.00169987	0.00168103	0.00164356	0.00156676
	LNJ	0.00318158	0.00299511	0.00317817	0.00338199	0.00314751	0.00320947	0.00351071	0.00350662	0.00350733	0.00346846	0.00339114	0.00323269
	LUM	0.0120212	0.0113167	0.0120083	0.0127784	0.0118925	0.0121266	0.0132648	0.0132493	0.013252	0.0131051	0.012813	0.0122143
	LUZ	0.00369883	0.00348205	0.00369487	0.00393182	0.00365922	0.00373126	0.00408147	0.00407672	0.00407754	0.00403235	0.00394246	0.00375825
	LXA	0.0339922	0.0319999	0.0339558	0.0361333	0.0336282	0.0342902	0.0375086	0.0374649	0.0374725	0.0370572	0.0362311	0.0345382
	LYA	0.483303	0.454977	0.482785	0.513746	0.478127	0.48754	0.5333	0.532679	0.532786	0.526882	0.515137	0.491066
	LYG	0.0131948	0.0124215	0.0131807	0.0140259	0.0130535	0.0133105	0.0145598	0.0145428	0.0145457	0.0143845	0.0140639	0.0134067
	LYI	0.0175207	0.0164938	0.0175019	0.0186243	0.017333	0.0176743	0.0193331	0.0193106	0.0193145	0.0191005	0.0186747	0.0178021
	LZH	0.0222906	0.0209842	0.0222667	0.0236947	0.0220519	0.022486	0.0245965	0.0245679	0.0245728	0.0243005	0.0237588	0.0226487
	LZO	0.00858344	0.00808038	0.00857425	0.00912411	0.00849152	0.00865869	0.00947138	0.00946035	0.00946225	0.0093574	0.00914881	0.00872132
	LZY	0.00332309	0.00312833	0.00331954	0.00353242	0.00328751	0.00335223	0.00366686	0.00366259	0.00366333	0.00362273	0.00354198	0.00337647
	MDG	0.00781244	0.00735457	0.00780408	0.00830455	0.00772878	0.00788093	0.00862063	0.00861059	0.00861232	0.00851688	0.00832703	0.00793794
	MIG	0.505393	0.475773	0.504852	0.537228	0.499981	0.509824	0.557675	0.557026	0.557138	0.550964	0.538682	0.513512
	MXZ	0.0050066	0.00471317	0.00500124	0.00532197	0.00495298	0.00505049	0.00552452	0.00551809	0.0055192	0.00545804	0.00533637	0.00508702
	NAO	0.082199	0.0773814	0.082111	0.0873767	0.0813187	0.0829196	0.0907023	0.0905967	0.0906149	0.0896108	0.0876132	0.0835194
	NAY	0.0528035	0.0497088	0.052747	0.0561296	0.0522381	0.0532665	0.058266	0.0581981	0.0582098	0.0575648	0.0562815	0.0536517
	NBS	0.0050066	0.00471317	0.00500124	0.00532197	0.00495298	0.00505049	0.00552452	0.00551809	0.0055192	0.00545804	0.00533637	0.00508702
	NDG	0.00330358	0.00310996	0.00330004	0.00351167	0.0032682	0.00333254	0.00364532	0.00364108	0.00364181	0.00360146	0.00352117	0.00335664
	NGB	0.107556	0.101253	0.107441	0.114331	0.106405	0.108499	0.118683	0.118545	0.118569	0.117255	0.114641	0.109284
	NGQ	0.000522131	0.000491529	0.000521572	0.00055502	0.000516539	0.000526708	0.000576144	0.000575473	0.000575589	0.000569211	0.000556522	0.000530518
	NKG	0.294086	0.276851	0.293772	0.312611	0.290937	0.296665	0.324509	0.324131	0.324196	0.320604	0.313457	0.298811
	NLT	0.000756358	0.000712029	0.000755548	0.000804001	0.000748258	0.000762989	0.000834602	0.00083363	0.000833797	0.000824558	0.000806177	0.000768507
	NNG	0.144394	0.135931	0.144239	0.153489	0.142847	0.145659	0.159331	0.159145	0.159177	0.157413	0.153904	0.146713
	NNY	0.0396624	0.0373379	0.0396199	0.0421608	0.0392377	0.0400101	0.0437654	0.0437145	0.0437232	0.0432387	0.0422749	0.0402995
	NTG	0.067189	0.0632511	0.067117	0.0714212	0.0664694	0.067778	0.0741395	0.0740532	0.0740681	0.0732473	0.0716145	0.0682682
	NZH	0.00774169	0.00728796	0.0077334	0.00822934	0.00765878	0.00780956	0.00854255	0.0085326	0.00853432	0.00843975	0.00825161	0.00786604
	OHE	0.0025033	0.00235659	0.00250062	0.00266098	0.00247649	0.00252525	0.00276226	0.00275905	0.0027596	0.00272902	0.00266818	0.00254351
	PEK	1.30085	1.22461	1.29946	1.38279	1.28692	1.31226	1.43542	1.43375	1.43404	1.41815	1.38654	1.32175
	PVG	0.839523	0.79032	0.838624	0.892404	0.830532	0.846883	0.92637	0.925291	0.925477	0.915222	0.89482	0.853008
	PZI	0.00143464	0.00135056	0.0014331	0.00152501	0.00141928	0.00144722	0.00158305	0.00158121	0.00158152	0.001564	0.00152914	0.00145768
	RKZ	0.0003611	0.000339936	0.000360713	0.000383845	0.000357233	0.000364266	0.000398455	0.000397991	0.000398071	0.00039366	0.000384884	0.0003669
	RLK	1.95189e-05	1.83749e-05	1.9498e-05	2.07484e-05	1.93099e-05	1.969e-05	2.15381e-05	2.1513e-05	2.15173e-05	2.12789e-05	2.08046e-05	1.98324e-05
	SHA	0.560793	0.527926	0.560192	0.596117	0.554787	0.565709	0.618806	0.618085	0.618209	0.611359	0.597731	0.569801
	SHE	0.189982	0.178848	0.189779	0.201949	0.187948	0.191648	0.209636	0.209392	0.209434	0.207113	0.202496	0.193034
	SHP	0.00743182	0.00699626	0.00742387	0.00789995	0.00735224	0.00749698	0.00820063	0.00819108	0.00819273	0.00810195	0.00792134	0.0075512
	SIA	0.451567	0.425102	0.451084	0.480012	0.446732	0.455526	0.498281	0.497701	0.497801	0.492285	0.481311	0.458821
	SIA	0.00018055	0.000169968	0.000180357	0.000191923	0.000178616	0.000182133	0.000199227	0.000198995	0.000199035	0.00019683	0.000192442	0.00018345
	SJW	0.133956	0.126105	0.133812	0.142394	0.132521	0.13513	0.147813	0.147641	0.147671	0.146035	0.142779	0.136108
	SWA	0.0436809	0.0411208	0.0436341	0.0464323	0.0432131	0.0440638	0.0481996	0.0481435	0.0481531	0.0476195	0.046558	0.0443825
	SYM	0.00627533	0.00590754	0.00626861	0.00667061	0.00620813	0.00633034	0.0069245	0.00691644	0.00691783	0.00684117	0.00668867	0.00637613
	SYX	0.181506	0.170869	0.181312	0.192939	0.179563	0.183098	0.200283	0.20005	0.20009	0.197873	0.193462	0.184422
	SZX	0.547332	0.515254	0.546746	0.581809	0.541471	0.552131	0.603953	0.603249	0.60337	0.596685	0.583383	0.556124
	TAO	0.258223	0.243089	0.257946	0.274488	0.255458	0.260487	0.284936	0.284604	0.284661	0.281507	0.275231	0.262371
	TCG	0.00169814	0.00159862	0.00169633	0.00180511	0.00167996	0.00171303	0.00187382	0.00187163	0.00187201	0.00185127	0.00181	0.00172542
	TCZ	0.0128288	0.0120769	0.0128151	0.0136369	0.0126914	0.0129413	0.0141559	0.0141394	0.0141423	0.0139856	0.0136738	0.0130349
	TEN	0.00323526	0.00304565	0.00323179	0.00343905	0.00320061	0.00326362	0.00356994	0.00356578	0.0035665	0.00352698	0.00344836	0.00328723
	TGO	0.00817598	0.0076968	0.00816723	0.00869099	0.00808843	0.00824766	0.00902177	0.00901127	0.00901308	0.0089132	0.00871451	0.00830732
	THQ	0.000463574	0.000436405	0.000463078	0.000492775	0.00045861	0.000467638	0.00051153	0.000510934	0.000511037	0.000505374	0.000494108	0.000471021
	TLQ	0.000585567	0.000551248	0.00058494	0.000622452	0.000579296	0.000590701	0.000646143	0.000645391	0.00064552	0.000638367	0.000624137	0.000594973
	TNA	0.189958	0.178825	0.189755	0.201923	0.187924	0.191623	0.209609	0.209365	0.209407	0.207086	0.20247	0.193009
	TSN	0.206976	0.194846	0.206754	0.220013	0.20476	0.208791	0.228387	0.228121	0.228167	0.225639	0.220609	0.210301
	TVS	0.00618993	0.00582715	0.0061833	0.00657984	0.00612365	0.0062442	0.00683027	0.00682232	0.00682369	0.00674807	0.00659765	0.00628936
	TXN	0.0122579	0.0115395	0.0122447	0.01303	0.0121266	0.0123653	0.0135259	0.0135102	0.0135129	0.0133632	0.0130653	0.0124548
	TYN	0.153092	0.144119	0.152928	0.162735	0.151452	0.154434	0.168929	0.168732	0.168766	0.166896	0.163175	0.155551
	URC	0.238621	0.224636	0.238366	0.253652	0.236066	0.240713	0.263306	0.262999	0.263052	0.260137	0.254338	0.242454
	UYN	0.0251404	0.0236669	0.0251134	0.0267239	0.0248711	0.0253608	0.0277411	0.0277088	0.0277143	0.0274072	0.0267963	0.0255442
	WEF	0.00902505	0.00849611	0.00901539	0.00959354	0.00892841	0.00910418	0.00995868	0.00994708	0.00994908	0.00983884	0.00961951	0.00917003
	WEH	0.029293	0.0275762	0.0292616	0.0311382	0.0289793	0.0295498	0.0323233	0.0322857	0.0322922	0.0319343	0.0312224	0.0297635
	WNH	0.00381351	0.00359	0.00380942	0.00405372	0.00377267	0.00384694	0.00420801	0.00420311	0.00420395	0.00415737	0.00406469	0.00387476
	WNZ	0.121981	0.114832	0.12185	0.129665	0.120675	0.12305	0.1346	0.134443	0.13447	0.13298	0.130016	0.12394
	WUA	0.00677794	0.0063807	0.00677068	0.00720488	0.00670536	0.00683736	0.00747911	0.0074704	0.0074719	0.0073891	0.00722438	0.00688682
	WUH	0.285488	0.268756	0.285183	0.303471	0.282431	0.287991	0.315022	0.314655	0.314718	0.311231	0.304293	0.290074
	WUS	0.0128068	0.0120563	0.0127931	0.0136135	0.0126697	0.0129191	0.0141317	0.0141152	0.0141181	0.0139616	0.0136504	0.0130126
	WUX	0.063534	0.0598104	0.063466	0.067536	0.0628537	0.064091	0.0701065	0.0700249	0.0700389	0.0692629	0.0677188	0.0645546
	WUZ	0.0130703	0.0123043	0.0130564	0.0138936	0.0129304	0.0131849	0.0144225	0.0144057	0.0144085	0.0142489	0.0139313	0.0132803
	WXN	0.00938371	0.00883375	0.00937367	0.00997479	0.00928323	0.00946598	0.0103544	0.0103424	0.0103445	0.0102298	0.0100018	0.00953445
	XFN	0.0986534	0.0928715	0.0985478	0.104868	0.097597	0.0995183	0.108859	0.108732	0.108754	0.107549	0.105151	0.100238
	XIC	0.0125799	0.0118426	0.0125665	0.0133723	0.0124452	0.0126902	0.0138813	0.0138651	0.0138679	0.0137143	0.0134085	0.012782
	XIL	0.010084	0.00949295	0.0100732	0.0107191	0.00997597	0.0101724	0.0111271	0.0111142	0.0111164	0.0109932	0.0107482	0.0102459
	XMN	0.330889	0.311496	0.330535	0.351732	0.327346	0.33379	0.365119	0.364694	0.364767	0.360725	0.352684	0.336205
	XNN	0.044347	0.0417479	0.0442995	0.0471404	0.043872	0.0447357	0.0489346	0.0488776	0.0488874	0.0483457	0.047268	0.0450593
	XUZ	0.0281145	0.0264668	0.0280844	0.0298855	0.0278135	0.028361	0.0310229	0.0309868	0.030993	0.0306496	0.0299664	0.0285662
	YBP	0.00941543	0.00886361	0.00940535	0.0100085	0.0093146	0.00949798	0.0103894	0.0103773	0.0103794	0.0102644	0.0100356	0.00956668
	YCU	0.019841	0.0186781	0.0198197	0.0210908	0.0196285	0.0200149	0.0218935	0.021868	0.0218724	0.02163	0.0211478	0.0201597
	YIE	3.90378e-05	3.67499e-05	3.8996e-05	4.14968e-05	3.86198e-05	3.93801e-05	4.30762e-05	4.3026e-05	4.30347e-05	4.25578e-05	4.16091e-05	3.96649e-05
	YIH	0.110994	0.104489	0.110875	0.117986	0.109806	0.111967	0.122476	0.122334	0.122358	0.121003	0.118305	0.112777
	YIN	0.0160104	0.015072	0.0159932	0.0170189	0.0158389	0.0161507	0.0176666	0.0176461	0.0176496	0.017454	0.0170649	0.0162676
	YIW	0.0164593	0.0154947	0.0164417	0.0174961	0.0162831	0.0166036	0.018162	0.0181409	0.0181445	0.0179434	0.0175434	0.0167237
	YNJ	0.0192359	0.0181085	0.0192153	0.0204476	0.0190299	0.0194045	0.0212258	0.0212011	0.0212053	0.0209704	0.0205029	0.0195449
	YNT	0.0648345	0.0610346	0.0647651	0.0689184	0.0641402	0.0654029	0.0715415	0.0714582	0.0714725	0.0706806	0.0691049	0.065876
	YNZ	0.00624117	0.00587539	0.00623449	0.0066343	0.00617433	0.00629589	0.00688681	0.00687879	0.00688017	0.00680393	0.00665226	0.00634143
	YTY	0	0	0	0	0	0	0	0	0	0	0	0
	YUS	0.00222028	0.00209015	0.0022179	0.00236013	0.0021965	0.00223974	0.00244996	0.00244711	0.0024476	0.00242048	0.00236652	0.00225594
	YZY	0.00017079	0.000160781	0.000170608	0.000181549	0.000168961	0.000172288	0.000188458	0.000188239	0.000188277	0.00018619	0.00018204	0.000173534
	ZAT	0.00169327	0.00159403	0.00169145	0.00179992	0.00167513	0.00170811	0.00186843	0.00186625	0.00186663	0.00184595	0.0018048	0.00172046
	ZHA	0.0221174	0.0208211	0.0220937	0.0235105	0.0218805	0.0223113	0.0244054	0.0243769	0.0243818	0.0241117	0.0235742	0.0224726
	ZHY	0.0344972	0.0324754	0.0344603	0.0366702	0.0341278	0.0347997	0.0380659	0.0380216	0.0380292	0.0376078	0.0367695	0.0350514
	ZUH	0.117257	0.110385	0.117132	0.124643	0.116002	0.118285	0.129387	0.129237	0.129263	0.12783	0.124981	0.119141
	ZYI	0	0	0	0	0	0	0	0	0	0	0	0
2012	AAT	0.00625957	0.00636273	0.00663671	0.00684683	0.00649176	0.00673727	0.00733326	0.0074876	0.00744318	0.00713731	0.00723515	0.00693868
	ACX	0.00433049	0.00440186	0.0045914	0.00473677	0.00449112	0.00466098	0.00507329	0.00518007	0.00514933	0.00493773	0.00500542	0.00480031
	AEB	0.00104621	0.00106345	0.00110924	0.00114436	0.00108501	0.00112605	0.00122566	0.00125145	0.00124403	0.00119291	0.00120926	0.00115971
	AKU	0.0131592	0.0133761	0.0139521	0.0143938	0.0136473	0.0141635	0.0154164	0.0157409	0.0156475	0.0150045	0.0152101	0.0145869
	AOG	0.00052531	0.000533967	0.000556959	0.000574593	0.000544795	0.000565399	0.000615414	0.000628367	0.000624639	0.00059897	0.000607181	0.000582301
	AQG	0.00436581	0.00443776	0.00462884	0.0047754	0.00452775	0.00469899	0.00511466	0.00522231	0.00519133	0.004978	0.00504624	0.00483946
	AVA	0.000858595	0.000872744	0.000910324	0.000939146	0.000890442	0.000924118	0.00100587	0.00102704	0.00102094	0.000978989	0.000992409	0.000951744
	BAV	0.0300685	0.030564	0.0318801	0.0328894	0.0311838	0.0323631	0.035226	0.0359674	0.035754	0.0342848	0.0347547	0.0333306
	BHY	0.0465628	0.0473301	0.0493681	0.0509312	0.0482899	0.0501162	0.0545495	0.0556976	0.0553671	0.0530919	0.0538197	0.0516144
	BPL	0.00205489	0.00208875	0.00217869	0.00224767	0.00213111	0.00221171	0.00240736	0.00245802	0.00244344	0.00234303	0.00237515	0.00227782
	BPX	0.00291128	0.00295925	0.00308668	0.00318441	0.00301926	0.00313345	0.00341064	0.00348242	0.00346176	0.0033195	0.00336501	0.00322712
	BSD	0.00398176	0.00404738	0.00422166	0.00435532	0.00412945	0.00428563	0.00466474	0.00476292	0.00473466	0.00454009	0.00460233	0.00441374
	CAN	0.823973	0.837552	0.873616	0.901276	0.854536	0.886854	0.965306	0.985623	0.979775	0.939513	0.952392	0.913366
	CGD	0.190913	0.194059	0.202415	0.208824	0.197994	0.205482	0.223659	0.228366	0.227012	0.217683	0.220667	0.211625
	CGO	0.241133	0.245106	0.255661	0.263755	0.250077	0.259535	0.282493	0.288439	0.286728	0.274945	0.278714	0.267293
	CGQ	0.109768	0.111577	0.116381	0.120066	0.113839	0.118145	0.128596	0.131302	0.130523	0.12516	0.126875	0.121676
	CHG	0.132396	0.134578	0.140372	0.144817	0.137307	0.1425	0.155105	0.15837	0.15743	0.150961	0.15303	0.146759
	CIF	0.011676	0.0118684	0.0123795	0.0127714	0.0121091	0.0125671	0.0136787	0.0139666	0.0138838	0.0133132	0.0134957	0.0129427
	CIH	0.0142562	0.0144911	0.0151151	0.0155937	0.014785	0.0153442	0.0167015	0.017053	0.0169519	0.0162552	0.0164781	0.0158029
	CKG	0.431136	0.438241	0.457111	0.471584	0.447128	0.464038	0.505087	0.515718	0.512658	0.491591	0.49833	0.47791
	CNI	0.000734992	0.000747105	0.000779275	0.000803948	0.000762255	0.000791083	0.000861063	0.000879186	0.000873969	0.000838055	0.000849543	0.000814732
	CSX	0.280403	0.285024	0.297297	0.30671	0.290804	0.301802	0.328499	0.335413	0.333423	0.319722	0.324105	0.310824
	CTU	0.535591	0.544417	0.56786	0.585839	0.555457	0.576464	0.627459	0.640665	0.636864	0.610693	0.619064	0.593697
	CZX	0.0493681	0.0501817	0.0523424	0.0539997	0.0511993	0.0531356	0.057836	0.0590533	0.0587029	0.0562906	0.0570623	0.0547241
	DAT	0.0163905	0.0166607	0.0173781	0.0179283	0.0169985	0.0176414	0.019202	0.0196061	0.0194898	0.0186889	0.0189451	0.0181688
	DAX	0.0055003	0.00559095	0.00583169	0.00601633	0.00570432	0.00592006	0.00644375	0.00657937	0.00654034	0.00627157	0.00635754	0.00609703
	DDG	0.00341672	0.00347303	0.00362257	0.00373727	0.00354346	0.00367747	0.00400278	0.00408703	0.00406278	0.00389582	0.00394923	0.0037874
	DIG	0.0105724	0.0107466	0.0112094	0.0115643	0.0109646	0.0113792	0.0123859	0.0126465	0.0125715	0.0120549	0.0122202	0.0117194
	DLC	0.221228	0.224874	0.234557	0.241983	0.229434	0.238111	0.259175	0.26463	0.26306	0.25225	0.255707	0.245229
	DLU	0.00902738	0.00917615	0.00957127	0.00987431	0.00936223	0.00971631	0.0105758	0.0107984	0.0107343	0.0102932	0.0104343	0.0100068
	DNH	0.0102987	0.0104684	0.0109192	0.0112649	0.0106807	0.0110847	0.0120652	0.0123192	0.0122461	0.0117428	0.0119038	0.011416
	DOY	0.0117555	0.0119492	0.0124637	0.0128583	0.0121915	0.0126526	0.0137718	0.0140617	0.0139783	0.0134038	0.0135876	0.0130308
	DQA	0.00960346	0.00976172	0.0101821	0.0105044	0.00995968	0.0103363	0.0112507	0.0114875	0.0114193	0.0109501	0.0111002	0.0106453
	DSN	0.050571	0.0514044	0.0536178	0.0553155	0.0524468	0.0544303	0.0592453	0.0604922	0.0601333	0.0576622	0.0584527	0.0560575
	DYG	0.0203811	0.020717	0.0216091	0.0222933	0.0211371	0.0219365	0.023877	0.0243796	0.0242349	0.023239	0.0235576	0.0225923
	ENH	0.0047631	0.0048416	0.00505007	0.00520997	0.00493978	0.0051266	0.0055801	0.00569755	0.00566374	0.005431	0.00550545	0.00527985
	ENY	0.00641408	0.00651978	0.00680052	0.00701583	0.00665199	0.00690357	0.00751426	0.00767241	0.00762689	0.00731348	0.00741373	0.00710994
	ERL	0.00392879	0.00399353	0.00416549	0.00429738	0.00407452	0.00422861	0.00460268	0.00469955	0.00467167	0.00447969	0.0045411	0.00435502
	FOC	0.160047	0.162685	0.16969	0.175063	0.165984	0.172261	0.1875	0.191446	0.19031	0.18249	0.184991	0.177411
	FUG	0.00765451	0.00778066	0.00811569	0.00837264	0.00793844	0.00823867	0.00896747	0.0091562	0.00910188	0.00872785	0.0088475	0.00848496
	FUO	0.00294659	0.00299515	0.00312412	0.00322303	0.00305589	0.00317146	0.00345201	0.00352466	0.00350375	0.00335977	0.00340583	0.00326627
	GOQ	0.00257358	0.00261599	0.00272863	0.00281502	0.00266904	0.00276998	0.00301501	0.00307847	0.00306021	0.00293445	0.00297468	0.00285279
	GYS	0.00277664	0.0028224	0.00294393	0.00303714	0.00287963	0.00298854	0.0032529	0.00332137	0.00330166	0.00316599	0.00320939	0.00307788
	GYU	0.0313994	0.0319169	0.0332912	0.0343452	0.0325641	0.0337956	0.0367852	0.0375594	0.0373366	0.0358023	0.0362931	0.0348059
	HAK	0.192566	0.195739	0.204168	0.210632	0.199709	0.207261	0.225596	0.230344	0.228977	0.219568	0.222578	0.213457
	HDG	0.00570336	0.00579735	0.00604698	0.00623844	0.00591492	0.00613862	0.00668164	0.00682227	0.00678179	0.00650311	0.00659225	0.00632212
	HEK	0.00422676	0.00429641	0.00448141	0.0046233	0.00438354	0.00454932	0.00495176	0.00505598	0.00502598	0.00481945	0.00488551	0.00468532
	HET	0.12358	0.125617	0.131026	0.135174	0.128164	0.133011	0.144778	0.147825	0.146948	0.140909	0.142841	0.136988
	HFE	0.113981	0.11586	0.120848	0.124675	0.118209	0.12268	0.133532	0.136342	0.135534	0.129964	0.131746	0.126347
	HGH	0.367143	0.373193	0.389263	0.401588	0.380761	0.395162	0.430118	0.43917	0.436565	0.418625	0.424363	0.406975
	HIA	0.0202818	0.0206161	0.0215038	0.0221846	0.0210341	0.0218296	0.0237607	0.0242608	0.0241168	0.0231258	0.0234428	0.0224822
	HJJ	0.00244115	0.00248138	0.00258822	0.00267017	0.00253169	0.00262744	0.00285987	0.00292006	0.00290273	0.00278345	0.00282161	0.00270599
	HLD	0.0212773	0.0216279	0.0225592	0.0232734	0.0220665	0.022901	0.0249269	0.0254515	0.0253005	0.0242608	0.0245934	0.0235856
	HLH	0.00815334	0.0082877	0.00864457	0.00891827	0.00845577	0.00877556	0.00955185	0.00975289	0.00969502	0.00929662	0.00942406	0.0090379
	HMI	0.00340789	0.00346405	0.00361321	0.00372761	0.0035343	0.00366797	0.00399244	0.00407646	0.00405228	0.00388576	0.00393902	0.00377762
	HRB	0.164713	0.167428	0.174637	0.180166	0.170823	0.177283	0.192966	0.197027	0.195858	0.18781	0.190384	0.182583
	HSN	0.0271859	0.0276339	0.0288238	0.0297364	0.0281943	0.0292606	0.031849	0.0325193	0.0323264	0.030998	0.0314229	0.0301353
	HTN	0.00940702	0.00956204	0.00997378	0.0102896	0.00975595	0.0101249	0.0110206	0.0112525	0.0111858	0.0107261	0.0108731	0.0104276
	HYN	0.00802974	0.00816206	0.00851352	0.00878307	0.00832758	0.00864252	0.00940705	0.00960504	0.00954805	0.00915569	0.0092812	0.00890089
	HZH	0.00150971	0.00153459	0.00160067	0.00165135	0.00156571	0.00162493	0.00176867	0.00180589	0.00179518	0.00172141	0.00174501	0.0016735
	INC	0.0749339	0.0761688	0.0794486	0.081964	0.0777134	0.0806525	0.0877871	0.0896347	0.0891029	0.0854414	0.0866126	0.0830635
	IQN	0.000481166	0.000489096	0.000510156	0.000526308	0.000499014	0.000517886	0.000563699	0.000575563	0.000572148	0.000548637	0.000556157	0.000533368
	JDZ	0.00843144	0.00857039	0.00893943	0.00922246	0.00874419	0.00907489	0.00987766	0.0100856	0.0100257	0.00961372	0.00974551	0.00934617
	JGD	0.00181872	0.00184869	0.0019283	0.00198935	0.00188618	0.00195752	0.00213068	0.00217552	0.00216262	0.00207375	0.00210217	0.00201603
	JGN	0.00627502	0.00637844	0.00665309	0.00686373	0.00650778	0.0067539	0.00735136	0.00750608	0.00746155	0.00715493	0.00725301	0.00695581
	JGS	0.00971161	0.00987166	0.0102967	0.0106227	0.0100718	0.0104528	0.0113774	0.0116169	0.0115479	0.0110734	0.0112252	0.0107652
	JHG	0.0468673	0.0476397	0.049691	0.0512643	0.0486058	0.050444	0.0549063	0.0560619	0.0557293	0.0534392	0.0541718	0.051952
	JIC	0.00258682	0.00262945	0.00274267	0.00282951	0.00268277	0.00278423	0.00303053	0.00309431	0.00307595	0.00294955	0.00298998	0.00286747
	JIQ	0.00330636	0.00336085	0.00350557	0.00361656	0.003429	0.00355869	0.00387349	0.00395502	0.00393155	0.00376999	0.00382167	0.00366507
	JJN	0.0468166	0.0475881	0.0496372	0.0512088	0.0485531	0.0503894	0.0548469	0.0560012	0.055669	0.0533813	0.0541131	0.0518957
	JMU	0.00923044	0.00938256	0.00978657	0.0100964	0.00957282	0.00993487	0.0108137	0.0110413	0.0109758	0.0105248	0.010669	0.0102319
	JNG	0.00780019	0.00792873	0.00827014	0.00853199	0.00808952	0.00839546	0.00913813	0.00933046	0.0092751	0.00889395	0.00901587	0.00864644
	JNZ	0.00292673	0.00297496	0.00310306	0.00320131	0.00303529	0.00315008	0.00342874	0.0035009	0.00348013	0.00333712	0.00338287	0.00324425
	JUZ	0.00339906	0.00345508	0.00360385	0.00371796	0.00352514	0.00365846	0.00398209	0.0040659	0.00404178	0.00387569	0.00392882	0.00376783
	JXA	0.00518247	0.00526787	0.00549471	0.00566868	0.0053747	0.00557797	0.0060714	0.00619918	0.0061624	0.00590917	0.00599017	0.00574472
	JZH	0.0367099	0.0373149	0.0389216	0.0401539	0.0380716	0.0395114	0.0430066	0.0439118	0.0436512	0.0418575	0.0424312	0.0406926
	KCA	0.00582476	0.00592075	0.00617569	0.00637123	0.00604081	0.00626928	0.00682386	0.00696748	0.00692614	0.00664152	0.00673257	0.00645669
	KGT	0.00142143	0.00144485	0.00150707	0.00155478	0.00147415	0.0015299	0.00166524	0.00170029	0.0016902	0.00162074	0.00164296	0.00157564
	KHG	0.0207608	0.0211029	0.0220116	0.0227085	0.0215308	0.0223451	0.0243218	0.0248337	0.0246864	0.0236719	0.0239964	0.0230131
	KHN	0.123123	0.125152	0.130541	0.134675	0.12769	0.13252	0.144242	0.147278	0.146404	0.140388	0.142313	0.136481
	KJI	0.00362861	0.00368841	0.00384723	0.00396904	0.00376321	0.00390553	0.00425101	0.00434048	0.00431473	0.00413743	0.00419414	0.00402228
	KMG	0.44439	0.451713	0.471164	0.486082	0.460874	0.478304	0.520615	0.531572	0.528418	0.506704	0.51365	0.492602
	KOW	0.0155408	0.0157969	0.0164771	0.0169988	0.0161172	0.0167268	0.0182064	0.0185896	0.0184793	0.01772	0.0179629	0.0172268
	KRL	0.0159888	0.0162523	0.0169521	0.0174889	0.0165819	0.017209	0.0187314	0.0191256	0.0190121	0.0182308	0.0184808	0.0177235
	KRY	0.0391643	0.0398097	0.0415239	0.0428386	0.040617	0.0421531	0.045882	0.0468477	0.0465697	0.044656	0.0452682	0.0434132
	KWE	0.170335	0.173142	0.180597	0.186315	0.176653	0.183334	0.199552	0.203752	0.202543	0.19422	0.196882	0.188815
	KWL	0.107117	0.108882	0.11357	0.117166	0.11109	0.115291	0.12549	0.128131	0.127371	0.122137	0.123811	0.118738
	LCX	0.00169512	0.00172305	0.00179725	0.00185415	0.00175799	0.00182448	0.00198587	0.00202767	0.00201564	0.00193281	0.00195931	0.00187902
	LDS	0.00256916	0.0026115	0.00272395	0.0028102	0.00266446	0.00276523	0.00300984	0.00307319	0.00305496	0.00292942	0.00296957	0.00284789
	LHW	0.0952312	0.0968006	0.100969	0.104166	0.0987635	0.102499	0.111566	0.113914	0.113238	0.108585	0.110073	0.105563
	LJG	0.0576009	0.0585501	0.0610713	0.0630049	0.0597374	0.0619967	0.067481	0.0689012	0.0684924	0.0656778	0.0665782	0.06385
	LLB	0.000403915	0.000410571	0.00042825	0.000441809	0.000418897	0.000434739	0.000473197	0.000483156	0.00048029	0.000460553	0.000466866	0.000447736
	LLF	0.000904945	0.000919859	0.000959467	0.000989846	0.000938512	0.000974006	0.00106017	0.00108248	0.00107606	0.00103184	0.00104598	0.00100312
	LNJ	0.00299736	0.00304675	0.00317794	0.00327856	0.00310854	0.0032261	0.00351148	0.00358539	0.00356412	0.00341765	0.0034645	0.00332254
	LUM	0.0145785	0.0148187	0.0154568	0.0159462	0.0151192	0.015691	0.017079	0.0174385	0.017335	0.0166227	0.0168506	0.0161601
	LUZ	0.00289583	0.00294355	0.0030703	0.00316751	0.00300324	0.00311682	0.00339254	0.00346394	0.00344339	0.00330189	0.00334715	0.00321
	LXA	0.0377075	0.0383289	0.0399794	0.0412452	0.0391062	0.0405852	0.0441754	0.0451051	0.0448375	0.042995	0.0435844	0.0417984
	LYA	0.467477	0.475181	0.495642	0.511335	0.484817	0.503153	0.547662	0.559188	0.555871	0.533028	0.540335	0.518194
	LYG	0.0137485	0.0139751	0.0145769	0.0150384	0.0142585	0.0147978	0.0161068	0.0164458	0.0163482	0.0156764	0.0158913	0.0152401
	LYI	0.0176906	0.0179821	0.0187564	0.0193503	0.0183468	0.0190406	0.020725	0.0211612	0.0210356	0.0201712	0.0204477	0.0196098
	LZH	0.0263339	0.0267679	0.0279205	0.0288045	0.0273107	0.0283436	0.0308509	0.0315002	0.0313133	0.0300265	0.0304381	0.0291909
	LZO	0.00864333	0.00878577	0.00916408	0.00945423	0.00896394	0.00930295	0.0101259	0.010339	0.0102777	0.00985533	0.00999042	0.00958105
	LZY	0.00538111	0.00546979	0.00570532	0.00588596	0.00558071	0.00579177	0.00630412	0.0064368	0.00639861	0.00613567	0.00621978	0.00596491
	MDG	0.00935846	0.00951269	0.0099223	0.0102365	0.00970559	0.0100727	0.0109637	0.0111944	0.011128	0.0106707	0.010817	0.0103738
	MIG	0.457134	0.464668	0.484676	0.500022	0.474091	0.492021	0.535545	0.546817	0.543572	0.521235	0.52838	0.506729
	MXZ	0.00466599	0.00474288	0.00494711	0.00510374	0.00483906	0.00502207	0.00546633	0.00558138	0.00554826	0.00532027	0.0053932	0.0051722
	NAO	0.0684889	0.0696176	0.0726153	0.0749144	0.0710294	0.0737157	0.0802366	0.0819253	0.0814393	0.0780926	0.0791631	0.0759193
	NAY	0.064814	0.0658821	0.0687189	0.0708947	0.0672181	0.0697602	0.0759313	0.0775294	0.0770694	0.0739024	0.0749154	0.0718457
	NBS	0.00705416	0.00717041	0.00747916	0.00771597	0.00731582	0.0075925	0.00826414	0.00843807	0.00838801	0.00804332	0.00815357	0.00781947
	NDG	0.0037787	0.00384097	0.00400636	0.00413321	0.00391886	0.00406707	0.00442685	0.00452002	0.0044932	0.00430856	0.00436762	0.00418865
	NGB	0.0991555	0.10079	0.10513	0.108458	0.102833	0.106723	0.116163	0.118608	0.117905	0.113059	0.114609	0.109913
	NGQ	0.000799001	0.000812168	0.000847139	0.000873961	0.000828638	0.000859976	0.00093605	0.000955751	0.000950081	0.000911039	0.000923528	0.000885685
	NKG	0.283491	0.288163	0.300571	0.310087	0.294006	0.305125	0.332117	0.339107	0.337095	0.323243	0.327674	0.314247
	NLT	0.00165539	0.00168267	0.00175512	0.00181069	0.00171679	0.00178172	0.00193933	0.00198015	0.0019684	0.00188751	0.00191339	0.00183498
	NNG	0.136389	0.138636	0.144606	0.149184	0.141448	0.146797	0.159783	0.163146	0.162178	0.155513	0.157645	0.151185
	NNY	0.0276494	0.0281051	0.0293152	0.0302434	0.028675	0.0297595	0.032392	0.0330737	0.0328775	0.0315265	0.0319586	0.0306491
	NTG	0.0708329	0.0720003	0.0751005	0.0774783	0.0734603	0.0762386	0.0829827	0.0847292	0.0842265	0.0807654	0.0818725	0.0785177
	NZH	0.0078642	0.0079938	0.008338	0.008602	0.0081559	0.00846435	0.00921312	0.00940702	0.00935121	0.00896694	0.00908986	0.00871739
	OHE	0.00431284	0.00438391	0.00457268	0.00471746	0.00447281	0.00464197	0.0050526	0.00515895	0.00512834	0.0049176	0.00498501	0.00478074
	PEK	1.22975	1.25002	1.30384	1.34513	1.27537	1.3236	1.44069	1.47101	1.46228	1.40219	1.42141	1.36317
	PVG	0.798383	0.81154	0.846484	0.873285	0.827997	0.859311	0.935326	0.955012	0.949346	0.910334	0.922813	0.885
	RKZ	0.000606976	0.000616978	0.000643545	0.000663921	0.00062949	0.000653297	0.000711088	0.000726054	0.000721747	0.000692088	0.000701575	0.000672827
	RLK	0.00382064	0.0038836	0.00405082	0.00417908	0.00396235	0.00411221	0.00447598	0.00457018	0.00454307	0.00435638	0.00441609	0.00423514
	SHA	0.51856	0.527106	0.549803	0.56721	0.537795	0.558134	0.607507	0.620293	0.616613	0.591274	0.59938	0.574819
	SHE	0.181638	0.184631	0.192581	0.198679	0.188375	0.1955	0.212794	0.217272	0.215983	0.207108	0.209947	0.201344
	SHP	0.00504562	0.00512877	0.00534961	0.00551899	0.00523278	0.00543068	0.00591108	0.00603549	0.00599968	0.00575313	0.005832	0.00559303
	SIA	0.451208	0.458644	0.478393	0.493539	0.467944	0.485642	0.528602	0.539728	0.536525	0.514478	0.52153	0.50016
	SIA	1.32431e-05	1.34613e-05	1.4041e-05	1.44855e-05	1.37343e-05	1.42538e-05	1.55146e-05	1.58412e-05	1.57472e-05	1.51001e-05	1.53071e-05	1.46799e-05
	SJW	0.120616	0.122604	0.127883	0.131932	0.12509	0.129821	0.141305	0.144279	0.143423	0.137529	0.139414	0.133702
	SWA	0.0470483	0.0478237	0.0498829	0.0514623	0.0487935	0.0506388	0.0551184	0.0562784	0.0559445	0.0536456	0.054381	0.0521526
	SYM	0.00515819	0.0052432	0.00546896	0.00564212	0.00534952	0.00555184	0.00604296	0.00617014	0.00613353	0.00588149	0.00596211	0.0057178
	SYX	0.179788	0.182751	0.19062	0.196656	0.186457	0.193509	0.210627	0.21506	0.213784	0.204999	0.207809	0.199294
	SZX	0.529846	0.538577	0.561768	0.579555	0.549499	0.570281	0.620728	0.633793	0.630032	0.604142	0.612424	0.587329
	TAO	0.256422	0.260648	0.271871	0.280479	0.265933	0.275991	0.300405	0.306728	0.304908	0.292378	0.296386	0.284241
	TCG	0.00207034	0.00210446	0.00219507	0.00226457	0.00214713	0.00222834	0.00242546	0.0024765	0.00246181	0.00236065	0.00239301	0.00229495
	TCZ	0.0147749	0.0150184	0.0156651	0.016161	0.0153229	0.0159024	0.0173092	0.0176735	0.0175686	0.0168467	0.0170776	0.0163778
	TEN	0.00443203	0.00450506	0.00469905	0.00484783	0.00459642	0.00477026	0.00519224	0.00530152	0.00527006	0.0050535	0.00512277	0.00491286
	TGO	0.0150287	0.0152764	0.0159342	0.0164387	0.0155862	0.0161756	0.0176065	0.0179771	0.0178704	0.0171361	0.017371	0.0166592
	THQ	0.00101972	0.00103652	0.00108116	0.00111539	0.00105754	0.00109754	0.00119463	0.00121977	0.00121253	0.00116271	0.00117865	0.00113035
	TLQ	0.000858595	0.000872744	0.000910324	0.000939146	0.000890442	0.000924118	0.00100587	0.00102704	0.00102094	0.000978989	0.000992409	0.000951744
	TNA	0.173187	0.176041	0.183621	0.189435	0.179611	0.186403	0.202893	0.207163	0.205934	0.197471	0.200178	0.191976
	TSN	0.184741	0.187786	0.195872	0.202073	0.191594	0.19884	0.216429	0.220985	0.219673	0.210646	0.213534	0.204784
	TVS	0.0039928	0.0040586	0.00423336	0.00436739	0.0041409	0.00429751	0.00467767	0.00477612	0.00474778	0.00455268	0.00461509	0.00442598
	TXN	0.013093	0.0133088	0.0138819	0.0143214	0.0135787	0.0140922	0.0153388	0.0156616	0.0155687	0.014929	0.0151336	0.0145135
	TYN	0.15183	0.154332	0.160978	0.166074	0.157462	0.163417	0.177873	0.181617	0.180539	0.17312	0.175493	0.168302
	URC	0.261995	0.266313	0.27778	0.286575	0.271713	0.281989	0.306934	0.313394	0.311535	0.298733	0.302828	0.290419
	UYN	0.0258042	0.0262294	0.0273589	0.0282251	0.0267613	0.0277734	0.0302303	0.0308665	0.0306834	0.0294225	0.0298259	0.0286037
	WEF	0.00825708	0.00839315	0.00875455	0.00903174	0.00856335	0.00888721	0.00967338	0.00987698	0.00981838	0.00941491	0.00954397	0.00915289
	WEH	0.0232814	0.0236651	0.024684	0.0254656	0.0241449	0.0250581	0.0272748	0.0278488	0.0276836	0.026546	0.0269099	0.0258072
	WNH	0.00269718	0.00274163	0.00285968	0.00295022	0.00279722	0.00290301	0.00315982	0.00322632	0.00320718	0.00307539	0.00311754	0.0029898
	WNZ	0.110825	0.112651	0.117502	0.121222	0.114936	0.119283	0.129834	0.132567	0.13178	0.126365	0.128097	0.122848
	WUA	0.00796131	0.00809251	0.00844097	0.00870823	0.00825662	0.00856888	0.00932689	0.00952319	0.00946669	0.00907767	0.00920211	0.00882504
	WUH	0.292269	0.297085	0.309877	0.319689	0.30311	0.314573	0.342401	0.349607	0.347533	0.333251	0.33782	0.323977
	WUS	0.0133314	0.0135511	0.0141346	0.0145821	0.0138259	0.0143488	0.0156181	0.0159468	0.0158522	0.0152008	0.0154091	0.0147777
	WUX	0.0629025	0.0639392	0.0666923	0.0688039	0.0652358	0.0677029	0.073692	0.075243	0.0747966	0.0717229	0.0727061	0.0697269
	WUZ	0.00359109	0.00365027	0.00380745	0.003928	0.00372429	0.00386514	0.00420706	0.0042956	0.00427012	0.00409464	0.00415077	0.00398069
	WXN	0.00908698	0.00923673	0.00963446	0.0099395	0.00942404	0.00978045	0.0106456	0.0108697	0.0108052	0.0103612	0.0105032	0.0100728
	XFN	0.112467	0.114321	0.119243	0.123018	0.116639	0.12105	0.131758	0.134531	0.133733	0.128238	0.129995	0.124669
	XIC	0.00848	0.00861975	0.00899091	0.00927558	0.00879455	0.00912715	0.00993455	0.0101436	0.0100835	0.00966909	0.00980164	0.0094
	XIL	0.0257689	0.0261935	0.0273214	0.0281865	0.0267247	0.0277354	0.0301889	0.0308243	0.0306414	0.0293823	0.029785	0.0285646
	XMN	0.322653	0.32797	0.342092	0.352923	0.334621	0.347276	0.377996	0.385952	0.383662	0.367896	0.372939	0.357658
	XNN	0.0526722	0.0535403	0.0558457	0.0576138	0.054626	0.0566919	0.0617069	0.0630057	0.0626319	0.0600581	0.0608814	0.0583867
	XUZ	0.062002	0.0630238	0.0657375	0.0678189	0.0643018	0.0667337	0.072637	0.0741658	0.0737258	0.0706961	0.0716652	0.0687286
	YBP	0.00774942	0.00787713	0.00821632	0.00847646	0.00803687	0.00834082	0.00907866	0.00926973	0.00921474	0.00883607	0.0089572	0.00859016
	YCU	0.0212795	0.0216301	0.0225615	0.0232759	0.0220688	0.0229034	0.0249295	0.0254541	0.0253031	0.0242633	0.0245959	0.0235881
	YIE	0.00276339	0.00280893	0.00292989	0.00302265	0.0028659	0.00297428	0.00323739	0.00330553	0.00328592	0.00315089	0.00319408	0.0030632
	YIH	0.0956903	0.0972672	0.101455	0.104668	0.0992397	0.102993	0.112104	0.114463	0.113784	0.109108	0.110604	0.106072
	YIN	0.0154702	0.0157251	0.0164022	0.0169215	0.016044	0.0166508	0.0181237	0.0185051	0.0183954	0.0176394	0.0178812	0.0171485
	YIW	0.0183858	0.0186888	0.0194936	0.0201108	0.0190678	0.019789	0.0215395	0.0219928	0.0218624	0.020964	0.0212513	0.0203805
	YNJ	0.0175957	0.0178856	0.0186558	0.0192465	0.0182483	0.0189385	0.0206138	0.0210477	0.0209228	0.020063	0.020338	0.0195046
	YNT	0.0690871	0.0702256	0.0732495	0.0755687	0.0716497	0.0743594	0.0809373	0.0826408	0.0821505	0.0787747	0.0798545	0.0765824
	YNZ	0.00739407	0.00751592	0.00783955	0.00808776	0.00766833	0.00795834	0.00866235	0.00884466	0.00879219	0.00843088	0.00854646	0.00819625
	YTY	0.00815334	0.0082877	0.00864457	0.00891827	0.00845577	0.00877556	0.00955185	0.00975289	0.00969502	0.00929662	0.00942406	0.0090379
	YUS	0.00242349	0.00246343	0.0025695	0.00265085	0.00251338	0.00260844	0.00283918	0.00289894	0.00288174	0.00276332	0.0028012	0.00268641
	YZY	0.00146557	0.00148972	0.00155387	0.00160307	0.00151993	0.00157742	0.00171695	0.00175309	0.00174269	0.00167108	0.00169398	0.00162457
	ZAT	0.00120733	0.00122723	0.00128007	0.0013206	0.00125211	0.00129947	0.00141442	0.00144419	0.00143562	0.00137663	0.0013955	0.00133831
	ZHA	0.0214031	0.0217558	0.0226926	0.0234111	0.022197	0.0230364	0.0250743	0.025602	0.0254501	0.0244043	0.0247388	0.0237251
	ZHY	0.0682682	0.0693933	0.0723813	0.074673	0.0708004	0.0734781	0.079978	0.0816613	0.0811768	0.077841	0.078908	0.0756747
	ZUH	0.0967078	0.0983015	0.102534	0.105781	0.100295	0.104088	0.113296	0.11568	0.114994	0.110268	0.11178	0.1072
	ZYI	0.00106828	0.00108588	0.00113264	0.0011685	0.0011079	0.0011498	0.00125151	0.00127786	0.00127027	0.00121807	0.00123477	0.00118418
2013	AAT	0.00617846	0.00658323	0.0068473	0.00688728	0.00667856	0.00687464	0.0073046	0.00765308	0.00746596	0.00722634	0.00716398	0.00682284
	ACX	0.00686112	0.00731061	0.00760385	0.00764825	0.00741647	0.00763422	0.00811168	0.00849866	0.00829087	0.00802478	0.00795553	0.00757669
	AEB	0.00174552	0.00185988	0.00193448	0.00194578	0.00188681	0.00194221	0.00206368	0.00216213	0.00210926	0.00204157	0.00202395	0.00192757
	AKA	0.000496869	0.000529421	0.000550657	0.000553872	0.000537087	0.000552856	0.000587433	0.000615457	0.000600409	0.000581139	0.000576125	0.00054869
	AKU	0.0163189	0.017388	0.0180855	0.0181911	0.0176398	0.0181577	0.0192933	0.0202138	0.0197195	0.0190866	0.0189219	0.0180209
	AOG	0.00028948	0.000308445	0.000320817	0.000322691	0.000312911	0.000322099	0.000342243	0.000358571	0.000349804	0.000338577	0.000335655	0.000319672
	AQG	0.00587602	0.00626097	0.00651211	0.00655014	0.00635164	0.00653812	0.00694703	0.00727845	0.00710049	0.00687261	0.0068133	0.00648886
	AVA	0.0044459	0.00473716	0.00492718	0.00495595	0.00480576	0.00494686	0.00525624	0.005507	0.00537236	0.00519993	0.00515506	0.00490958
	AXF	0.000228992	0.000243994	0.000253781	0.000255263	0.000247527	0.000254794	0.00027073	0.000283645	0.00027671	0.000267829	0.000265518	0.000252875
	BAV	0.0323289	0.0344469	0.0358286	0.0360378	0.0349457	0.0359717	0.0382214	0.0400449	0.0390657	0.037812	0.0374857	0.0357006
	BFJ	0.00228128	0.00243073	0.00252823	0.002543	0.00246593	0.00253833	0.00269708	0.00282575	0.00275666	0.00266819	0.00264516	0.0025192
	BHY	0.0246534	0.0262685	0.0273221	0.0274817	0.0266488	0.0274313	0.0291469	0.0305374	0.0297907	0.0288346	0.0285858	0.0272246
	BPL	0.00638153	0.0067996	0.00707235	0.00711364	0.00689806	0.00710059	0.00754468	0.00790461	0.00771134	0.00746385	0.00739944	0.00704709
	BPX	0.0034392	0.00366451	0.0038115	0.00383376	0.00371758	0.00382672	0.00406606	0.00426003	0.00415588	0.0040225	0.00398778	0.00379789
	BSD	0.00609637	0.00649576	0.00675632	0.00679577	0.00658982	0.0067833	0.00720754	0.00755139	0.00736676	0.00713033	0.0070688	0.00673219
	CAN	0.852029	0.907848	0.944264	0.949777	0.920994	0.948035	1.00733	1.05538	1.02958	0.996535	0.987936	0.940891
	CGD	0.174021	0.185421	0.192859	0.193985	0.188107	0.193629	0.205739	0.215554	0.210284	0.203535	0.201779	0.19217
	CGO	0.276162	0.294254	0.306057	0.307845	0.298515	0.30728	0.326498	0.342074	0.33371	0.323	0.320213	0.304964
	CGQ	0.122813	0.130859	0.136108	0.136903	0.132754	0.136652	0.145198	0.152125	0.148405	0.143643	0.142403	0.135622
	CHG	0.137916	0.146951	0.152846	0.153738	0.149079	0.153456	0.163053	0.170832	0.166655	0.161307	0.159915	0.1523
	CIF	0.0162735	0.0173397	0.0180352	0.0181405	0.0175908	0.0181072	0.0192397	0.0201576	0.0196647	0.0190336	0.0188693	0.0179708
	CIH	0.015619	0.0166422	0.0173098	0.0174108	0.0168832	0.0173789	0.0184658	0.0193468	0.0188737	0.018268	0.0181103	0.017248
	CKG	0.463544	0.493913	0.513724	0.516724	0.501065	0.515776	0.548034	0.574179	0.56014	0.542163	0.537484	0.51189
	CNI	0.00105639	0.00112559	0.00117074	0.00117758	0.00114189	0.00117542	0.00124893	0.00130852	0.00127652	0.00123555	0.00122489	0.00116656
	CSX	0.297782	0.317291	0.330018	0.331945	0.321886	0.331336	0.352059	0.368854	0.359836	0.348287	0.345281	0.328839
	CTU	0.541225	0.576682	0.599814	0.603316	0.585032	0.602209	0.639872	0.670399	0.654007	0.633017	0.627555	0.597671
	CZX	0.0417975	0.0445358	0.0463222	0.0465927	0.0451807	0.0465072	0.0494159	0.0517733	0.0505075	0.0488865	0.0484646	0.0461568
	DAT	0.0305056	0.0325041	0.0338079	0.0340053	0.0329748	0.033943	0.0360658	0.0377864	0.0368625	0.0356794	0.0353715	0.0336872
	DAX	0.00620871	0.00661545	0.00688081	0.00692099	0.00671125	0.0069083	0.00734035	0.00769054	0.0075025	0.00726172	0.00719905	0.00685624
	DCY	0.000587602	0.000626097	0.000651211	0.000655014	0.000635164	0.000653812	0.000694703	0.000727845	0.000710049	0.000687261	0.00068133	0.000648886
	DDG	0.00320157	0.00341131	0.00354814	0.00356886	0.00346071	0.00356232	0.00378511	0.00396568	0.00386872	0.00374456	0.00371225	0.00353547
	DIG	0.0121106	0.012904	0.0134217	0.0135	0.0130909	0.0134753	0.014318	0.0150011	0.0146343	0.0141646	0.0140424	0.0133737
	DLC	0.232684	0.247928	0.257873	0.259378	0.251518	0.258902	0.275095	0.288219	0.281172	0.272148	0.269799	0.256952
	DLU	0.0127955	0.0136337	0.0141806	0.0142634	0.0138312	0.0142372	0.0151277	0.0158494	0.0154618	0.0149656	0.0148365	0.01413
	DNH	0.0111364	0.0118659	0.0123419	0.012414	0.0120378	0.0123912	0.0131662	0.0137943	0.013457	0.0130251	0.0129127	0.0122978
	DOY	0.0342408	0.036484	0.0379474	0.038169	0.0370123	0.038099	0.0404818	0.042413	0.041376	0.0400481	0.0397025	0.0378119
	DQA	0.012089	0.012881	0.0133977	0.0134759	0.0130676	0.0134512	0.0142925	0.0149743	0.0146082	0.0141394	0.0140174	0.0133499
	DSN	0.0639104	0.0680973	0.0708288	0.0712424	0.0690834	0.0711117	0.0755592	0.0791638	0.0772283	0.0747497	0.0741046	0.0705758
	DYG	0.0184857	0.0196967	0.0204868	0.0206064	0.019982	0.0205686	0.021855	0.0228977	0.0223378	0.0216209	0.0214343	0.0204137
	EJN	0.000103694	0.000110488	0.00011492	0.000115591	0.000112088	0.000115379	0.000122595	0.000128443	0.000125303	0.000121281	0.000120235	0.000114509
	ENH	0.00572912	0.00610445	0.00634931	0.00638639	0.00619285	0.00637467	0.00677335	0.00709649	0.00692298	0.00670079	0.00664297	0.00632663
	ENY	0.0053057	0.00565329	0.00588006	0.00591439	0.00573515	0.00590354	0.00627276	0.00657201	0.00641133	0.00620556	0.00615201	0.00585905
	ERL	0.00501406	0.00534254	0.00555684	0.00558929	0.00541991	0.00557904	0.00592796	0.00621077	0.00605891	0.00586445	0.00581385	0.005537
	FOC	0.180182	0.191986	0.199687	0.200853	0.194766	0.200485	0.213024	0.223186	0.217729	0.210741	0.208923	0.198974
	FUG	0.0246858	0.026303	0.0273581	0.0275178	0.0266839	0.0274673	0.0291852	0.0305775	0.0298299	0.0288725	0.0286234	0.0272604
	FUO	0.00267445	0.00284966	0.00296397	0.00298128	0.00289093	0.00297581	0.00316192	0.00331276	0.00323177	0.00312805	0.00310105	0.00295338
	GOQ	0.00273278	0.00291181	0.00302861	0.0030463	0.00295398	0.00304071	0.00323088	0.00338501	0.00330225	0.00319627	0.00316868	0.0030178
	GXH	0.000112336	0.000119695	0.000124496	0.000125223	0.000121428	0.000124994	0.000132811	0.000139147	0.000135745	0.000131388	0.000130254	0.000124052
	GYS	0.00320157	0.00341131	0.00354814	0.00356886	0.00346071	0.00356232	0.00378511	0.00396568	0.00386872	0.00374456	0.00371225	0.00353547
	GYU	0.0540875	0.0576309	0.0599426	0.0602926	0.0584654	0.060182	0.0639459	0.0669965	0.0653584	0.0632608	0.0627149	0.0597285
	HAK	0.20401	0.217375	0.226095	0.227415	0.220523	0.226998	0.241195	0.252701	0.246523	0.238611	0.236552	0.225287
	HDG	0.018436	0.0196438	0.0204318	0.0205511	0.0199283	0.0205134	0.0217963	0.0228361	0.0222778	0.0215628	0.0213767	0.0203588
	HEK	0.00439621	0.00468422	0.00487211	0.00490056	0.00475205	0.00489157	0.0051975	0.00544546	0.00531232	0.00514182	0.00509745	0.00485471
	HET	0.135665	0.144553	0.150351	0.151229	0.146646	0.150951	0.160392	0.168044	0.163935	0.158674	0.157305	0.149814
	HFE	0.114219	0.121702	0.126584	0.127323	0.123465	0.12709	0.135038	0.14148	0.138021	0.133591	0.132438	0.126132
	HGH	0.411838	0.438818	0.45642	0.459085	0.445173	0.458243	0.486902	0.510131	0.497658	0.481686	0.47753	0.45479
	HIA	0.0876953	0.0934404	0.0971885	0.097756	0.0947935	0.0975767	0.103679	0.108626	0.10597	0.102569	0.101683	0.0968414
	HJJ	0.00608773	0.00648655	0.00674674	0.00678614	0.00658048	0.00677369	0.00719733	0.00754069	0.00735632	0.00712022	0.00705878	0.00672265
	HLD	0.0274034	0.0291987	0.0303699	0.0305472	0.0296215	0.0304912	0.0323982	0.0339438	0.0331139	0.0320511	0.0317745	0.0302614
	HLH	0.00763018	0.00813006	0.00845617	0.00850555	0.00824779	0.00848994	0.00902092	0.00945128	0.0092202	0.00892428	0.00884727	0.00842597
	HMI	0.00578097	0.00615969	0.00640677	0.00644418	0.00624889	0.00643236	0.00683465	0.00716071	0.00698563	0.00676143	0.00670308	0.00638389
	HRB	0.182615	0.194578	0.202383	0.203565	0.197396	0.203191	0.215899	0.226199	0.220669	0.213586	0.211743	0.20166
	HSN	0.0277361	0.0295532	0.0307386	0.0309181	0.0299811	0.0308614	0.0327915	0.0343559	0.0335159	0.0324402	0.0321603	0.0306288
	HTN	0.010404	0.0110856	0.0115303	0.0115976	0.0112461	0.0115763	0.0123003	0.0128871	0.012572	0.0121686	0.0120635	0.0114891
	HYN	0.0112508	0.0119879	0.0124688	0.0125416	0.0121615	0.0125186	0.0133015	0.0139361	0.0135954	0.013159	0.0130455	0.0124243
	HZH	0.00224239	0.0023893	0.00248514	0.00249965	0.0024239	0.00249506	0.00265111	0.00277758	0.00270967	0.00262271	0.00260007	0.00247626
	INC	0.0847486	0.0903007	0.0939229	0.0944713	0.0916083	0.094298	0.100196	0.104976	0.102409	0.0991222	0.0982668	0.0935874
	IQM	3.67251e-05	3.91311e-05	4.07007e-05	4.09384e-05	3.96977e-05	4.08633e-05	4.34189e-05	4.54903e-05	4.43781e-05	4.29538e-05	4.25831e-05	4.05553e-05
	IQN	0.016077	0.0171302	0.0178173	0.0179214	0.0173783	0.0178885	0.0190073	0.0199141	0.0194272	0.0188036	0.0186414	0.0177537
	JDZ	0.00778573	0.00829579	0.00862855	0.00867893	0.00841592	0.00866301	0.00920481	0.00964395	0.00940815	0.0091062	0.00902762	0.00859773
	JGD	0.00610501	0.00650497	0.00676589	0.0068054	0.00659916	0.00679292	0.00721776	0.00756209	0.0073772	0.00714043	0.00707882	0.00674173
	JGN	0.00956797	0.0101948	0.0106037	0.0106656	0.0103424	0.0106461	0.0113119	0.0118516	0.0115618	0.0111907	0.0110942	0.0105659
	JGS	0.0105207	0.0112099	0.0116596	0.0117276	0.0113722	0.0117061	0.0124382	0.0130316	0.012713	0.012305	0.0121988	0.0116179
	JHG	0.063003	0.0671305	0.0698233	0.070231	0.0681026	0.0701021	0.0744865	0.07804	0.0761319	0.0736885	0.0730526	0.0695739
	JIC	0.00412618	0.00439649	0.00457284	0.00459955	0.00446016	0.00459111	0.00487824	0.00511097	0.00498601	0.00482598	0.00478434	0.00455651
	JIQ	0.00383237	0.00408344	0.00424724	0.00427204	0.00414257	0.0042642	0.00453089	0.00474705	0.00463098	0.00448235	0.00444367	0.00423207
	JJN	0.0542279	0.0577805	0.0600982	0.0604491	0.0586172	0.0603382	0.0641119	0.0671705	0.0655281	0.063425	0.0628777	0.0598835
	JMU	0.0102982	0.0109728	0.011413	0.0114796	0.0111317	0.0114585	0.0121752	0.012756	0.0124441	0.0120447	0.0119408	0.0113722
	JNG	0.00785053	0.00836484	0.00870037	0.00875118	0.00848597	0.00873512	0.00928144	0.00972422	0.00948646	0.009182	0.00910277	0.0086693
	JNZ	0.00462737	0.00493052	0.00512829	0.00515823	0.00500191	0.00514877	0.00547079	0.00573178	0.00559164	0.00541218	0.00536547	0.00510997
	JUH	0.00172824	0.00184146	0.00191533	0.00192651	0.00186813	0.00192298	0.00204324	0.00214072	0.00208838	0.00202135	0.00200391	0.00190849
	JUZ	0.00384966	0.00410186	0.00426639	0.0042913	0.00416126	0.00428343	0.00455133	0.00476845	0.00465187	0.00450257	0.00446371	0.00425115
	JXA	0.00515232	0.00548986	0.00571007	0.00574341	0.00556936	0.00573288	0.00609142	0.00638202	0.00622598	0.00602616	0.00597416	0.00568968
	JZH	0.0293628	0.0312865	0.0325414	0.0327314	0.0317395	0.0326714	0.0347147	0.0363708	0.0354816	0.0343428	0.0340465	0.0324252
	KCA	0.00645498	0.00687786	0.00715375	0.00719552	0.00697746	0.00718232	0.00763152	0.00799559	0.0078001	0.00754976	0.00748461	0.0071282
	KGT	0.00139555	0.00148698	0.00154663	0.00155566	0.00150851	0.0015528	0.00164992	0.00172863	0.00168637	0.00163224	0.00161816	0.0015411
	KHG	0.0234652	0.0250025	0.0260054	0.0261572	0.0253645	0.0261092	0.0277421	0.0290656	0.028355	0.0274449	0.0272081	0.0259125
	KHN	0.138322	0.147384	0.153296	0.154191	0.149518	0.153908	0.163534	0.171335	0.167146	0.161782	0.160386	0.152748
	KJH	0.000337007	0.000359085	0.000373489	0.00037567	0.000364285	0.000374981	0.000398433	0.00041744	0.000407234	0.000394164	0.000390763	0.000372155
	KJI	0.0028732	0.00306143	0.00318423	0.00320283	0.00310576	0.00319695	0.00339689	0.00355895	0.00347193	0.0033605	0.0033315	0.00317286
	KMG	0.552056	0.588223	0.611818	0.61539	0.596741	0.614261	0.652679	0.683816	0.667096	0.645686	0.640114	0.609633
	KOW	0.0152042	0.0162003	0.0168501	0.0169485	0.0164349	0.0169174	0.0179754	0.018833	0.0183725	0.0177829	0.0176294	0.0167899
	KRL	0.017492	0.0186379	0.0193855	0.0194987	0.0189078	0.0194629	0.0206802	0.0216668	0.021137	0.0204586	0.0202821	0.0193163
	KRY	0.0554657	0.0590994	0.06147	0.061829	0.0599552	0.0617156	0.0655754	0.0687037	0.0670239	0.0648728	0.064313	0.0612505
	KWE	0.202304	0.215557	0.224203	0.225513	0.218678	0.225099	0.239177	0.250587	0.24446	0.236615	0.234573	0.223403
	KWL	0.109519	0.116693	0.121374	0.122083	0.118383	0.121859	0.12948	0.135657	0.132341	0.128093	0.126988	0.120941
	LCX	0.00116224	0.00123838	0.00128806	0.00129558	0.00125632	0.0012932	0.00137408	0.00143963	0.00140444	0.00135936	0.00134763	0.00128346
	LDS	0.00372868	0.00397296	0.00413232	0.00415645	0.00403049	0.00414882	0.0044083	0.0046186	0.00450568	0.00436107	0.00432344	0.00411756
	LHW	0.111901	0.119232	0.124015	0.124739	0.120959	0.12451	0.132297	0.138609	0.13522	0.13088	0.129751	0.123572
	LJG	0.0799635	0.0852022	0.0886198	0.0891373	0.086436	0.0889738	0.0945383	0.0990485	0.0966267	0.0935255	0.0927185	0.0883033
	LLB	0.000721541	0.000768811	0.000799649	0.000804319	0.000779944	0.000802843	0.000853054	0.000893751	0.000871898	0.000843915	0.000836633	0.000796793
	LLF	0.00149925	0.00159747	0.00166155	0.00167125	0.0016206	0.00166818	0.00177251	0.00185707	0.00181167	0.00175353	0.00173839	0.00165561
	LNJ	0.00446318	0.00475558	0.00494633	0.00497522	0.00482444	0.00496609	0.00527668	0.00552841	0.00539324	0.00522015	0.0051751	0.00492867
	LUM	0.0199785	0.0212873	0.0221412	0.0222705	0.0215956	0.0222296	0.0236199	0.0247467	0.0241417	0.0233669	0.0231652	0.0220621
	LUZ	0.00399224	0.00425378	0.00442441	0.00445024	0.00431538	0.00444208	0.00471989	0.00494506	0.00482416	0.00466933	0.00462904	0.0044086
	LXA	0.0454419	0.048419	0.0503611	0.0506552	0.0491201	0.0505623	0.0537245	0.0562876	0.0549113	0.053149	0.0526903	0.0501813
	LYA	0.389126	0.414619	0.43125	0.433769	0.420623	0.432973	0.460052	0.481999	0.470214	0.455123	0.451196	0.42971
	LYG	0.0187255	0.0199522	0.0207526	0.0208738	0.0202412	0.0208355	0.0221385	0.0231947	0.0226276	0.0219014	0.0217124	0.0206785
	LYI	0.0184468	0.0196553	0.0204437	0.0205631	0.0199399	0.0205254	0.0218091	0.0228495	0.0222908	0.0215754	0.0213892	0.0203707
	LZH	0.0231282	0.0246434	0.0256319	0.0257815	0.0250002	0.0257342	0.0273437	0.0286482	0.0279477	0.0270508	0.0268173	0.0255403
	LZO	0.0110694	0.0117946	0.0122677	0.0123393	0.0119654	0.0123167	0.013087	0.0137113	0.0133761	0.0129468	0.0128351	0.0122239
	LZY	0.00641609	0.00683643	0.00711065	0.00715217	0.00693543	0.00713905	0.00758554	0.00794742	0.00775311	0.00750428	0.00743952	0.00708526
	MDG	0.010188	0.0108554	0.0112909	0.0113568	0.0110126	0.011336	0.0120449	0.0126195	0.012311	0.0119159	0.0118131	0.0112505
	MIG	0.434268	0.462718	0.481279	0.484089	0.469419	0.483201	0.513421	0.537915	0.524763	0.507921	0.503538	0.47956
	MXZ	0.00599268	0.00638527	0.0066414	0.00668018	0.00647773	0.00666792	0.00708495	0.00742295	0.00724146	0.00700905	0.00694856	0.00661768
	NAO	0.0599786	0.063908	0.0664714	0.0668596	0.0648334	0.0667369	0.0709108	0.0742937	0.0724772	0.0701511	0.0695457	0.066234
	NAY	0.0835194	0.088991	0.0925606	0.0931011	0.0902796	0.0929303	0.0987423	0.103453	0.100924	0.0976845	0.0968415	0.09223
	NBS	0.00854183	0.00910143	0.00946651	0.00952178	0.00923322	0.00950432	0.0100987	0.0105805	0.0103218	0.00999054	0.00990433	0.0094327
	NDG	0.00464465	0.00494893	0.00514744	0.0051775	0.00502059	0.005168	0.00549122	0.00575319	0.00561252	0.00543239	0.00538551	0.00512906
	NGB	0.100385	0.106961	0.111252	0.111901	0.10851	0.111696	0.118682	0.124344	0.121304	0.11741	0.116397	0.110854
	NGQ	0.00120545	0.00128442	0.00133594	0.00134374	0.00130302	0.00134128	0.00142516	0.00149315	0.00145664	0.00140989	0.00139773	0.00133117
	NKG	0.291453	0.310547	0.323003	0.324889	0.315043	0.324293	0.344575	0.361014	0.352187	0.340884	0.337942	0.32185
	NLT	0.00219487	0.00233866	0.00243247	0.00244667	0.00237252	0.00244218	0.00259492	0.00271871	0.00265224	0.00256712	0.00254497	0.00242378
	NNG	0.154263	0.164369	0.170962	0.17196	0.166749	0.171645	0.18238	0.191081	0.186409	0.180426	0.178869	0.170352
	NNY	0.0719985	0.0767153	0.0797925	0.0802585	0.0778262	0.0801112	0.0851215	0.0891824	0.0870019	0.0842096	0.0834829	0.0795076
	NTG	0.0664271	0.0707789	0.073618	0.0740479	0.0718038	0.073912	0.0785346	0.0822813	0.0802695	0.0776933	0.0770228	0.0733551
	NZH	0.00781381	0.00832571	0.00865967	0.00871024	0.00844627	0.00869426	0.00923802	0.00967873	0.00944209	0.00913905	0.00906018	0.00862875
	OHE	0.00524089	0.00558424	0.00580823	0.00584215	0.0056651	0.00583143	0.00619614	0.00649173	0.00633301	0.00612976	0.00607686	0.00578749
	PEK	1.22653	1.30688	1.3593	1.36724	1.3258	1.36473	1.45008	1.51926	1.48212	1.43455	1.42217	1.35445
	PVG	0.801882	0.854416	0.888688	0.893877	0.866788	0.892237	0.94804	0.993268	0.968982	0.937883	0.92979	0.885514
	PZI	0.00160726	0.00171256	0.00178125	0.00179166	0.00173736	0.00178837	0.00190022	0.00199087	0.00194219	0.00187986	0.00186364	0.00177489
	RHT	0.000159862	0.000170335	0.000177168	0.000178202	0.000172802	0.000177875	0.000189	0.000198017	0.000193175	0.000186975	0.000185362	0.000176535
	RKZ	0.000773388	0.000824055	0.000857109	0.000862114	0.000835987	0.000860532	0.000914352	0.000957972	0.00093455	0.000904556	0.00089675	0.000854048
	RLK	0.00605748	0.00645433	0.00671322	0.00675242	0.00654779	0.00674004	0.00716157	0.00750323	0.00731977	0.00708485	0.00702371	0.00668925
	SHA	0.526932	0.561453	0.583974	0.587384	0.569583	0.586306	0.622975	0.652695	0.636736	0.616301	0.610983	0.581888
	SHE	0.199396	0.212459	0.220981	0.222271	0.215535	0.221864	0.235739	0.246986	0.240947	0.233214	0.231201	0.220192
	SHP	0.00651115	0.00693771	0.007216	0.00725813	0.00703817	0.00724482	0.00769792	0.00806516	0.00786797	0.00761545	0.00754974	0.00719022
	SIA	0.488317	0.520308	0.541178	0.544338	0.527842	0.54334	0.577321	0.604863	0.590074	0.571136	0.566208	0.539245
	SJW	0.112292	0.119649	0.124448	0.125175	0.121382	0.124945	0.13276	0.139093	0.135692	0.131338	0.130204	0.124004
	SWA	0.0699743	0.0745585	0.0775492	0.078002	0.0756382	0.0778589	0.0827284	0.0866751	0.0845559	0.0818421	0.0811359	0.0772723
	SYM	0.00608557	0.00648425	0.00674435	0.00678373	0.00657815	0.00677128	0.00719477	0.00753801	0.00735371	0.00711769	0.00705627	0.00672026
	SYX	0.196043	0.208886	0.217265	0.218534	0.211911	0.218133	0.231775	0.242833	0.236895	0.229292	0.227314	0.216489
	SZX	0.556161	0.592597	0.616367	0.619966	0.601178	0.618829	0.657531	0.6889	0.672056	0.650487	0.644874	0.614165
	TAO	0.280301	0.298665	0.310645	0.312459	0.302989	0.311885	0.331391	0.347201	0.338712	0.327841	0.325012	0.309535
	TCG	0.00300714	0.00320415	0.00333267	0.00335213	0.00325054	0.00334598	0.00355524	0.00372485	0.00363378	0.00351716	0.00348681	0.00332077
	TCZ	0.0135105	0.0143956	0.0149731	0.0150605	0.0146041	0.0150329	0.0159731	0.0167351	0.0163259	0.0158019	0.0156656	0.0149196
	TEN	0.00549149	0.00585125	0.00608595	0.00612149	0.00593598	0.00611026	0.00649241	0.00680214	0.00663583	0.00642285	0.00636743	0.00606422
	TGO	0.0188421	0.0200765	0.0208819	0.0210038	0.0203673	0.0209653	0.0222765	0.0233392	0.0227686	0.0220378	0.0218476	0.0208073
	THQ	0.00139771	0.00148928	0.00154902	0.00155807	0.00151085	0.00155521	0.00165247	0.00173131	0.00168898	0.00163477	0.00162066	0.00154349
	TLQ	0.00129402	0.0013788	0.0014341	0.00144248	0.00139876	0.00143983	0.00152988	0.00160286	0.00156367	0.00151349	0.00150043	0.00142898
	TNA	0.174436	0.185863	0.193319	0.194448	0.188555	0.194091	0.20623	0.216068	0.210785	0.20402	0.20226	0.192628
	TSN	0.217605	0.231861	0.241161	0.242569	0.235218	0.242124	0.257267	0.269541	0.26295	0.254511	0.252315	0.2403
	TVS	0.00424931	0.0045277	0.00470931	0.00473681	0.00459326	0.00472812	0.00502383	0.0052635	0.0051348	0.00497001	0.00492712	0.00469249
	TXN	0.0140592	0.0149803	0.0155812	0.0156722	0.0151972	0.0156434	0.0166218	0.0174148	0.016989	0.0164437	0.0163018	0.0155255
	TYN	0.165362	0.176196	0.183263	0.184333	0.178747	0.183995	0.195503	0.204829	0.199821	0.193408	0.191739	0.182609
	URC	0.293529	0.312759	0.325304	0.327204	0.317288	0.326603	0.34703	0.363585	0.354696	0.343312	0.340349	0.324142
	UYN	0.03008	0.0320507	0.0333363	0.0335309	0.0325148	0.0334694	0.0355627	0.0372592	0.0363482	0.0351817	0.0348781	0.0332172
	WEF	0.00780085	0.0083119	0.00864531	0.00869579	0.00843226	0.00867984	0.00922269	0.00966268	0.00942642	0.00912389	0.00904515	0.00861443
	WEH	0.0286521	0.0305291	0.0317537	0.0319392	0.0309712	0.0318806	0.0338744	0.0354905	0.0346227	0.0335115	0.0332223	0.0316403
	WNH	0.00190539	0.00203021	0.00211165	0.00212398	0.00205961	0.00212008	0.00225268	0.00236014	0.00230244	0.00222854	0.00220931	0.00210411
	WNZ	0.12717	0.135502	0.140937	0.14176	0.137464	0.1415	0.15035	0.157522	0.153671	0.148739	0.147455	0.140434
	WUA	0.012668	0.0134979	0.0140393	0.0141213	0.0136934	0.0140954	0.014977	0.0156915	0.0153078	0.0148165	0.0146887	0.0139892
	WUH	0.320857	0.341877	0.35559	0.357667	0.346827	0.35701	0.379338	0.397435	0.387718	0.375275	0.372036	0.35432
	WUS	0.0174855	0.018631	0.0193783	0.0194915	0.0189008	0.0194557	0.0206725	0.0216587	0.0211292	0.0204511	0.0202746	0.0193091
	WUX	0.0687926	0.0732994	0.0762396	0.0766848	0.0743608	0.0765441	0.0813313	0.0852114	0.0831279	0.08046	0.0797657	0.0759673
	WUZ	0.0411516	0.0438475	0.0456063	0.0458726	0.0444825	0.0457885	0.0486522	0.0509732	0.0497269	0.048131	0.0477156	0.0454435
	WXN	0.0105898	0.0112836	0.0117362	0.0118047	0.011447	0.011783	0.01252	0.0131173	0.0127965	0.0123858	0.012279	0.0116943
	XFN	0.118847	0.126633	0.131712	0.132481	0.128467	0.132238	0.140509	0.147212	0.143613	0.139003	0.137804	0.131242
	XIC	0.00790238	0.00842009	0.00875783	0.00880897	0.00854202	0.00879281	0.00934273	0.00978844	0.00954912	0.00924264	0.00916288	0.00872656
	XIL	0.0390712	0.0416309	0.0433008	0.0435536	0.0422337	0.0434737	0.0461926	0.0483963	0.047213	0.0456978	0.0453034	0.0431461
	XMN	0.360418	0.38403	0.399434	0.401767	0.389591	0.40103	0.426111	0.446439	0.435524	0.421546	0.417908	0.398008
	XNN	0.0621994	0.0662742	0.0689326	0.0693352	0.0672339	0.069208	0.0735363	0.0770445	0.0751608	0.0727485	0.0721208	0.0686864
	XUZ	0.0817069	0.0870598	0.0905519	0.0910807	0.0883204	0.0909136	0.0965995	0.101208	0.0987334	0.0955646	0.0947399	0.0902285
	YBP	0.00973432	0.010372	0.0107881	0.0108511	0.0105222	0.0108312	0.0115086	0.0120576	0.0117628	0.0113853	0.011287	0.0107496
	YCU	0.020538	0.0218835	0.0227613	0.0228942	0.0222004	0.0228522	0.0242814	0.0254398	0.0248178	0.0240213	0.023814	0.02268
	YIC	0.00225535	0.00240311	0.0024995	0.0025141	0.00243791	0.00250949	0.00266643	0.00279364	0.00272534	0.00263787	0.0026151	0.00249058
	YIE	0.00184058	0.00196116	0.00203982	0.00205173	0.00198956	0.00204797	0.00217605	0.00227987	0.00222412	0.00215274	0.00213417	0.00203254
	YIH	0.0852109	0.0907933	0.0944352	0.0949867	0.0921081	0.0948124	0.100742	0.105548	0.102968	0.0996629	0.0988028	0.0940979
	YIN	0.0158566	0.0168954	0.0175731	0.0176757	0.0171401	0.0176433	0.0187468	0.0196411	0.0191609	0.0185459	0.0183859	0.0175104
	YIW	0.0229683	0.024473	0.0254547	0.0256033	0.0248274	0.0255564	0.0271547	0.0284502	0.0277546	0.0268638	0.026632	0.0253638
	YNJ	0.0195723	0.0208546	0.0216911	0.0218177	0.0211566	0.0217777	0.0231397	0.0242437	0.0236509	0.0228918	0.0226943	0.0216136
	YNT	0.0826358	0.0880495	0.0915814	0.0921162	0.0893246	0.0919472	0.0976977	0.102359	0.0998559	0.0966511	0.095817	0.0912543
	YNZ	0.00792398	0.00844311	0.00878178	0.00883306	0.00856537	0.00881685	0.00936827	0.0098152	0.00957522	0.00926791	0.00918793	0.00875041
	YTY	0.0344417	0.0366981	0.0381701	0.038393	0.0372295	0.0383225	0.0407193	0.0426619	0.0416188	0.0402831	0.0399354	0.0380338
	YUS	0.00275222	0.00293253	0.00305016	0.00306797	0.00297499	0.00306234	0.00325387	0.0034091	0.00332574	0.00321901	0.00319123	0.00303927
	YZY	0.00204148	0.00217523	0.00226248	0.00227569	0.00220673	0.00227152	0.00241358	0.00252873	0.0024669	0.00238772	0.00236712	0.0022544
	ZAT	0.00191403	0.00203942	0.00212123	0.00213361	0.00206895	0.0021297	0.00226289	0.00237085	0.00231288	0.00223865	0.00221933	0.00211365
	ZHA	0.0263125	0.0280363	0.0291609	0.0293311	0.0284423	0.0292773	0.0311084	0.0325925	0.0317956	0.0307751	0.0305095	0.0290567
	ZHY	0.100497	0.107081	0.111376	0.112027	0.108632	0.111821	0.118815	0.124483	0.121439	0.117542	0.116527	0.110979
	ZQZ	0.0011752	0.00125219	0.00130242	0.00131003	0.00127033	0.00130762	0.00138941	0.00145569	0.0014201	0.00137452	0.00136266	0.00129777
	ZUH	0.0966195	0.102949	0.107079	0.107704	0.10444	0.107506	0.11423	0.11968	0.116753	0.113006	0.112031	0.106696
	ZYI	0.00744008	0.0079275	0.00824548	0.00829363	0.00804229	0.00827842	0.00879617	0.0092158	0.00899047	0.00870193	0.00862684	0.00821604
2014	AAT	0.00536235	0.00564879	0.00559654	0.00578694	0.00558911	0.00566306	0.00613092	0.00632237	0.00620564	0.00620899	0.00620372	0.00612442
	ACX	0.00767025	0.00807997	0.00800524	0.00827758	0.00799461	0.00810038	0.00876961	0.00904345	0.00887649	0.00888127	0.00887374	0.00876031
	AEB	0.00256282	0.00269972	0.00267475	0.00276574	0.0026712	0.00270654	0.00293014	0.00302164	0.00296585	0.00296745	0.00296494	0.00292703
	AHJ	1.82083e-05	1.91809e-05	1.90035e-05	1.965e-05	1.89783e-05	1.92294e-05	2.08181e-05	2.14681e-05	2.10718e-05	2.10831e-05	2.10653e-05	2.0796e-05
	AKA	0.0298753	0.0314711	0.0311801	0.0322408	0.0311386	0.0315506	0.0341572	0.0352238	0.0345735	0.0345922	0.0345628	0.034121
	AKU	0.0187773	0.0197803	0.0195974	0.0202641	0.0195714	0.0198303	0.0214686	0.022139	0.0217303	0.021742	0.0217236	0.0214459
	AOG	0.00370539	0.00390332	0.00386722	0.00399878	0.00386208	0.00391318	0.00423648	0.00436877	0.00428811	0.00429042	0.00428678	0.00423198
	AQG	0.00486617	0.00512611	0.0050787	0.00525147	0.00507195	0.00513905	0.00556363	0.00573736	0.00563143	0.00563447	0.00562969	0.00555772
	AVA	0.00630235	0.006639	0.0065776	0.00680137	0.00656886	0.00665577	0.00720565	0.00743066	0.00729347	0.0072974	0.00729121	0.00719801
	AXF	0.00781592	0.00823342	0.00815727	0.00843478	0.00814644	0.00825422	0.00893616	0.0092152	0.00904506	0.00904994	0.00904226	0.00892667
	BAV	0.0389317	0.0410113	0.040632	0.0420142	0.040578	0.0411148	0.0445116	0.0459016	0.0450541	0.0450784	0.0450402	0.0444644
	BFJ	0.0134468	0.0141651	0.0140341	0.0145116	0.0140155	0.0142009	0.0153741	0.0158542	0.0155615	0.0155699	0.0155567	0.0153578
	BHY	0.0321786	0.0338975	0.033584	0.0347265	0.0335394	0.0339831	0.0367907	0.0379396	0.0372391	0.0372592	0.0372276	0.0367517
	BPL	0.061428	0.0647093	0.0641108	0.0662919	0.0640257	0.0648727	0.0702324	0.0724254	0.0710883	0.0711266	0.0710663	0.0701578
	BPX	0.00478423	0.00503979	0.00499318	0.00516305	0.00498655	0.00505252	0.00546995	0.00564075	0.00553661	0.0055396	0.0055349	0.00546414
	BSD	0.00689185	0.00725999	0.00719284	0.00743754	0.00718329	0.00727832	0.00787964	0.00812569	0.00797567	0.00797997	0.0079732	0.00787128
	CAN	0.938206	0.988322	0.979182	1.01249	0.977881	0.990818	1.07268	1.10617	1.08575	1.08634	1.08541	1.07154
	CGD	0.180233	0.18986	0.188104	0.194503	0.187854	0.19034	0.206065	0.2125	0.208576	0.208689	0.208512	0.205846
	CGO	0.336162	0.354119	0.350843	0.362779	0.350377	0.355013	0.384343	0.396345	0.389027	0.389237	0.388907	0.383935
	CGQ	0.138272	0.145658	0.144311	0.14922	0.144119	0.146026	0.15809	0.163026	0.160016	0.160103	0.159967	0.157922
	CHG	0.176247	0.185662	0.183945	0.190203	0.1837	0.186131	0.201508	0.207801	0.203964	0.204074	0.203901	0.201295
	CIF	0.0228719	0.0240937	0.0238708	0.0246829	0.0238391	0.0241545	0.0261501	0.0269667	0.0264688	0.0264831	0.0264606	0.0261223
	CIH	0.0177508	0.018699	0.0185261	0.0191563	0.0185015	0.0187463	0.020295	0.0209288	0.0205424	0.0205534	0.020536	0.0202735
	CKG	0.541891	0.570837	0.565557	0.584798	0.564806	0.572279	0.619559	0.638905	0.627109	0.627448	0.626915	0.618901
	CNI	0.000921796	0.000971035	0.000962055	0.000994783	0.000960777	0.000973488	0.00105391	0.00108682	0.00106676	0.00106733	0.00106643	0.0010528
	CSX	0.346775	0.365299	0.36192	0.374233	0.361439	0.366221	0.396477	0.408858	0.401309	0.401526	0.401185	0.396057
	CTU	0.614653	0.647486	0.641498	0.663322	0.640646	0.649122	0.70275	0.724695	0.711315	0.711698	0.711095	0.702005
	CZX	0.0510698	0.0537977	0.0533002	0.0551135	0.0532294	0.0539336	0.0583895	0.0602128	0.0591011	0.0591329	0.0590828	0.0583275
	DAT	0.0448653	0.0472618	0.0468247	0.0484177	0.0467625	0.0473812	0.0512957	0.0528975	0.0519209	0.0519489	0.0519048	0.0512413
	DAX	0.00761563	0.00802243	0.00794823	0.00821863	0.00793767	0.00804269	0.00870716	0.00897905	0.00881327	0.00881803	0.00881055	0.00869792
	DCY	0.00381919	0.0040232	0.00398599	0.0041216	0.0039807	0.00403336	0.00436659	0.00450294	0.00441981	0.00442219	0.00441844	0.00436196
	DDG	0.00437682	0.00461062	0.00456798	0.00472338	0.00456191	0.00462226	0.00500414	0.0051604	0.00506513	0.00506786	0.00506356	0.00499883
	DIG	0.0118126	0.0124436	0.0123286	0.012748	0.0123122	0.0124751	0.0135057	0.0139275	0.0136703	0.0136777	0.0136661	0.0134914
	DLC	0.262391	0.276407	0.273851	0.283167	0.273487	0.277105	0.299999	0.309367	0.303655	0.303819	0.303561	0.29968
	DLU	0.0191347	0.0201568	0.0199704	0.0206497	0.0199438	0.0202077	0.0218772	0.0225603	0.0221438	0.0221557	0.022137	0.021854
	DNH	0.00959578	0.0101084	0.0100149	0.0103556	0.0100016	0.0101339	0.0109711	0.0113137	0.0111048	0.0111108	0.0111014	0.0109595
	DOY	0.0530454	0.0558789	0.0553621	0.0572455	0.0552885	0.05602	0.0606482	0.0625421	0.0613874	0.0614205	0.0613684	0.0605839
	DQA	0.0113802	0.0119881	0.0118772	0.0122813	0.0118614	0.0120184	0.0130113	0.0134176	0.0131699	0.013177	0.0131658	0.0129975
	DSN	0.0660256	0.0695525	0.0689092	0.0712535	0.0688177	0.0697282	0.0754889	0.0778462	0.0764089	0.0764501	0.0763853	0.0754088
	DYG	0.0224691	0.0236693	0.0234504	0.0242482	0.0234192	0.0237291	0.0256895	0.0264917	0.0260026	0.0260166	0.0259945	0.0256622
	EJN	0.00300892	0.00316965	0.00314034	0.00324717	0.00313616	0.00317766	0.00344019	0.00354761	0.00348211	0.00348399	0.00348103	0.00343654
	ENH	0.00737892	0.00777308	0.00770119	0.00796318	0.00769096	0.00779271	0.00843652	0.00869996	0.00853934	0.00854394	0.0085367	0.00842757
	ENY	0.00548981	0.00578305	0.00572957	0.00592449	0.00572196	0.00579766	0.00627665	0.00647264	0.00635314	0.00635657	0.00635118	0.00626999
	ERL	0.00445193	0.00468974	0.00464637	0.00480444	0.00464019	0.00470159	0.00509002	0.00524896	0.00515205	0.00515483	0.00515046	0.00508462
	FOC	0.197888	0.208458	0.206531	0.213557	0.206256	0.208985	0.226251	0.233316	0.229008	0.229132	0.228937	0.226011
	FUG	0.0392981	0.0413973	0.0410144	0.0424097	0.0409599	0.0415018	0.0449306	0.0463336	0.0454782	0.0455027	0.0454641	0.0448829
	FUO	0.0024604	0.00259182	0.00256785	0.00265521	0.00256444	0.00259837	0.00281304	0.00290088	0.00284732	0.00284886	0.00284644	0.00281006
	FYJ	0.000714676	0.000752852	0.000745889	0.000771264	0.000744898	0.000754754	0.000817109	0.000842624	0.000827068	0.000827513	0.000826812	0.000816242
	GOQ	0.00369401	0.00389133	0.00385534	0.0039865	0.00385022	0.00390116	0.00422347	0.00435535	0.00427494	0.00427724	0.00427362	0.00421898
	GXH	0.00128824	0.00135705	0.0013445	0.00139024	0.00134271	0.00136048	0.00147288	0.00151887	0.00149083	0.00149163	0.00149037	0.00147132
	GYS	0.00443828	0.00467535	0.00463211	0.0047897	0.00462596	0.00468716	0.0050744	0.00523286	0.00513625	0.00513902	0.00513466	0.00506902
	GYU	0.0619629	0.0652727	0.0646691	0.0668691	0.0645832	0.0654376	0.0708439	0.0730561	0.0717073	0.0717459	0.0716851	0.0707687
	HAK	0.240944	0.253814	0.251467	0.260022	0.251133	0.254455	0.275478	0.28408	0.278835	0.278985	0.278749	0.275185
	HCJ	0.000500729	0.000527476	0.000522598	0.000540376	0.000521903	0.000528808	0.000572497	0.000590374	0.000579474	0.000579786	0.000579295	0.000571889
	HDG	0.050173	0.0528531	0.0523643	0.0541457	0.0522947	0.0529866	0.0573642	0.0591555	0.0580633	0.0580946	0.0580453	0.0573033
	HEK	0.00566279	0.00596527	0.0059101	0.00611116	0.00590225	0.00598034	0.00647442	0.00667659	0.00655332	0.00655686	0.0065513	0.00646755
	HET	0.149513	0.1575	0.156043	0.161351	0.155836	0.157897	0.170942	0.17628	0.173026	0.173119	0.172972	0.170761
	HFE	0.120758	0.127208	0.126032	0.130319	0.125864	0.127529	0.138065	0.142377	0.139748	0.139823	0.139705	0.137919
	HGH	0.485406	0.511335	0.506606	0.523841	0.505933	0.512627	0.554978	0.572308	0.561742	0.562045	0.561568	0.55439
	HIA	0.0240031	0.0252853	0.0250514	0.0259037	0.0250181	0.0253491	0.0274434	0.0283004	0.0277779	0.0277929	0.0277693	0.0274143
	HJJ	0.0102445	0.0107917	0.0106919	0.0110556	0.0106777	0.0108189	0.0117128	0.0120785	0.0118555	0.0118619	0.0118518	0.0117003
	HLD	0.0332233	0.034998	0.0346743	0.035854	0.0346283	0.0350864	0.0379852	0.0391713	0.0384481	0.0384688	0.0384362	0.0379449
	HLH	0.00707393	0.0074518	0.00738288	0.00763404	0.00737307	0.00747062	0.00808782	0.00834037	0.00818639	0.0081908	0.00818385	0.00807924
	HMI	0.00785234	0.00827178	0.00819528	0.00847408	0.00818439	0.00829267	0.00897779	0.00925813	0.00908721	0.00909211	0.00908439	0.00896827
	HNY	4.09687e-05	4.31571e-05	4.2758e-05	4.42126e-05	4.27012e-05	4.32661e-05	4.68407e-05	4.83033e-05	4.74115e-05	4.74371e-05	4.73968e-05	4.67909e-05
	HPG	0.00106519	0.00112209	0.00111171	0.00114953	0.00111023	0.00112492	0.00121786	0.00125589	0.0012327	0.00123336	0.00123232	0.00121656
	HRB	0.222474	0.234358	0.23219	0.240089	0.231882	0.234949	0.25436	0.262303	0.25746	0.257599	0.257381	0.25409
	HSN	0.035727	0.0376354	0.0372873	0.0385558	0.0372378	0.0377305	0.0408476	0.0421232	0.0413455	0.0413678	0.0413327	0.0408043
	HTN	0.0146304	0.0154119	0.0152693	0.0157888	0.0152491	0.0154508	0.0167273	0.0172496	0.0169312	0.0169403	0.0169259	0.0167096
	HXD	0.000318645	0.000335666	0.000332562	0.000343876	0.00033212	0.000336514	0.000364316	0.000375692	0.000368756	0.000368955	0.000368642	0.00036393
	HYN	0.0128824	0.0135705	0.013445	0.0139024	0.0134271	0.0136048	0.0147288	0.0151887	0.0149083	0.0149163	0.0149037	0.0147132
	HZH	0.00294064	0.00309772	0.00306907	0.00317348	0.003065	0.00310555	0.00336212	0.0034671	0.00340309	0.00340493	0.00340204	0.00335855
	INC	0.0979266	0.103158	0.102203	0.10568	0.102068	0.103418	0.111962	0.115458	0.113327	0.113388	0.113292	0.111843
	IQN	0.0316347	0.0333245	0.0330163	0.0341395	0.0329724	0.0334087	0.0361688	0.0372982	0.0366096	0.0366293	0.0365983	0.0361304
	JDZ	0.00921341	0.00970556	0.00961579	0.00994292	0.00960302	0.00973007	0.0105339	0.0108629	0.0106623	0.0106681	0.010659	0.0105228
	JGD	0.00802759	0.0084564	0.00837819	0.00866321	0.00836706	0.00847776	0.00917817	0.00946477	0.00929002	0.00929503	0.00928715	0.00916843
	JGN	0.0084919	0.00894551	0.00886278	0.00916429	0.00885101	0.00896811	0.00970903	0.0100122	0.00982735	0.00983265	0.00982431	0.00969872
	JGS	0.0113392	0.0119449	0.0118345	0.0122371	0.0118187	0.0119751	0.0129645	0.0133693	0.0131225	0.0131295	0.0131184	0.0129507
	JHG	0.0703842	0.0741439	0.0734582	0.0759572	0.0733606	0.0743312	0.0804722	0.0829851	0.081453	0.0814969	0.0814278	0.0803868
	JIC	0.00452021	0.00476167	0.00471763	0.00487812	0.00471136	0.0047737	0.00516809	0.00532947	0.00523107	0.00523389	0.00522945	0.0051626
	JIQ	0.0047114	0.00496307	0.00491717	0.00508445	0.00491064	0.0049756	0.00538667	0.00555488	0.00545232	0.00545526	0.00545064	0.00538096
	JJN	0.061692	0.0649874	0.0643864	0.0665768	0.0643009	0.0651516	0.0705342	0.0727367	0.0713938	0.0714323	0.0713717	0.0704594
	JMU	0.0117057	0.0123309	0.0122169	0.0126325	0.0122007	0.0123621	0.0133834	0.0138013	0.0135465	0.0135538	0.0135423	0.0133692
	JNG	0.0104971	0.0110578	0.0109555	0.0113282	0.010941	0.0110857	0.0120016	0.0123764	0.0121479	0.0121544	0.0121441	0.0119889
	JNZ	0.00327294	0.00344777	0.00341589	0.0035321	0.00341135	0.00345648	0.00374205	0.0038589	0.00378765	0.0037897	0.00378648	0.00373808
	JUH	0.0063547	0.00669415	0.00663224	0.00685786	0.00662343	0.00671106	0.00726551	0.00749238	0.00735405	0.00735802	0.00735178	0.0072578
	JUZ	0.00397852	0.00419104	0.00415228	0.00429353	0.00414676	0.00420162	0.00454875	0.00469079	0.00460418	0.00460667	0.00460276	0.00454392
	JXA	0.00672797	0.00708736	0.00702181	0.00726069	0.00701248	0.00710526	0.00769228	0.00793248	0.00778602	0.00779022	0.00778361	0.00768411
	JZH	0.0363256	0.038266	0.0379121	0.0392018	0.0378617	0.0383626	0.041532	0.0428289	0.0420382	0.0420609	0.0420252	0.041488
	KCA	0.0073425	0.00773471	0.00766318	0.00792388	0.007653	0.00775425	0.00839489	0.00865703	0.0084972	0.00850178	0.00849457	0.00838598
	KGT	0.00152495	0.0016064	0.00159155	0.00164569	0.00158943	0.00161046	0.00174351	0.00179796	0.00176476	0.00176571	0.00176422	0.00174166
	KHG	0.0298025	0.0313944	0.0311041	0.0321622	0.0310627	0.0314737	0.034074	0.035138	0.0344892	0.0345078	0.0344786	0.0340378
	KHN	0.148858	0.156809	0.155359	0.160644	0.155152	0.157205	0.170193	0.175507	0.172267	0.17236	0.172214	0.170012
	KJH	0.00311362	0.00327994	0.00324961	0.00336016	0.00324529	0.00328823	0.00355989	0.00367105	0.00360328	0.00360522	0.00360216	0.00355611
	KJI	0.00201202	0.00211949	0.00209989	0.00217133	0.0020971	0.00212485	0.0023004	0.00237223	0.00232843	0.00232969	0.00232771	0.00229796
	KMG	0.615735	0.648625	0.642626	0.664488	0.641773	0.650263	0.703986	0.725969	0.712566	0.71295	0.712346	0.703239
	KOW	0.0179375	0.0188956	0.0187209	0.0193577	0.018696	0.0189434	0.0205084	0.0211488	0.0207583	0.0207695	0.0207519	0.0204866
	KRL	0.0234068	0.0246571	0.0244291	0.0252601	0.0243966	0.0247194	0.0267616	0.0275973	0.0270878	0.0271024	0.0270794	0.0267332
	KRY	0.0710215	0.0748153	0.0741233	0.076645	0.0740249	0.0750042	0.0812009	0.0837365	0.0821905	0.0822348	0.0821651	0.0811147
	KWE	0.258157	0.271947	0.269432	0.278598	0.269074	0.272634	0.295159	0.304375	0.298756	0.298917	0.298663	0.294845
	KWL	0.138392	0.145785	0.144436	0.14935	0.144245	0.146153	0.158228	0.163169	0.160156	0.160242	0.160107	0.15806
	LCX	0.000960489	0.00101179	0.00100244	0.00103654	0.00100111	0.00101435	0.00109815	0.00113244	0.00111154	0.00111214	0.00111119	0.00109699
	LDS	0.00211216	0.00222499	0.00220441	0.0022794	0.00220148	0.00223061	0.0024149	0.0024903	0.00244433	0.00244564	0.00244357	0.00241233
	LHW	0.130829	0.137817	0.136543	0.141188	0.136361	0.138166	0.14958	0.154251	0.151403	0.151485	0.151357	0.149422
	LJG	0.0972096	0.102402	0.101455	0.104907	0.10132	0.102661	0.111142	0.114613	0.112497	0.112558	0.112462	0.111025
	LLB	0.00247178	0.00260381	0.00257973	0.00266749	0.0025763	0.00261039	0.00282605	0.0029143	0.00286049	0.00286204	0.00285961	0.00282305
	LLF	0.00288147	0.00303538	0.00300731	0.00310962	0.00300332	0.00304305	0.00329446	0.00339733	0.00333461	0.00333641	0.00333358	0.00329096
	LLV	0.00360525	0.00379783	0.0037627	0.00389071	0.0037577	0.00380742	0.00412198	0.00425069	0.00417221	0.00417446	0.00417092	0.0041176
	LNJ	0.00697834	0.0073511	0.00728311	0.00753088	0.00727343	0.00736966	0.00797852	0.00822766	0.00807576	0.00808012	0.00807326	0.00797006
	LPF	0.000127458	0.000134267	0.000133025	0.00013755	0.000132848	0.000134606	0.000145726	0.000150277	0.000147502	0.000147582	0.000147457	0.000145572
	LUM	0.0230699	0.0243023	0.0240775	0.0248966	0.0240455	0.0243636	0.0263765	0.0272001	0.026698	0.0267123	0.0266897	0.0263485
	LUZ	0.00417881	0.00440203	0.00436131	0.00450968	0.00435552	0.00441314	0.00477775	0.00492694	0.00483597	0.00483858	0.00483448	0.00477268
	LXA	0.0548047	0.0577322	0.0571983	0.0591442	0.0571223	0.0578781	0.0626598	0.0646164	0.0634234	0.0634576	0.0634038	0.0625933
	LYA	0.327854	0.345367	0.342173	0.353814	0.341719	0.34624	0.374845	0.38655	0.379413	0.379618	0.379296	0.374447
	LYG	0.0158822	0.0167306	0.0165758	0.0171397	0.0165538	0.0167728	0.0181586	0.0187256	0.0183799	0.0183898	0.0183742	0.0181393
	LYI	0.0236435	0.0249065	0.0246761	0.0255156	0.0246433	0.0249694	0.0270323	0.0278764	0.0273617	0.0273765	0.0273532	0.0270036
	LZH	0.0157229	0.0165627	0.0164096	0.0169678	0.0163878	0.0166046	0.0179764	0.0185377	0.0181955	0.0182053	0.0181899	0.0179573
	LZO	0.0179352	0.0188932	0.0187185	0.0193553	0.0186936	0.0189409	0.0205058	0.0211461	0.0207557	0.0207669	0.0207493	0.020484
	LZY	0.00822561	0.00866499	0.00858485	0.00887691	0.00857345	0.00868688	0.00940456	0.00969823	0.00951918	0.00952431	0.00951623	0.00939458
	MDG	0.0104243	0.0109811	0.0108795	0.0112496	0.0108651	0.0110088	0.0119183	0.0122905	0.0120636	0.0120701	0.0120599	0.0119057
	MIG	0.488342	0.514428	0.50967	0.527009	0.508993	0.515727	0.558335	0.57577	0.56514	0.565445	0.564965	0.557743
	MXZ	0.00703751	0.00741343	0.00734487	0.00759474	0.00733511	0.00743216	0.00804618	0.00829744	0.00814424	0.00814864	0.00814172	0.00803765
	NAO	0.057866	0.060957	0.0603933	0.0624478	0.060313	0.061111	0.0661598	0.0682257	0.0669661	0.0670022	0.0669454	0.0660896
	NAY	0.0970458	0.10223	0.101284	0.10473	0.10115	0.102488	0.110955	0.11442	0.112307	0.112368	0.112273	0.110837
	NBS	0.0107998	0.0113767	0.0112715	0.0116549	0.0112565	0.0114054	0.0123477	0.0127333	0.0124982	0.0125049	0.0124943	0.0123346
	NDG	0.00642753	0.00677087	0.00670825	0.00693646	0.00669934	0.00678797	0.00734878	0.00757825	0.00743834	0.00744235	0.00743604	0.00734098
	NGB	0.122672	0.129224	0.128029	0.132385	0.127859	0.129551	0.140254	0.144634	0.141963	0.14204	0.141919	0.140105
	NGQ	0.00169337	0.00178383	0.00176733	0.00182745	0.00176498	0.00178833	0.00193608	0.00199654	0.00195968	0.00196073	0.00195907	0.00193403
	NKG	0.328382	0.345923	0.342724	0.354384	0.342269	0.346797	0.375449	0.387173	0.380024	0.380229	0.379907	0.37505
	NLT	0.00240805	0.00253668	0.00251322	0.00259872	0.00250988	0.00254309	0.00275319	0.00283916	0.00278674	0.00278825	0.00278588	0.00275027
	NNG	0.183212	0.192999	0.191214	0.197719	0.19096	0.193486	0.209471	0.216012	0.212024	0.212139	0.211959	0.209249
	NNY	0.0830754	0.087513	0.0867037	0.0896533	0.0865885	0.0877341	0.0949824	0.0979484	0.09614	0.0961918	0.0961103	0.0948816
	NTG	0.0594137	0.0625874	0.0620086	0.0641181	0.0619262	0.0627455	0.0679294	0.0700505	0.0687572	0.0687943	0.068736	0.0678573
	NZH	0.0108385	0.0114175	0.0113119	0.0116967	0.0112968	0.0114463	0.012392	0.0127789	0.012543	0.0125497	0.0125391	0.0123788
	OHE	0.00560816	0.00590773	0.00585309	0.00605221	0.00584532	0.00592265	0.00641196	0.00661219	0.00649011	0.00649361	0.0064881	0.00640516
	PEK	1.32455	1.3953	1.38239	1.42942	1.38056	1.39882	1.51439	1.56168	1.53285	1.53367	1.53237	1.51278
	PVG	0.915207	0.964094	0.955178	0.987673	0.953909	0.966529	1.04638	1.07906	1.05913	1.0597	1.05881	1.04527
	PZI	0.00420612	0.0044308	0.00438982	0.00453916	0.00438399	0.00444199	0.00480897	0.00495914	0.00486758	0.00487021	0.00486608	0.00480387
	RHT	0.00300437	0.00316486	0.00313559	0.00324226	0.00313142	0.00317285	0.00343498	0.00354224	0.00347684	0.00347872	0.00347577	0.00343134
	RKZ	0.000878551	0.00092548	0.000916921	0.000948115	0.000915703	0.000927818	0.00100447	0.00103584	0.00101671	0.00101726	0.0010164	0.00100341
	RLK	0.00701248	0.00738706	0.00731874	0.00756772	0.00730902	0.00740572	0.00801756	0.00826792	0.00811527	0.00811965	0.00811276	0.00800905
	SHA	0.576578	0.607377	0.601759	0.622231	0.60096	0.608911	0.659217	0.679802	0.667251	0.667611	0.667045	0.658518
	SHE	0.221167	0.232981	0.230827	0.238679	0.23052	0.23357	0.252867	0.260763	0.255948	0.256086	0.255869	0.252598
	SHP	0.0074381	0.00783541	0.00776295	0.00802704	0.00775264	0.00785521	0.00850418	0.00876973	0.00860782	0.00861246	0.00860516	0.00849516
	SIA	0.55984	0.589744	0.58429	0.604168	0.583514	0.591234	0.64008	0.660067	0.647881	0.64823	0.64768	0.639401
	SIA	0.000903588	0.000951854	0.000943051	0.000975133	0.000941798	0.000954258	0.0010331	0.00106536	0.00104569	0.00104625	0.00104536	0.001032
	SJW	0.12795	0.134784	0.133538	0.138081	0.133361	0.135125	0.146289	0.150857	0.148071	0.148151	0.148026	0.146133
	SWA	0.0794338	0.0836769	0.082903	0.0857233	0.0827928	0.0838882	0.0908188	0.0936548	0.0919257	0.0919752	0.0918972	0.0907225
	SYM	0.00706483	0.00744221	0.00737338	0.00762422	0.00736358	0.007461	0.00807741	0.00832964	0.00817585	0.00818026	0.00817332	0.00806884
	SYX	0.232324	0.244734	0.242471	0.25072	0.242149	0.245353	0.265623	0.273917	0.26886	0.269005	0.268777	0.265341
	SZX	0.651735	0.686548	0.680199	0.703339	0.679295	0.688282	0.745146	0.768414	0.754228	0.754634	0.753994	0.744356
	TAO	0.324226	0.341545	0.338387	0.349898	0.337937	0.342408	0.370697	0.382272	0.375215	0.375417	0.375099	0.370304
	TCG	0.0035051	0.00369233	0.00365818	0.00378263	0.00365332	0.00370166	0.00400748	0.00413262	0.00405632	0.00405851	0.00405506	0.00400323
	TCZ	0.0137564	0.0144912	0.0143572	0.0148456	0.0143381	0.0145278	0.015728	0.0162192	0.0159197	0.0159283	0.0159148	0.0157114
	TEN	0.00782275	0.00824061	0.0081644	0.00844215	0.00815355	0.00826143	0.00894396	0.00922325	0.00905297	0.00905785	0.00905016	0.00893447
	TGO	0.0217976	0.022962	0.0227496	0.0235236	0.0227194	0.02302	0.0249218	0.0257	0.0252256	0.0252392	0.0252178	0.0248954
	THQ	0.00208485	0.00219622	0.00217591	0.00224993	0.00217302	0.00220177	0.00238367	0.0024581	0.00241272	0.00241402	0.00241197	0.00238114
	TLQ	0.000778405	0.000819985	0.000812402	0.000840039	0.000811322	0.000822056	0.000889972	0.000917763	0.000900819	0.000901304	0.00090054	0.000889028
	TNA	0.190165	0.200323	0.198471	0.205223	0.198207	0.200829	0.217421	0.224211	0.220071	0.22019	0.220003	0.217191
	TNH	0.00117216	0.00123477	0.00122335	0.00126497	0.00122173	0.00123789	0.00134016	0.00138201	0.0013565	0.00135723	0.00135608	0.00133874
	TSN	0.260736	0.274664	0.272124	0.281381	0.271762	0.275358	0.298107	0.307416	0.30174	0.301903	0.301647	0.297791
	TVS	0.00638884	0.00673011	0.00666787	0.00689471	0.00665901	0.00674711	0.00730454	0.00753263	0.00739356	0.00739755	0.00739127	0.00729679
	TXN	0.0172387	0.0181596	0.0179916	0.0186037	0.0179677	0.0182054	0.0197095	0.020325	0.0199497	0.0199605	0.0199435	0.0196886
	TYN	0.166631	0.175532	0.173909	0.179825	0.173678	0.175975	0.190514	0.196463	0.192836	0.19294	0.192776	0.190312
	URC	0.323803	0.341099	0.337945	0.349442	0.337496	0.341961	0.370213	0.381773	0.374725	0.374927	0.374609	0.36982
	UYN	0.0353765	0.0372662	0.0369215	0.0381776	0.0368725	0.0373603	0.0404469	0.0417099	0.0409398	0.0409619	0.0409272	0.040404
	WEF	0.012063	0.0127074	0.0125898	0.0130182	0.0125731	0.0127395	0.013792	0.0142226	0.0139601	0.0139676	0.0139557	0.0137773
	WEH	0.014182	0.0149396	0.0148014	0.0153049	0.0147817	0.0149773	0.0162147	0.016721	0.0164123	0.0164211	0.0164072	0.0161975
	WNH	0.00353241	0.0037211	0.00368669	0.00381211	0.00368179	0.0037305	0.0040387	0.00416482	0.00408793	0.00409013	0.00408666	0.00403442
	WNZ	0.134594	0.141783	0.140472	0.145251	0.140285	0.142141	0.153885	0.15869	0.15576	0.155844	0.155712	0.153721
	WUA	0.0121814	0.012832	0.0127134	0.0131459	0.0126965	0.0128645	0.0139273	0.0143622	0.014097	0.0141046	0.0140927	0.0139125
	WUH	0.358695	0.377855	0.37436	0.387096	0.373863	0.378809	0.410106	0.422912	0.415104	0.415327	0.414975	0.40967
	WUS	0.0186931	0.0196916	0.0195095	0.0201732	0.0194836	0.0197414	0.0213723	0.0220397	0.0216328	0.0216445	0.0216261	0.0213497
	WUX	0.081439	0.0857892	0.0849957	0.0878873	0.0848828	0.0860058	0.0931114	0.0960189	0.0942462	0.094297	0.094217	0.0930126
	WUZ	0.110449	0.116349	0.115273	0.119195	0.11512	0.116643	0.12628	0.130223	0.127819	0.127888	0.127779	0.126146
	WXN	0.0101238	0.0106646	0.010566	0.0109254	0.0105519	0.0106915	0.0115748	0.0119363	0.0117159	0.0117222	0.0117123	0.0115626
	XFN	0.128155	0.135	0.133752	0.138302	0.133574	0.135341	0.146523	0.151098	0.148308	0.148388	0.148263	0.146367
	XIC	0.00942053	0.00992374	0.00983196	0.0101664	0.0098189	0.00994881	0.0107707	0.0111071	0.010902	0.0109079	0.0108986	0.0107593
	XIL	0.0364098	0.0383547	0.038	0.0392927	0.0379495	0.0384516	0.0416283	0.0429282	0.0421357	0.0421584	0.0421226	0.0415842
	XMN	0.396748	0.417941	0.414075	0.428162	0.413525	0.418996	0.453613	0.467777	0.459141	0.459389	0.458999	0.453131
	XNN	0.0768232	0.0809268	0.0801783	0.082906	0.0800718	0.0811312	0.087834	0.0905768	0.0889045	0.0889524	0.088877	0.0877408
	XUZ	0.0714676	0.0752852	0.0745889	0.0771264	0.0744898	0.0754754	0.0817109	0.0842624	0.0827068	0.0827513	0.0826812	0.0816242
	YBP	0.0139089	0.0146518	0.0145163	0.0150102	0.014497	0.0146888	0.0159024	0.016399	0.0160962	0.0161049	0.0160912	0.0158855
	YCU	0.0273762	0.0288385	0.0285718	0.0295438	0.0285339	0.0289114	0.0313	0.0322773	0.0316814	0.0316985	0.0316716	0.0312668
	YIC	0.00690095	0.00726958	0.00720234	0.00744737	0.00719278	0.00728794	0.00789005	0.00813642	0.00798621	0.00799051	0.00798373	0.00788168
	YIE	0.00264931	0.00279083	0.00276502	0.00285908	0.00276134	0.00279788	0.00302903	0.00312361	0.00306594	0.0030676	0.003065	0.00302581
	YIH	0.091952	0.0968638	0.0959679	0.0992327	0.0958404	0.0971084	0.105131	0.108414	0.106413	0.10647	0.10638	0.10502
	YIN	0.0183631	0.019344	0.0191651	0.0198171	0.0191396	0.0193928	0.020995	0.0216506	0.0212509	0.0212624	0.0212443	0.0209727
	YIW	0.0244651	0.025772	0.0255336	0.0264023	0.0254997	0.0258371	0.0279717	0.0288451	0.0283126	0.0283278	0.0283038	0.027942
	YNJ	0.0236003	0.0248609	0.024631	0.0254689	0.0245983	0.0249237	0.0269828	0.0278254	0.0273117	0.0273264	0.0273032	0.0269542
	YNT	0.0980768	0.103316	0.10236	0.105842	0.102224	0.103577	0.112134	0.115635	0.113501	0.113562	0.113465	0.112015
	YNZ	0.0126002	0.0132732	0.0131505	0.0135978	0.013133	0.0133067	0.0144061	0.014856	0.0145817	0.0145895	0.0145772	0.0143908
	YTY	0.0522488	0.0550397	0.0545307	0.0563858	0.0544582	0.0551787	0.0597374	0.0616028	0.0604655	0.0604981	0.0604468	0.0596741
	YUS	0.00306355	0.00322719	0.00319735	0.00330612	0.0031931	0.00323534	0.00350264	0.00361201	0.00354533	0.00354724	0.00354423	0.00349892
	YZY	0.00276311	0.00291071	0.00288379	0.00298189	0.00287996	0.00291806	0.00315914	0.00325779	0.00319764	0.00319937	0.00319665	0.00315579
	ZAT	0.00473416	0.00498704	0.00494092	0.00510901	0.00493436	0.00499964	0.0054127	0.00558172	0.00547866	0.00548162	0.00547697	0.00540695
	ZHA	0.0356314	0.0375347	0.0371876	0.0384527	0.0371382	0.0376295	0.0407384	0.0420105	0.0412348	0.0412571	0.0412221	0.0406951
	ZHY	0.128273	0.135125	0.133875	0.13843	0.133697	0.135466	0.146658	0.151238	0.148445	0.148525	0.1484	0.146502
	ZQZ	0.00513019	0.00540423	0.00535425	0.0055364	0.00534714	0.00541788	0.00586549	0.00604865	0.00593698	0.00594018	0.00593514	0.00585927
	ZUH	0.115939	0.122132	0.121003	0.125119	0.120842	0.122441	0.132556	0.136696	0.134172	0.134244	0.13413	0.132416
	ZYI	0.0170908	0.0180037	0.0178372	0.018444	0.0178135	0.0180492	0.0195404	0.0201505	0.0197785	0.0197892	0.0197724	0.0195196
2015	AAT	0.0078937	0.00871111	0.0086532	0.00864183	0.0084362	0.00844531	0.00901162	0.00945781	0.00911423	0.00922009	0.00914194	0.00892385
	ACX	0.0111662	0.0123225	0.0122405	0.0122245	0.0119336	0.0119465	0.0127476	0.0133787	0.0128927	0.0130424	0.0129319	0.0126234
	AEB	0.00310448	0.00342595	0.00340318	0.0033987	0.00331784	0.00332142	0.00354414	0.00371962	0.00358449	0.00362613	0.00359539	0.00350962
	AHJ	0.000553695	0.000611031	0.000606969	0.000606171	0.000591748	0.000592387	0.00063211	0.000663408	0.000639307	0.000646733	0.000641251	0.000625953
	AKA	0.0495297	0.0546586	0.0542952	0.0542238	0.0529336	0.0529908	0.0565441	0.0593438	0.057188	0.0578522	0.0573619	0.0559934
	AKU	0.0242395	0.0267496	0.0265718	0.0265368	0.0259054	0.0259334	0.0276724	0.0290425	0.0279875	0.0283125	0.0280726	0.0274028
	AOG	0.00430652	0.00475246	0.00472087	0.00471467	0.00460248	0.00460745	0.00491641	0.00515984	0.00497239	0.00503014	0.00498751	0.00486852
	AQG	0.00717437	0.00791729	0.00786466	0.00785432	0.00766744	0.00767571	0.00819042	0.00859595	0.00828368	0.00837989	0.00830886	0.00811064
	AVA	0.0111189	0.0122702	0.0121887	0.0121726	0.011883	0.0118958	0.0126935	0.013322	0.0128381	0.0129872	0.0128771	0.0125699
	AXF	0.00761449	0.00840298	0.00834713	0.00833615	0.0081378	0.00814658	0.00869286	0.00912327	0.00879184	0.00889396	0.00881858	0.00860819
	BAV	0.0424831	0.0468823	0.0465706	0.0465094	0.0454028	0.0454517	0.0484996	0.050901	0.0490518	0.0496215	0.049201	0.0480272
	BFJ	0.0200726	0.0221512	0.0220039	0.021975	0.0214521	0.0214753	0.0229153	0.0240499	0.0231763	0.0234454	0.0232467	0.0226921
	BHY	0.0283851	0.0313245	0.0311163	0.0310753	0.0303359	0.0303687	0.0324051	0.0340096	0.0327741	0.0331547	0.0328737	0.0320895
	BPL	0.11916	0.1315	0.130626	0.130454	0.12735	0.127487	0.136036	0.142772	0.137585	0.139183	0.138003	0.134711
	BPX	0.00519148	0.00572907	0.00569099	0.0056835	0.00554827	0.00555426	0.00592671	0.00622016	0.00599419	0.00606381	0.00601242	0.00586898
	BSD	0.0077044	0.00850221	0.00844569	0.00843459	0.0082339	0.00824278	0.00879551	0.00923101	0.00889566	0.00899898	0.00892271	0.00870984
	CAN	0.96939	1.06977	1.06266	1.06126	1.03601	1.03713	1.10668	1.16147	1.11928	1.13228	1.12268	1.0959
	CGD	0.198625	0.219193	0.217736	0.21745	0.212276	0.212505	0.226755	0.237982	0.229337	0.232	0.230034	0.224546
	CGO	0.365505	0.403354	0.400672	0.400146	0.390625	0.391046	0.417268	0.437928	0.422019	0.426921	0.423303	0.413204
	CGQ	0.160342	0.176946	0.175769	0.175538	0.171362	0.171547	0.18305	0.192113	0.185134	0.187284	0.185697	0.181267
	CHG	0.242173	0.26725	0.265474	0.265125	0.258816	0.259096	0.27647	0.290159	0.279618	0.282865	0.280468	0.273777
	CIF	0.0281604	0.0310764	0.0308698	0.0308292	0.0300957	0.0301282	0.0321485	0.0337402	0.0325145	0.0328922	0.0326134	0.0318353
	CIH	0.0170794	0.018848	0.0187227	0.0186981	0.0182532	0.0182728	0.0194982	0.0204636	0.0197202	0.0199492	0.0197801	0.0193082
	CKG	0.604365	0.666948	0.662515	0.661644	0.645901	0.646598	0.689956	0.724118	0.697812	0.705917	0.699934	0.683236
	CNI	0.000579723	0.000639755	0.000635502	0.000634666	0.000619565	0.000620234	0.000661825	0.000694594	0.00066936	0.000677135	0.000671396	0.000655378
	CSX	0.3629	0.400479	0.397817	0.397293	0.38784	0.388259	0.414294	0.434807	0.419011	0.423878	0.420285	0.410259
	CTU	0.694823	0.766774	0.761676	0.760675	0.742576	0.743377	0.793225	0.8325	0.802257	0.811575	0.804696	0.785499
	CZX	0.0623427	0.0687985	0.0683411	0.0682513	0.0666273	0.0666992	0.0711718	0.0746957	0.0719822	0.0728182	0.0722011	0.0704786
	DAT	0.0395158	0.0436078	0.0433179	0.0432609	0.0422316	0.0422772	0.0451121	0.0473458	0.0456258	0.0461557	0.0457645	0.0446727
	DAX	0.00936076	0.0103301	0.0102614	0.0102479	0.0100041	0.0100149	0.0106864	0.0112156	0.0108081	0.0109337	0.010841	0.0105824
	DCY	0.00547779	0.00604503	0.00600485	0.00599695	0.00585426	0.00586058	0.00625357	0.0065632	0.00632477	0.00639823	0.006344	0.00619266
	DDG	0.005253	0.00579696	0.00575843	0.00575086	0.00561402	0.00562008	0.00599694	0.00629387	0.00606522	0.00613567	0.00608367	0.00593853
	DIG	0.0123138	0.0135889	0.0134986	0.0134808	0.0131601	0.0131743	0.0140577	0.0147537	0.0142178	0.0143829	0.014261	0.0139208
	DLC	0.278726	0.307589	0.305544	0.305142	0.297882	0.298203	0.3182	0.333955	0.321823	0.325561	0.322802	0.315101
	DLU	0.0287637	0.0317423	0.0315313	0.0314898	0.0307406	0.0307737	0.0328373	0.0344632	0.0332112	0.0335969	0.0333122	0.0325175
	DNH	0.0118358	0.0130614	0.0129746	0.0129576	0.0126492	0.0126629	0.013512	0.014181	0.0136659	0.0138246	0.0137074	0.0133804
	DOY	0.0636134	0.0702007	0.069734	0.0696423	0.0679853	0.0680586	0.0726224	0.0762182	0.0734493	0.0743024	0.0736727	0.0719151
	DQA	0.0113342	0.0125079	0.0124247	0.0124084	0.0121131	0.0121262	0.0129393	0.01358	0.0130867	0.0132387	0.0131265	0.0128133
	DSN	0.0733575	0.0809538	0.0804157	0.0803099	0.078399	0.0784836	0.0837465	0.087893	0.0847	0.0856838	0.0849576	0.0829308
	DYG	0.0333329	0.0367846	0.0365401	0.036492	0.0356237	0.0356622	0.0380536	0.0399377	0.0384869	0.0389339	0.0386039	0.0376829
	EJN	0.00217219	0.00239712	0.00238119	0.00237806	0.00232147	0.00232398	0.00247982	0.0026026	0.00250805	0.00253718	0.00251568	0.00245566
	ENH	0.00831489	0.00917591	0.00911492	0.00910293	0.00888634	0.00889592	0.00949246	0.00996246	0.00960054	0.00971205	0.00962973	0.0094
	ENY	0.00485548	0.00535827	0.00532265	0.00531566	0.00518918	0.00519477	0.00554312	0.00581758	0.00560623	0.00567135	0.00562328	0.00548913
	ERL	0.00512996	0.00566118	0.00562354	0.00561615	0.00548252	0.00548844	0.00585647	0.00614644	0.00592316	0.00599195	0.00594117	0.00579943
	FOC	0.227457	0.251011	0.249342	0.249015	0.24309	0.243352	0.25967	0.272527	0.262627	0.265677	0.263426	0.257141
	FUG	0.0139796	0.0154272	0.0153247	0.0153045	0.0149404	0.0149565	0.0159594	0.0167496	0.0161411	0.0163286	0.0161902	0.015804
	FUO	0.00712231	0.00785985	0.0078076	0.00779733	0.0076118	0.00762002	0.00813099	0.00853358	0.00822357	0.00831908	0.00824858	0.00805179
	FYJ	0.00155224	0.00171298	0.00170159	0.00169935	0.00165892	0.00166071	0.00177207	0.00185981	0.00179225	0.00181306	0.0017977	0.00175481
	FYN	0.000690936	0.000762483	0.000757415	0.000756419	0.000738421	0.000739217	0.000788787	0.000827842	0.000797768	0.000807034	0.000800194	0.000781104
	GOQ	0.00380961	0.0042041	0.00417616	0.00417067	0.00407143	0.00407582	0.00434913	0.00456447	0.00439865	0.00444974	0.00441203	0.00430677
	GXH	0.0019403	0.00214122	0.00212699	0.00212419	0.00207365	0.00207588	0.00221509	0.00232476	0.00224031	0.00226633	0.00224712	0.00219351
	GYS	0.00541864	0.00597975	0.00594	0.00593219	0.00579104	0.00579729	0.00618603	0.00649232	0.00625647	0.00632914	0.00627549	0.00612578
	GYU	0.042308	0.046689	0.0463787	0.0463177	0.0452156	0.0452644	0.0482997	0.0506912	0.0488496	0.049417	0.0489982	0.0478292
	HAK	0.288264	0.318115	0.316	0.315585	0.308076	0.308408	0.329089	0.345383	0.332836	0.336702	0.333848	0.325884
	HCJ	0.00150255	0.00165814	0.00164712	0.00164495	0.00160581	0.00160754	0.00171534	0.00180027	0.00173487	0.00175502	0.00174015	0.00169863
	HDG	0.0912224	0.100669	0.0999995	0.099868	0.0974918	0.097597	0.104141	0.109298	0.105327	0.106551	0.105648	0.103127
	HEK	0.00609064	0.00672134	0.00667666	0.00666788	0.00650923	0.00651625	0.00695321	0.00729749	0.00703238	0.00711406	0.00705377	0.00688548
	HET	0.176305	0.194561	0.193268	0.193014	0.188421	0.188624	0.201273	0.211239	0.203565	0.205929	0.204184	0.199313
	HFE	0.13557	0.149609	0.148614	0.148419	0.144887	0.145044	0.15477	0.162433	0.156532	0.15835	0.157008	0.153262
	HGH	0.549149	0.606015	0.601986	0.601195	0.58689	0.587523	0.626921	0.657962	0.634059	0.641423	0.635987	0.620814
	HIA	0.0237758	0.0262378	0.0260634	0.0260291	0.0254098	0.0254372	0.0271429	0.0284868	0.027452	0.0277708	0.0275354	0.0268785
	HJJ	0.00789134	0.0087085	0.00865061	0.00863924	0.00843367	0.00844277	0.00900892	0.00945498	0.0091115	0.00921732	0.0091392	0.00892117
	HLD	0.0406469	0.044856	0.0445578	0.0444992	0.0434404	0.0434872	0.0464034	0.0487009	0.0469317	0.0474768	0.0470744	0.0459514
	HLH	0.0121908	0.0134531	0.0133637	0.0133461	0.0130286	0.0130426	0.0139172	0.0146063	0.0140757	0.0142392	0.0141185	0.0137817
	HMI	0.00296724	0.0032745	0.00325273	0.00324846	0.00317116	0.00317458	0.00338746	0.00355519	0.00342603	0.00346582	0.00343645	0.00335447
	HNY	0.00311867	0.00344162	0.00341874	0.00341425	0.00333301	0.0033366	0.00356035	0.00373663	0.00360089	0.00364271	0.00361183	0.00352567
	HPG	0.00133928	0.00147796	0.00146814	0.00146621	0.00143132	0.00143287	0.00152895	0.00160465	0.00154636	0.00156432	0.00155106	0.00151406
	HRB	0.256564	0.283132	0.28125	0.28088	0.274197	0.274493	0.292899	0.307402	0.296234	0.299675	0.297135	0.290046
	HSN	0.0485713	0.053601	0.0532447	0.0531747	0.0519095	0.0519655	0.0554501	0.0581956	0.0560815	0.0567328	0.056252	0.05491
	HTN	0.0146138	0.016127	0.0160198	0.0159988	0.0156181	0.015635	0.0166834	0.0175094	0.0168733	0.0170693	0.0169247	0.0165209
	HTT	6.62541e-05	7.31148e-05	7.26288e-05	7.25333e-05	7.08075e-05	7.08839e-05	7.56371e-05	7.93821e-05	7.64983e-05	7.73868e-05	7.67309e-05	7.49004e-05
	HUZ	0.00811613	0.00895657	0.00889703	0.00888533	0.00867391	0.00868327	0.00926555	0.00972431	0.00937104	0.00947989	0.00939954	0.0091753
	HXD	0.00162559	0.00179392	0.001782	0.00177966	0.00173731	0.00173919	0.00185581	0.0019477	0.00187694	0.00189874	0.00188265	0.00183773
	HYN	0.0111402	0.0122937	0.012212	0.012196	0.0119058	0.0119186	0.0127178	0.0133475	0.0128626	0.013012	0.0129018	0.012594
	HZG	0.00355879	0.00392731	0.0039012	0.00389607	0.00380337	0.00380748	0.00406279	0.00426395	0.00410905	0.00415678	0.00412155	0.00402322
	HZH	0.00319439	0.00352518	0.00350175	0.00349714	0.00341393	0.00341761	0.00364679	0.00382735	0.00368831	0.00373115	0.00369953	0.00361127
	INC	0.111349	0.12288	0.122063	0.121903	0.119002	0.11913	0.127119	0.133413	0.128566	0.13006	0.128957	0.125881
	IQN	0.0335814	0.0370588	0.0368124	0.036764	0.0358893	0.035928	0.0383372	0.0402354	0.0387737	0.0392241	0.0388916	0.0379638
	JDZ	0.00942228	0.010398	0.0103289	0.0103153	0.0100698	0.0100807	0.0107567	0.0112893	0.0108792	0.0110055	0.0109122	0.0106519
	JGD	0.00673426	0.0074316	0.0073822	0.00737249	0.00719707	0.00720484	0.00768797	0.00806863	0.00777551	0.00786582	0.00779915	0.00761309
	JGN	0.0102315	0.011291	0.011216	0.0112012	0.0109347	0.0109465	0.0116805	0.0122589	0.0118135	0.0119507	0.0118494	0.0115668
	JGS	0.0138234	0.0152549	0.0151535	0.0151336	0.0147735	0.0147894	0.0157811	0.0165625	0.0159608	0.0161462	0.0160094	0.0156274
	JHG	0.0816629	0.0901193	0.0895202	0.0894025	0.0872753	0.0873694	0.0932281	0.0978441	0.0942896	0.0953848	0.0945764	0.0923201
	JIC	0.00489097	0.00539744	0.00536156	0.00535451	0.00522711	0.00523275	0.00558364	0.0058601	0.00564722	0.00571281	0.00566439	0.00552925
	JIQ	0.00500692	0.00552539	0.00548866	0.00548145	0.00535102	0.00535679	0.005716	0.00599902	0.00578109	0.00584823	0.00579867	0.00566033
	JJN	0.0773446	0.0853537	0.0847864	0.0846749	0.0826601	0.0827493	0.0882982	0.0926701	0.0893036	0.0903408	0.0895751	0.0874382
	JMU	0.0124605	0.0137508	0.0136594	0.0136414	0.0133169	0.0133312	0.0142252	0.0149295	0.0143871	0.0145543	0.0144309	0.0140866
	JNG	0.0117506	0.0129674	0.0128812	0.0128643	0.0125582	0.0125718	0.0134148	0.014079	0.0135675	0.0137251	0.0136088	0.0132841
	JNZ	0.0031518	0.00347818	0.00345506	0.00345051	0.00336841	0.00337205	0.00359817	0.00377632	0.00363913	0.0036814	0.0036502	0.00356312
	JUH	0.00778486	0.00859099	0.00853389	0.00852266	0.00831988	0.00832885	0.00888736	0.0093274	0.00898855	0.00909295	0.00901588	0.00880079
	JUZ	0.00424026	0.00467935	0.00464824	0.00464213	0.00453168	0.00453657	0.00484077	0.00508046	0.00489589	0.00495276	0.00491078	0.00479362
	JXA	0.00619949	0.00684146	0.00679598	0.00678705	0.00662556	0.0066327	0.00707747	0.0074279	0.00715806	0.0072412	0.00717982	0.00700854
	JZH	0.0305195	0.0336798	0.0334559	0.033412	0.032617	0.0326521	0.0348417	0.0365668	0.0352384	0.0356477	0.0353456	0.0345023
	KCA	0.00782981	0.00864061	0.00858317	0.00857188	0.00836792	0.00837695	0.00893868	0.00938127	0.00904046	0.00914546	0.00906795	0.00885162
	KGT	0.00346414	0.00382286	0.00379745	0.00379246	0.00370222	0.00370621	0.00395474	0.00415055	0.00399977	0.00404623	0.00401193	0.00391622
	KHG	0.0332596	0.0367037	0.0364597	0.0364117	0.0355453	0.0355837	0.0379698	0.0398498	0.0384022	0.0388482	0.0385189	0.0376
	KHN	0.159256	0.175747	0.174579	0.174349	0.170201	0.170385	0.18181	0.190812	0.18388	0.186016	0.184439	0.180039
	KJH	0.00346887	0.00382808	0.00380264	0.00379764	0.00370728	0.00371128	0.00396014	0.00415622	0.00400523	0.00405175	0.00401741	0.00392157
	KJI	0.0022621	0.00249635	0.00247976	0.00247649	0.00241757	0.00242018	0.00258247	0.00271033	0.00261187	0.00264221	0.00261981	0.00255731
	KMG	0.710826	0.784433	0.779219	0.778194	0.759678	0.760498	0.811494	0.851674	0.820734	0.830267	0.82323	0.80359
	KOW	0.0329567	0.0363694	0.0361276	0.0360801	0.0352217	0.0352597	0.0376241	0.0394869	0.0380525	0.0384944	0.0381682	0.0372576
	KRL	0.0260308	0.0287263	0.0285353	0.0284978	0.0278197	0.0278498	0.0297173	0.0311887	0.0300556	0.0304047	0.030147	0.0294278
	KRY	0.0838919	0.0925791	0.0919636	0.0918427	0.0896574	0.0897542	0.0957728	0.100515	0.0968633	0.0979883	0.0971578	0.0948399
	KWE	0.276644	0.305291	0.303262	0.302863	0.295657	0.295976	0.315823	0.33146	0.319419	0.323129	0.32039	0.312747
	KWL	0.127986	0.14124	0.140301	0.140116	0.136782	0.13693	0.146112	0.153346	0.147776	0.149492	0.148225	0.144689
	LCX	0.00310448	0.00342595	0.00340318	0.0033987	0.00331784	0.00332142	0.00354414	0.00371962	0.00358449	0.00362613	0.00359539	0.00350962
	LDS	0.00242774	0.00267914	0.00266133	0.00265783	0.00259459	0.00259739	0.00277156	0.00290879	0.00280312	0.00283567	0.00281164	0.00274456
	LHW	0.160512	0.177134	0.175956	0.175725	0.171544	0.171729	0.183244	0.192317	0.185331	0.187483	0.185894	0.18146
	LJG	0.108699	0.119955	0.119158	0.119001	0.11617	0.116295	0.124093	0.130238	0.125506	0.126964	0.125888	0.122885
	LLB	0.00360848	0.00398215	0.00395568	0.00395047	0.00385648	0.00386064	0.00411952	0.00432349	0.00416643	0.00421482	0.0041791	0.0040794
	LLF	0.003166	0.00349385	0.00347062	0.00346606	0.00338359	0.00338724	0.00361437	0.00379333	0.00365553	0.00369798	0.00366664	0.00357917
	LLV	0.00598416	0.00660384	0.00655994	0.00655131	0.00639543	0.00640233	0.00683165	0.00716991	0.00690944	0.00698969	0.00693045	0.00676511
	LNJ	0.00801675	0.0088469	0.00878809	0.00877653	0.0085677	0.00857695	0.00915209	0.00960524	0.0092563	0.00936381	0.00928444	0.00906295
	LPF	0.00451238	0.00497964	0.00494654	0.00494004	0.00482249	0.0048277	0.00515143	0.00540649	0.00521008	0.0052706	0.00522592	0.00510125
	LUM	0.0265726	0.0293243	0.0291293	0.029091	0.0283988	0.0284295	0.0303359	0.0318379	0.0306813	0.0310376	0.0307746	0.0300404
	LUZ	0.000984346	0.00108628	0.00107906	0.00107764	0.001052	0.00105313	0.00112375	0.00117939	0.00113655	0.00114975	0.00114	0.00111281
	LXA	0.0656815	0.0724829	0.0720011	0.0719064	0.0701955	0.0702712	0.0749834	0.078696	0.0758372	0.076718	0.0760678	0.074253
	LYA	0.465132	0.513298	0.509885	0.509215	0.497099	0.497635	0.531005	0.557297	0.537051	0.543289	0.538684	0.525833
	LYG	0.0184612	0.0203729	0.0202375	0.0202109	0.01973	0.0197513	0.0210757	0.0221193	0.0213157	0.0215633	0.0213805	0.0208705
	LYI	0.0251221	0.0277236	0.0275393	0.0275031	0.0268487	0.0268776	0.02868	0.0301	0.0290065	0.0293434	0.0290947	0.0284006
	LZH	0.0233759	0.0257965	0.025625	0.0255913	0.0249824	0.0250093	0.0266864	0.0280077	0.0269902	0.0273037	0.0270723	0.0264265
	LZO	0.0211351	0.0233236	0.0231686	0.0231381	0.0225876	0.022612	0.0241282	0.0253229	0.024403	0.0246864	0.0244772	0.0238932
	LZY	0.0108349	0.0119569	0.0118774	0.0118618	0.0115795	0.011592	0.0123694	0.0129818	0.0125102	0.0126555	0.0125482	0.0122489
	MDG	0.0131751	0.0145394	0.0144428	0.0144238	0.0140806	0.0140958	0.015041	0.0157857	0.0152122	0.0153889	0.0152585	0.0148945
	MIG	0.470996	0.519768	0.516313	0.515634	0.503365	0.503908	0.537699	0.564322	0.543821	0.550137	0.545475	0.532461
	MXZ	0.0100328	0.0110717	0.0109981	0.0109836	0.0107223	0.0107338	0.0114536	0.0120207	0.011584	0.0117186	0.0116193	0.0113421
	NAO	0.0428948	0.0473366	0.047022	0.0469601	0.0458428	0.0458922	0.0489696	0.0513943	0.0495272	0.0501024	0.0496778	0.0484926
	NAY	0.0996864	0.110009	0.109278	0.109134	0.106537	0.106652	0.113804	0.119439	0.1151	0.116437	0.11545	0.112696
	NBS	0.0112774	0.0124452	0.0123625	0.0123462	0.0120524	0.0120654	0.0128745	0.013512	0.0130211	0.0131723	0.0130607	0.0127491
	NDG	0.00792683	0.00874767	0.00868952	0.00867809	0.00847161	0.00848075	0.00904944	0.0094975	0.00915248	0.00925878	0.00918031	0.0089613
	NGB	0.132768	0.146517	0.145543	0.145352	0.141893	0.142046	0.151571	0.159076	0.153297	0.155078	0.153763	0.150095
	NGQ	0.00204441	0.00225612	0.00224112	0.00223817	0.00218492	0.00218727	0.00233394	0.00244951	0.00236052	0.00238794	0.0023677	0.00231121
	NKG	0.394822	0.435707	0.432811	0.432242	0.421957	0.422412	0.450738	0.473055	0.45587	0.461165	0.457256	0.446347
	NLH	0.00021296	0.000235012	0.00023345	0.000233143	0.000227595	0.000227841	0.000243119	0.000255157	0.000245887	0.000248743	0.000246635	0.000240751
	NLT	0.00292464	0.0032275	0.00320604	0.00320183	0.00312564	0.00312902	0.00333884	0.00350415	0.00337685	0.00341608	0.00338712	0.00330632
	NNG	0.20556	0.226847	0.225339	0.225042	0.219688	0.219925	0.234672	0.246292	0.237344	0.240101	0.238066	0.232386
	NNY	0.0902972	0.0996477	0.0989853	0.0988551	0.096503	0.0966071	0.103085	0.108189	0.104259	0.10547	0.104576	0.102081
	NTG	0.0533274	0.0588496	0.0584584	0.0583815	0.0569924	0.0570539	0.0608798	0.0638941	0.061573	0.0622881	0.0617602	0.0602868
	NZH	0.0120985	0.0133513	0.0132625	0.0132451	0.0129299	0.0129439	0.0138119	0.0144957	0.0139691	0.0141314	0.0140116	0.0136773
	OHE	0.004581	0.00505537	0.00502176	0.00501516	0.00489583	0.00490111	0.00522977	0.00548871	0.00528931	0.00535075	0.0053054	0.00517883
	PEK	1.39654	1.54115	1.53091	1.5289	1.49252	1.49413	1.59432	1.67326	1.61247	1.6312	1.61738	1.57879
	PVG	1.06284	1.1729	1.1651	1.16357	1.13588	1.13711	1.21336	1.27343	1.22717	1.24143	1.2309	1.20154
	PZI	0.00454314	0.00501359	0.00498026	0.00497371	0.00485537	0.00486061	0.00518654	0.00544335	0.0052456	0.00530653	0.00526155	0.00513603
	RHT	0.00212486	0.0023449	0.00232931	0.00232625	0.0022709	0.00227335	0.00242579	0.0025459	0.00245341	0.00248191	0.00246087	0.00240216
	RIZ	0.000104114	0.000114895	0.000114131	0.000113981	0.000111269	0.000111389	0.000118858	0.000124743	0.000120212	0.000121608	0.000120577	0.000117701
	RKZ	0.00114762	0.00126645	0.00125803	0.00125638	0.00122649	0.00122781	0.00131014	0.00137501	0.00132506	0.00134045	0.00132909	0.00129738
	RLK	0.00756716	0.00835076	0.00829525	0.00828434	0.00808722	0.00809595	0.00863884	0.00906657	0.0087372	0.00883868	0.00876377	0.00855469
	SHA	0.607179	0.670053	0.665599	0.664724	0.648907	0.649608	0.693168	0.727489	0.701061	0.709203	0.703192	0.686416
	SHE	0.235588	0.259983	0.258255	0.257915	0.251779	0.25205	0.268952	0.282269	0.272014	0.275174	0.272842	0.266332
	SHP	0.00647397	0.00714436	0.00709687	0.00708754	0.0069189	0.00692637	0.00739083	0.00775677	0.00747498	0.0075618	0.00749771	0.00731884
	SIA	0.632021	0.697469	0.692832	0.691921	0.675458	0.676186	0.721529	0.757254	0.729745	0.738221	0.731964	0.714501
	SJW	0.134231	0.148131	0.147146	0.146952	0.143456	0.143611	0.153241	0.160828	0.154986	0.156786	0.155457	0.151748
	SWA	0.0921334	0.101674	0.100998	0.100865	0.0984654	0.0985716	0.105181	0.110389	0.106379	0.107615	0.106703	0.104157
	SYM	0.00994521	0.0109751	0.0109021	0.0108878	0.0106287	0.0106402	0.0113537	0.0119158	0.0114829	0.0116163	0.0115179	0.0112431
	SYX	0.25681	0.283404	0.28152	0.281149	0.27446	0.274756	0.29318	0.307696	0.296518	0.299962	0.29742	0.290325
	SZX	0.722787	0.797633	0.792331	0.791289	0.772461	0.773295	0.825149	0.866005	0.834545	0.844238	0.837082	0.817112
	TAO	0.367907	0.406004	0.403305	0.402775	0.393191	0.393616	0.42001	0.440806	0.424792	0.429726	0.426084	0.415919
	TCG	0.00332217	0.00366619	0.00364182	0.00363703	0.00355049	0.00355432	0.00379266	0.00398045	0.00383584	0.0038804	0.00384751	0.00375572
	TCZ	0.0163979	0.0180959	0.0179756	0.017952	0.0175248	0.0175438	0.0187202	0.0196471	0.0189333	0.0191532	0.0189909	0.0185378
	TEN	0.01353	0.0149311	0.0148318	0.0148123	0.0144599	0.0144755	0.0154462	0.016211	0.015622	0.0158035	0.0156696	0.0152957
	TGO	0.0251434	0.0277471	0.0275626	0.0275264	0.0268714	0.0269004	0.0287043	0.0301255	0.0290311	0.0293683	0.0291194	0.0284247
	THQ	0.00386877	0.00426938	0.004241	0.00423543	0.00413465	0.00413911	0.00441667	0.00463535	0.00446696	0.00451884	0.00448054	0.00437365
	TLQ	0.00147652	0.00162942	0.00161858	0.00161646	0.00157799	0.0015797	0.00168563	0.00176909	0.00170482	0.00172462	0.00171	0.00166921
	TNA	0.203869	0.22498	0.223484	0.22319	0.21788	0.218115	0.232741	0.244264	0.235391	0.238125	0.236107	0.230474
	TNH	0.0022905	0.00252768	0.00251088	0.00250758	0.00244792	0.00245056	0.00261488	0.00274435	0.00264466	0.00267537	0.0026527	0.00258941
	TSN	0.297417	0.328215	0.326033	0.325605	0.317857	0.3182	0.339538	0.356349	0.343404	0.347392	0.344448	0.33623
	TVS	0.00709865	0.00783373	0.00778166	0.00777143	0.00758651	0.0075947	0.00810398	0.00850523	0.00819625	0.00829145	0.00822117	0.00802504
	TXN	0.0152716	0.016853	0.0167409	0.0167189	0.0163211	0.0163387	0.0174344	0.0182976	0.0176329	0.0178377	0.0176865	0.0172645
	TYN	0.187821	0.20727	0.205892	0.205622	0.200729	0.200946	0.21442	0.225037	0.216862	0.219381	0.217521	0.212332
	URC	0.362261	0.399774	0.397116	0.396594	0.387157	0.387575	0.413565	0.434042	0.418274	0.423132	0.419546	0.409537
	UYN	0.0382357	0.0421951	0.0419146	0.0418595	0.0408635	0.0409076	0.0436507	0.045812	0.0441477	0.0446605	0.044282	0.0432255
	WEF	0.0138613	0.0152967	0.015195	0.015175	0.0148139	0.0148299	0.0158244	0.0166079	0.0160045	0.0161904	0.0160532	0.0156702
	WEH	0.0298664	0.0329591	0.03274	0.032697	0.031919	0.0319534	0.0340961	0.0357843	0.0344844	0.0348849	0.0345892	0.033764
	WNH	0.00329377	0.00363485	0.00361069	0.00360594	0.00352014	0.00352394	0.00376024	0.00394643	0.00380306	0.00384723	0.00381462	0.00372362
	WNZ	0.146114	0.161244	0.160172	0.159962	0.156156	0.156324	0.166807	0.175066	0.168706	0.170666	0.169219	0.165182
	WUA	0.00991918	0.0109463	0.0108736	0.0108593	0.0106009	0.0106123	0.011324	0.0118846	0.0114529	0.0115859	0.0114877	0.0112137
	WUH	0.3893	0.429612	0.426757	0.426195	0.416055	0.416503	0.444433	0.466438	0.449493	0.454714	0.45086	0.440104
	WUS	0.0134614	0.0148554	0.0147566	0.0147372	0.0143866	0.0144021	0.0153678	0.0161287	0.0155428	0.0157233	0.0155901	0.0152182
	WUT	1.89297e-05	2.089e-05	2.07511e-05	2.07238e-05	2.02307e-05	2.02525e-05	2.16106e-05	2.26806e-05	2.18567e-05	2.21105e-05	2.19231e-05	2.14001e-05
	WUX	0.0912626	0.100713	0.100044	0.099912	0.0975347	0.09764	0.104187	0.109346	0.105374	0.106598	0.105694	0.103173
	WUZ	0.198296	0.21883	0.217375	0.21709	0.211924	0.212153	0.226379	0.237588	0.228957	0.231616	0.229653	0.224174
	WXN	0.0198005	0.0218509	0.0217056	0.0216771	0.0211613	0.0211841	0.0226047	0.0237239	0.0228621	0.0231276	0.0229316	0.0223845
	XFN	0.165484	0.18262	0.181406	0.181167	0.176857	0.177048	0.18892	0.198274	0.191071	0.19329	0.191652	0.18708
	XIC	0.011585	0.0127847	0.0126997	0.012683	0.0123812	0.0123945	0.0132257	0.0138805	0.0133763	0.0135316	0.013417	0.0130969
	XIL	0.0462099	0.050995	0.050656	0.0505894	0.0493857	0.049439	0.0527542	0.0553662	0.0533548	0.0539745	0.0535171	0.0522403
	XMN	0.426184	0.470316	0.46719	0.466576	0.455474	0.455966	0.486541	0.510631	0.492081	0.497796	0.493577	0.481802
	XNN	0.082032	0.0905266	0.0899248	0.0898066	0.0876698	0.0877643	0.0936495	0.0982864	0.0947158	0.0958159	0.0950039	0.0927374
	XUZ	0.0752197	0.0830088	0.082457	0.0823486	0.0803892	0.080476	0.0858724	0.0901242	0.0868502	0.0878589	0.0871143	0.085036
	YBP	0.01804	0.0199081	0.0197758	0.0197498	0.0192799	0.0193007	0.0205949	0.0216146	0.0208294	0.0210713	0.0208927	0.0203943
	YCU	0.0298285	0.0329173	0.0326985	0.0326555	0.0318785	0.0319129	0.0340529	0.035739	0.0344406	0.0348407	0.0345454	0.0337212
	YIC	0.0108941	0.0120222	0.0119423	0.0119265	0.0116428	0.0116553	0.0124369	0.0130527	0.0125785	0.0127246	0.0126168	0.0123158
	YIE	0.0038664	0.00426677	0.00423841	0.00423284	0.00413212	0.00413658	0.00441397	0.00463251	0.00446422	0.00451607	0.0044778	0.00437097
	YIH	0.0989931	0.109244	0.108518	0.108375	0.105796	0.105911	0.113013	0.118608	0.114299	0.115627	0.114647	0.111912
	YIN	0.021729	0.0239791	0.0238197	0.0237883	0.0232223	0.0232474	0.0248063	0.0260345	0.0250887	0.0253801	0.025165	0.0245646
	YIW	0.026672	0.0294339	0.0292383	0.0291998	0.0285051	0.0285358	0.0304493	0.031957	0.030796	0.0311537	0.0308897	0.0301528
	YNJ	0.0297788	0.0328625	0.0326441	0.0326011	0.0318254	0.0318598	0.0339962	0.0356794	0.0343833	0.0347826	0.0344878	0.033665
	YNT	0.105117	0.116002	0.115231	0.115079	0.112341	0.112462	0.120004	0.125945	0.12137	0.12278	0.121739	0.118835
	YNZ	0.0209221	0.0230886	0.0229351	0.022905	0.02236	0.0223841	0.0238851	0.0250677	0.0241571	0.0244377	0.0242305	0.0236525
	YTY	0.0724394	0.0799406	0.0794092	0.0793048	0.0774178	0.0775014	0.0826984	0.086793	0.08364	0.0846114	0.0838943	0.0818929
	YUS	0.00513942	0.00567162	0.00563392	0.00562651	0.00549264	0.00549856	0.00586728	0.00615778	0.00593408	0.00600301	0.00595213	0.00581013
	YZY	0.00271169	0.00299249	0.00297259	0.00296868	0.00289805	0.00290118	0.00309572	0.003249	0.00313097	0.00316733	0.00314049	0.00306557
	ZAT	0.0063462	0.00700336	0.0069568	0.00694765	0.00678234	0.00678966	0.00724495	0.00760367	0.00732745	0.00741255	0.00734973	0.00717439
	ZHA	0.0394094	0.0434903	0.0432012	0.0431444	0.0421178	0.0421632	0.0449906	0.0472182	0.0455028	0.0460313	0.0456412	0.0445523
	ZHY	0.138069	0.152366	0.151353	0.151154	0.147558	0.147717	0.157622	0.165427	0.159417	0.161269	0.159902	0.156087
	ZQZ	0.00633673	0.00699291	0.00694643	0.00693729	0.00677223	0.00677954	0.00723415	0.00759233	0.00731652	0.0074015	0.00733877	0.00716369
	ZUH	0.119442	0.13181	0.130934	0.130762	0.127651	0.127788	0.136357	0.143109	0.13791	0.139512	0.138329	0.135029
	ZYI	0.0212226	0.0234203	0.0232646	0.023234	0.0226811	0.0227056	0.0242282	0.0254278	0.0245041	0.0247887	0.0245786	0.0239922
2016	AAT	0.0125052	0.0124554	0.0127514	0.0131764	0.0126201	0.012956	0.0136868	0.0142448	0.0140243	0.0140479	0.0138887	0.0138837
	ACX	0.0200794	0.0199994	0.0204746	0.0211571	0.0202638	0.0208031	0.0219766	0.0228726	0.0225186	0.0225564	0.0223008	0.0222929
	AEB	0.00394793	0.00393221	0.00402565	0.00415984	0.0039842	0.00409024	0.00432096	0.00449712	0.00442752	0.00443495	0.00438469	0.00438314
	AHJ	0.000890472	0.000886926	0.000908001	0.000938268	0.000898652	0.00092257	0.000974611	0.00101434	0.000998646	0.00100032	0.000988985	0.000988635
	AKA	0.0275377	0.0274281	0.0280798	0.0290158	0.0277907	0.0285303	0.0301397	0.0313684	0.030883	0.0309348	0.0305842	0.0305734
	AKU	0.02587	0.025767	0.0263793	0.0272586	0.0261077	0.0268025	0.0283144	0.0294687	0.0290127	0.0290613	0.028732	0.0287218
	AOG	0.00487958	0.00486015	0.00497564	0.00514149	0.00492441	0.00505547	0.00534064	0.00555837	0.00547235	0.00548153	0.00541941	0.00541749
	AQG	0.0100217	0.00998176	0.010219	0.0105596	0.0101137	0.0103829	0.0109686	0.0114158	0.0112391	0.0112579	0.0111304	0.0111264
	AVA	0.0116971	0.0116505	0.0119274	0.0123249	0.0118046	0.0121187	0.0128023	0.0133243	0.013118	0.01314	0.0129911	0.0129865
	AXF	0.00737599	0.00734662	0.00752119	0.0077719	0.00744375	0.00764186	0.00807294	0.00840205	0.00827202	0.00828589	0.008192	0.00818909
	BAR	0.0030343	0.00302221	0.00309403	0.00319716	0.00306217	0.00314367	0.003321	0.00345639	0.0034029	0.00340861	0.00336998	0.00336879
	BAV	0.0449817	0.0448026	0.0458672	0.0473961	0.0453949	0.0466031	0.049232	0.051239	0.050446	0.0505306	0.049958	0.0499403
	BFJ	0.0269072	0.0268	0.0274369	0.0283514	0.0271544	0.0278771	0.0294496	0.0306502	0.0301758	0.0302264	0.0298839	0.0298733
	BHY	0.0382646	0.0381122	0.0390178	0.0403184	0.0386161	0.0396438	0.0418801	0.0435875	0.0429129	0.0429849	0.0424978	0.0424827
	BPE	0.00903598	0.00899999	0.00921385	0.00952098	0.00911898	0.00936168	0.00988977	0.010293	0.0101337	0.0101507	0.0100356	0.0100321
	BPL	0.132969	0.132439	0.135586	0.140106	0.13419	0.137762	0.145533	0.151466	0.149121	0.149372	0.147679	0.147627
	BPX	0.00567226	0.00564967	0.00578392	0.00597671	0.00572436	0.00587672	0.00620822	0.00646131	0.00636131	0.00637198	0.00629978	0.00629754
	BSD	0.0101915	0.0101509	0.0103922	0.0107386	0.0102852	0.0105589	0.0111545	0.0116093	0.0114296	0.0114488	0.011319	0.011315
	CAN	1.12012	1.11566	1.14217	1.18024	1.13041	1.16049	1.22596	1.27594	1.25619	1.2583	1.24404	1.2436
	CGD	0.229917	0.229001	0.234443	0.242258	0.232029	0.238204	0.251641	0.2619	0.257847	0.258279	0.255353	0.255262
	CGO	0.458243	0.456418	0.467264	0.482839	0.462453	0.474761	0.501542	0.521988	0.51391	0.514772	0.508939	0.508758
	CGQ	0.188829	0.188077	0.192546	0.198964	0.190564	0.195635	0.206671	0.215097	0.211768	0.212123	0.209719	0.209645
	CHG	0.214817	0.213962	0.219046	0.226348	0.216791	0.222561	0.235115	0.2447	0.240913	0.241317	0.238583	0.238498
	CIF	0.0328085	0.0326778	0.0334543	0.0345695	0.0331099	0.0339911	0.0359085	0.0373724	0.036794	0.0368557	0.0364381	0.0364252
	CIH	0.023613	0.0235189	0.0240778	0.0248804	0.0238299	0.0244641	0.0258441	0.0268977	0.0264814	0.0265258	0.0262253	0.026216
	CKG	0.712396	0.709559	0.726419	0.750633	0.71894	0.738074	0.779709	0.811496	0.798937	0.800277	0.791208	0.790928
	CNI	0.00120188	0.00119709	0.00122554	0.00126639	0.00121292	0.0012452	0.00131544	0.00136907	0.00134788	0.00135014	0.00133484	0.00133437
	CSX	0.432136	0.430416	0.440643	0.455331	0.436106	0.447713	0.472968	0.49225	0.484632	0.485445	0.479944	0.479773
	CTU	0.821968	0.818694	0.838148	0.866086	0.829519	0.851596	0.899634	0.93631	0.921819	0.923365	0.912902	0.912578
	CWJ	5.66196e-05	5.63941e-05	5.77342e-05	5.96587e-05	5.71398e-05	5.86605e-05	6.19695e-05	6.44958e-05	6.34977e-05	6.36042e-05	6.28834e-05	6.28612e-05
	CZX	0.0672255	0.0669578	0.0685488	0.0708338	0.0678431	0.0696487	0.0735775	0.0765771	0.075392	0.0755184	0.0746627	0.0746362
	DAT	0.0492771	0.0490809	0.0502471	0.051922	0.0497298	0.0510533	0.0539332	0.0561319	0.0552632	0.0553559	0.0547286	0.0547092
	DAX	0.0117434	0.0116967	0.0119746	0.0123737	0.0118513	0.0121667	0.012853	0.013377	0.01317	0.0131921	0.0130426	0.013038
	DCY	0.00509577	0.00507547	0.00519608	0.00536928	0.00514258	0.00527945	0.00557726	0.00580463	0.00571479	0.00572438	0.00565951	0.0056575
	DDG	0.00586785	0.00584448	0.00598336	0.00618281	0.00592176	0.00607936	0.00642229	0.00668411	0.00658067	0.00659171	0.00651701	0.0065147
	DIG	0.0131563	0.0131039	0.0134153	0.0138625	0.0132772	0.0136306	0.0143995	0.0149865	0.0147546	0.0147793	0.0146118	0.0146066
	DLC	0.3286	0.327291	0.335068	0.346237	0.331618	0.340444	0.359648	0.37431	0.368518	0.369136	0.364953	0.364823
	DLU	0.0337916	0.0336571	0.0344568	0.0356054	0.034102	0.0350097	0.0369845	0.0384923	0.0378966	0.0379601	0.03753	0.0375167
	DNH	0.0150274	0.0149675	0.0153232	0.0158339	0.0151654	0.015569	0.0164473	0.0171178	0.0168529	0.0168811	0.0166898	0.0166839
	DOY	0.10865	0.108218	0.110789	0.114482	0.109649	0.112567	0.118917	0.123765	0.121849	0.122054	0.12067	0.120628
	DQA	0.0117434	0.0116967	0.0119746	0.0123737	0.0118513	0.0121667	0.012853	0.013377	0.01317	0.0131921	0.0130426	0.013038
	DSN	0.113656	0.113204	0.115893	0.119757	0.1147	0.117753	0.124395	0.129467	0.127463	0.127677	0.12623	0.126185
	DYG	0.0435945	0.0434209	0.0444527	0.0459345	0.043995	0.0451659	0.0477137	0.0496589	0.0488903	0.0489723	0.0484174	0.0484002
	EJN	0.00146182	0.00145599	0.00149059	0.00154028	0.00147524	0.00151451	0.00159994	0.00166517	0.0016394	0.00164214	0.00162354	0.00162296
	ENH	0.0104232	0.0103817	0.0106283	0.0109826	0.0105189	0.0107989	0.011408	0.0118731	0.0116893	0.011709	0.0115763	0.0115722
	ENY	0.00588587	0.00586243	0.00600173	0.00620179	0.00593994	0.00609803	0.00644201	0.00670464	0.00660087	0.00661195	0.00653702	0.0065347
	ERL	0.00548181	0.00545998	0.00558972	0.00577604	0.00553217	0.0056794	0.00599978	0.00624437	0.00614773	0.00615804	0.00608826	0.0060861
	FOC	0.251201	0.2502	0.256146	0.264684	0.253508	0.260255	0.274936	0.286145	0.281716	0.282189	0.278991	0.278892
	FUG	0.0220302	0.0219425	0.0224638	0.0232126	0.0222326	0.0228243	0.0241118	0.0250947	0.0247064	0.0247478	0.0244674	0.0244587
	FUO	0.00716496	0.00713642	0.007306	0.00754953	0.00723078	0.00742322	0.00784196	0.00816166	0.00803534	0.00804882	0.00795761	0.00795479
	FYJ	0.00215155	0.00214298	0.0021939	0.00226703	0.00217131	0.0022291	0.00235484	0.00245084	0.00241291	0.00241696	0.00238957	0.00238872
	FYN	0.0017758	0.00176873	0.00181075	0.00187111	0.00179211	0.00183981	0.00194359	0.00202282	0.00199152	0.00199486	0.00197225	0.00197155
	GMQ	0.00029854	0.000297351	0.000304417	0.000314564	0.000301282	0.000309301	0.000326748	0.000340069	0.000334806	0.000335368	0.000331567	0.00033145
	GOQ	0.0051215	0.00510111	0.00522232	0.0053964	0.00516855	0.00530611	0.00560542	0.00583394	0.00574366	0.00575329	0.00568809	0.00568608
	GXH	0.00370086	0.00368613	0.00377372	0.00389951	0.00373486	0.00383426	0.00405055	0.00421568	0.00415044	0.0041574	0.00411029	0.00410883
	GYS	0.00640316	0.00637767	0.00652921	0.00674685	0.00646199	0.00663397	0.00700819	0.00729389	0.00718101	0.00719306	0.00711155	0.00710903
	GYU	0.0208618	0.0207787	0.0212724	0.0219815	0.0210534	0.0216137	0.0228329	0.0237638	0.023396	0.0234353	0.0231697	0.0231615
	HAK	0.348785	0.347396	0.35565	0.367505	0.351989	0.361357	0.381741	0.397303	0.391154	0.391811	0.387371	0.387233
	HCJ	0.00171403	0.0017072	0.00174777	0.00180603	0.00172978	0.00177581	0.00187599	0.00195247	0.00192225	0.00192547	0.00190365	0.00190298
	HDG	0.0638875	0.0636331	0.0651452	0.0673167	0.0644744	0.0661904	0.0699241	0.0727748	0.0716485	0.0717687	0.0709554	0.0709302
	HEK	0.00690759	0.00688009	0.00704357	0.00727836	0.00697105	0.00715658	0.00756028	0.00786849	0.00774672	0.00775971	0.00767178	0.00766906
	HET	0.21071	0.209871	0.214858	0.22202	0.212646	0.218305	0.23062	0.240021	0.236307	0.236703	0.234021	0.233938
	HFE	0.164068	0.163415	0.167298	0.172875	0.165575	0.169982	0.179571	0.186891	0.183999	0.184308	0.182219	0.182154
	HGH	0.646102	0.643529	0.658821	0.680781	0.652037	0.669391	0.707151	0.73598	0.72459	0.725805	0.71758	0.717326
	HIA	0.0597466	0.0595086	0.0609227	0.0629534	0.0602954	0.0619002	0.0653919	0.0680578	0.0670045	0.0671169	0.0663563	0.0663328
	HJJ	0.00500826	0.00498832	0.00510685	0.00527708	0.00505427	0.00518879	0.00548148	0.00570495	0.00561666	0.00562608	0.00556233	0.00556036
	HLD	0.042318	0.0421495	0.0431511	0.0445894	0.0427068	0.0438434	0.0463166	0.0482048	0.0474588	0.0475384	0.0469997	0.046983
	HLH	0.0315551	0.0314295	0.0321763	0.0332489	0.031845	0.0326926	0.0345367	0.0359447	0.0353884	0.0354478	0.0350461	0.0350337
	HMI	0.00571343	0.00569068	0.0058259	0.0060201	0.00576592	0.00591938	0.00625329	0.00650822	0.00640749	0.00641824	0.00634551	0.00634326
	HNY	0.00937827	0.00934092	0.00956288	0.00988164	0.00946442	0.00971631	0.0102644	0.0106829	0.0105175	0.0105352	0.0104158	0.0104121
	HPG	0.000895619	0.000892053	0.00091325	0.000943691	0.000903847	0.000927903	0.000980245	0.00102021	0.00100442	0.0010061	0.000994702	0.000994349
	HRB	0.314707	0.313454	0.320902	0.331599	0.317598	0.326051	0.344443	0.358485	0.352937	0.353529	0.349523	0.349399
	HSN	0.0549699	0.054751	0.056052	0.0579204	0.0554749	0.0569514	0.0601639	0.0626167	0.0616476	0.061751	0.0610513	0.0610296
	HTN	0.0198529	0.0197738	0.0202437	0.0209185	0.0200353	0.0205685	0.0217288	0.0226146	0.0222646	0.0223019	0.0220492	0.0220414
	HTT	0.000627963	0.000625462	0.000640325	0.000661669	0.000633732	0.000650598	0.000687298	0.000715318	0.000704247	0.000705428	0.000697435	0.000697187
	HUZ	0.0134652	0.0134116	0.0137302	0.0141879	0.0135889	0.0139505	0.0147375	0.0153383	0.0151009	0.0151262	0.0149548	0.0149495
	HXD	0.00187359	0.00186613	0.00191048	0.00197416	0.00189081	0.00194113	0.00205063	0.00213423	0.0021012	0.00210472	0.00208087	0.00208013
	HYN	0.0145615	0.0145035	0.0148482	0.0153431	0.0146953	0.0150864	0.0159374	0.0165872	0.0163305	0.0163578	0.0161725	0.0161667
	HZG	0.00549982	0.00547792	0.00560809	0.00579502	0.00555035	0.00569807	0.00601949	0.00626489	0.00616794	0.00617828	0.00610827	0.0061061
	HZH	0.00337144	0.00335802	0.00343781	0.0035524	0.00340241	0.00349297	0.00369	0.00384043	0.003781	0.00378734	0.00374442	0.0037431
	INC	0.138772	0.138219	0.141504	0.146221	0.140047	0.143774	0.151884	0.158076	0.15563	0.155891	0.154124	0.15407
	IQM	4.11779e-05	4.10139e-05	4.19885e-05	4.33881e-05	4.15562e-05	4.26622e-05	4.50687e-05	4.69061e-05	4.61801e-05	4.62576e-05	4.57334e-05	4.57172e-05
	IQN	0.049501	0.0493039	0.0504754	0.0521579	0.0499557	0.0512853	0.0541783	0.056387	0.0555143	0.0556074	0.0549773	0.0549578
	JDZ	0.010943	0.0108995	0.0111584	0.0115304	0.0110436	0.0113375	0.011977	0.0124653	0.0122724	0.012293	0.0121537	0.0121493
	JGD	0.00713407	0.00710566	0.00727451	0.00751699	0.00719961	0.00739122	0.00780816	0.00812648	0.00800071	0.00801413	0.00792331	0.00792051
	JGN	0.0117383	0.0116915	0.0119693	0.0123683	0.0118461	0.0121614	0.0128474	0.0133712	0.0131642	0.0131863	0.0130369	0.0130323
	JGS	0.0151071	0.015047	0.0154045	0.015918	0.0152459	0.0156517	0.0165346	0.0172087	0.0169423	0.0169708	0.0167784	0.0167725
	JHG	0.0901642	0.0898051	0.0919391	0.0950037	0.0909925	0.0934142	0.0986836	0.102707	0.101117	0.101287	0.100139	0.100104
	JIC	0.00901281	0.00897692	0.00919023	0.00949657	0.00909561	0.00933769	0.00986442	0.0102666	0.0101077	0.0101246	0.0100099	0.0100064
	JIQ	0.00536857	0.00534719	0.00547425	0.00565673	0.00541789	0.00556208	0.00587584	0.00611538	0.00602074	0.00603083	0.00596249	0.00596038
	JJN	0.0869549	0.0866086	0.0886666	0.0916221	0.0877537	0.0900892	0.0951711	0.099051	0.097518	0.0976816	0.0965747	0.0965404
	JMU	0.010732	0.0106893	0.0109433	0.011308	0.0108306	0.0111188	0.011746	0.0122249	0.0120357	0.0120559	0.0119193	0.011915
	JNG	0.0149115	0.0148522	0.0152051	0.0157119	0.0150485	0.015449	0.0163205	0.0169859	0.016723	0.016751	0.0165612	0.0165553
	JNZ	0.00409978	0.00408345	0.00418048	0.00431983	0.00413744	0.00424755	0.00448716	0.00467009	0.00459781	0.00460552	0.00455333	0.00455172
	JUH	0.0110022	0.0109584	0.0112188	0.0115928	0.0111033	0.0113988	0.0120418	0.0125327	0.0123388	0.0123595	0.0122194	0.0122151
	JUZ	0.00435456	0.00433722	0.00444028	0.00458829	0.00439457	0.00451153	0.00476602	0.00496032	0.00488355	0.00489174	0.00483631	0.00483459
	JXA	0.00534798	0.00532668	0.00545326	0.00563503	0.00539711	0.00554075	0.0058533	0.00609193	0.00599765	0.00600771	0.00593963	0.00593752
	JZH	0.0260939	0.02599	0.0266076	0.0274945	0.0263336	0.0270345	0.0285595	0.0297238	0.0292638	0.0293129	0.0289807	0.0289704
	KCA	0.00817896	0.00814639	0.00833997	0.00861796	0.0082541	0.00847378	0.00895178	0.00931672	0.00917253	0.00918792	0.0090838	0.00908058
	KGT	0.00470972	0.00469097	0.00480243	0.00496252	0.00475299	0.00487949	0.00515474	0.00536488	0.00528185	0.00529071	0.00523076	0.00522891
	KHG	0.0502473	0.0500472	0.0512365	0.0529443	0.0507089	0.0520585	0.0549951	0.0572371	0.0563513	0.0564458	0.0558062	0.0557864
	KHN	0.170911	0.170231	0.174276	0.180085	0.172482	0.177072	0.187061	0.194687	0.191674	0.191995	0.189819	0.189752
	KJH	0.0150866	0.0150265	0.0153835	0.0158963	0.0152251	0.0156304	0.0165121	0.0171852	0.0169192	0.0169476	0.0167556	0.0167496
	KJI	0.00284385	0.00283252	0.00289983	0.00299649	0.00286997	0.00294636	0.00311256	0.00323945	0.00318932	0.00319467	0.00315846	0.00315734
	KMG	0.83883	0.83549	0.855342	0.883854	0.846536	0.869066	0.91809	0.955518	0.94073	0.942308	0.93163	0.931299
	KOW	0.0392966	0.0391401	0.0400701	0.0414058	0.0396576	0.0407131	0.0430097	0.044763	0.0440703	0.0441442	0.043644	0.0436285
	KRL	0.0272134	0.0271051	0.0277491	0.0286741	0.0274634	0.0281944	0.0297848	0.030999	0.0305193	0.0305705	0.0302241	0.0302134
	KRY	0.107057	0.106631	0.109165	0.112804	0.108041	0.110916	0.117173	0.12195	0.120063	0.120264	0.118901	0.118859
	KWE	0.331999	0.330677	0.338535	0.349819	0.335049	0.343967	0.363369	0.378183	0.37233	0.372955	0.368729	0.368598
	KWL	0.147692	0.147104	0.1506	0.15562	0.149049	0.153016	0.161647	0.168237	0.165634	0.165912	0.164031	0.163973
	LCX	0.00414095	0.00412446	0.00422247	0.00436322	0.00417899	0.00429022	0.00453222	0.00471699	0.00464399	0.00465178	0.00459907	0.00459744
	LDS	0.00327622	0.00326317	0.00334071	0.00345207	0.00330631	0.00339431	0.00358578	0.00373196	0.00367421	0.00368037	0.00363866	0.00363738
	LFQ	0.00559505	0.00557277	0.00570519	0.00589536	0.00564645	0.00579672	0.00612371	0.00637336	0.00627473	0.00628525	0.00621403	0.00621183
	LHW	0.234434	0.2335	0.239048	0.247017	0.236587	0.242884	0.256585	0.267045	0.262912	0.263353	0.260369	0.260277
	LJG	0.136839	0.136294	0.139533	0.144184	0.138096	0.141772	0.149769	0.155875	0.153462	0.15372	0.151978	0.151924
	LLB	0.00311408	0.00310168	0.00317538	0.00328123	0.00314269	0.00322633	0.00340832	0.00354727	0.00349237	0.00349823	0.00345859	0.00345736
	LLF	0.00415897	0.00414241	0.00424084	0.0043822	0.00419717	0.00430888	0.00455194	0.00473751	0.00466419	0.00467202	0.00461908	0.00461744
	LLV	0.00747894	0.00744915	0.00762616	0.00788037	0.00754764	0.00774852	0.00818561	0.00851931	0.00838747	0.00840154	0.00830633	0.00830339
	LNJ	0.00823558	0.00820279	0.0083977	0.00867762	0.00831124	0.00853244	0.00901375	0.00938121	0.00923603	0.00925152	0.00914668	0.00914344
	LPF	0.010032	0.00999202	0.0102294	0.0105704	0.0101241	0.0103936	0.0109799	0.0114275	0.0112506	0.0112695	0.0111418	0.0111379
	LUM	0.0327519	0.0326215	0.0333966	0.0345098	0.0330527	0.0339324	0.0358465	0.0373079	0.0367305	0.0367921	0.0363752	0.0363623
	LXA	0.0799212	0.0796029	0.0814944	0.0842109	0.0806554	0.082802	0.0874728	0.0910388	0.0896299	0.0897802	0.0887628	0.0887314
	LYA	0.454578	0.452768	0.463527	0.478978	0.458754	0.470964	0.497531	0.517814	0.5098	0.510655	0.504868	0.504689
	LYG	0.0239913	0.0238957	0.0244635	0.025279	0.0242117	0.0248561	0.0262582	0.0273286	0.0269057	0.0269508	0.0266454	0.026636
	LYI	0.0310867	0.030963	0.0316987	0.0327553	0.0313723	0.0322073	0.0340241	0.0354111	0.0348631	0.0349216	0.0345259	0.0345136
	LZH	0.0293212	0.0292045	0.0298984	0.030895	0.0295906	0.0303781	0.0320918	0.0334001	0.0328831	0.0329383	0.0325651	0.0325535
	LZO	0.0257156	0.0256132	0.0262218	0.0270959	0.0259518	0.0266425	0.0281454	0.0292928	0.0288395	0.0288879	0.0285605	0.0285504
	LZY	0.0109327	0.0108892	0.0111479	0.0115195	0.0110332	0.0113268	0.0119657	0.0124536	0.0122608	0.0122814	0.0121422	0.0121379
	MDG	0.0142424	0.0141857	0.0145228	0.0150069	0.0143732	0.0147558	0.0155881	0.0162236	0.0159726	0.0159993	0.015818	0.0158124
	MIG	0.489147	0.487199	0.498776	0.515402	0.493641	0.506779	0.535366	0.557191	0.548568	0.549488	0.543262	0.543069
	MXZ	0.0131177	0.0130655	0.013376	0.0138218	0.0132382	0.0135906	0.0143572	0.0149425	0.0147113	0.0147359	0.014569	0.0145638
	NAO	0.04772	0.04753	0.0486594	0.0502814	0.0481584	0.0494401	0.052229	0.0543583	0.053517	0.0536068	0.0529993	0.0529805
	NAY	0.101676	0.101271	0.103677	0.107133	0.10261	0.105341	0.111283	0.11582	0.114027	0.114219	0.112924	0.112884
	NBS	0.016798	0.0167311	0.0171287	0.0176996	0.0169523	0.0174035	0.0183852	0.0191347	0.0188386	0.0188702	0.0186564	0.0186498
	NDG	0.00762821	0.00759783	0.00777837	0.00803765	0.00769828	0.00790317	0.00834898	0.00868935	0.00855487	0.00856922	0.00847212	0.00846911
	NGB	0.163844	0.163192	0.16707	0.172639	0.165349	0.16975	0.179326	0.186636	0.183748	0.184056	0.18197	0.181906
	NGQ	0.00246038	0.00245058	0.00250881	0.00259244	0.00248298	0.00254907	0.00269286	0.00280264	0.00275926	0.00276389	0.00273257	0.0027316
	NKG	0.483758	0.481832	0.493281	0.509724	0.488202	0.501195	0.529467	0.551052	0.542524	0.543434	0.537276	0.537086
	NLH	0.00105004	0.00104586	0.00107071	0.0011064	0.00105968	0.00108789	0.00114925	0.0011961	0.00117759	0.00117957	0.0011662	0.00116579
	NLT	0.00301628	0.00300427	0.00307566	0.00317818	0.00304399	0.00312501	0.00330128	0.00343587	0.0033827	0.00338837	0.00334997	0.00334879
	NNG	0.242087	0.241123	0.246853	0.255081	0.244311	0.250814	0.264962	0.275764	0.271496	0.271951	0.26887	0.268774
	NNY	0.124234	0.123739	0.126679	0.130902	0.125375	0.128712	0.135972	0.141516	0.139325	0.139559	0.137978	0.137929
	NTG	0.0547692	0.0545511	0.0558473	0.0577089	0.0552723	0.0567434	0.0599442	0.062388	0.0614225	0.0615255	0.0608283	0.0608067
	NZH	0.0138718	0.0138166	0.0141449	0.0146164	0.0139992	0.0143718	0.0151825	0.0158015	0.0155569	0.015583	0.0154064	0.015401
	NZL	2.0589e-05	2.0507e-05	2.09942e-05	2.16941e-05	2.07781e-05	2.13311e-05	2.25344e-05	2.3453e-05	2.30901e-05	2.31288e-05	2.28667e-05	2.28586e-05
	OHE	0.0045656	0.00454742	0.00465547	0.00481066	0.00460754	0.00473017	0.004997	0.00520071	0.00512022	0.00512881	0.00507069	0.0050689
	PEK	1.55982	1.55361	1.59053	1.64354	1.57415	1.61605	1.70721	1.7768	1.74931	1.75224	1.73238	1.73177
	PVG	1.23509	1.23017	1.2594	1.30138	1.24643	1.2796	1.35179	1.40689	1.38512	1.38744	1.37172	1.37124
	PZI	0.00618698	0.00616234	0.00630877	0.00651906	0.00624382	0.00640999	0.00677158	0.00704764	0.00693857	0.0069502	0.00687145	0.00686901
	RHT	0.00122504	0.00122016	0.00124916	0.0012908	0.0012363	0.0012692	0.00134079	0.00139546	0.00137386	0.00137616	0.00136057	0.00136009
	RIZ	0.0433063	0.0431338	0.0441588	0.0456307	0.0437041	0.0448673	0.0473982	0.0493305	0.0485671	0.0486485	0.0480973	0.0480802
	RKZ	0.00155961	0.0015534	0.00159031	0.00164332	0.00157394	0.00161583	0.00170698	0.00177657	0.00174907	0.00175201	0.00173215	0.00173154
	RLK	0.0104643	0.0104227	0.0106703	0.011026	0.0105605	0.0108415	0.0114531	0.01192	0.0117355	0.0117552	0.011622	0.0116179
	SHA	0.674239	0.671554	0.687512	0.710429	0.680433	0.698543	0.737947	0.768031	0.756145	0.757413	0.74883	0.748565
	SHE	0.296388	0.295208	0.302223	0.312297	0.299111	0.307072	0.324393	0.337618	0.332393	0.332951	0.329178	0.329061
	SHF	0.00185301	0.00184563	0.00188948	0.00195247	0.00187003	0.0019198	0.00202809	0.00211077	0.00207811	0.00208159	0.002058	0.00205727
	SIA	0.748993	0.74601	0.763737	0.789195	0.755873	0.77599	0.819764	0.853183	0.839979	0.841388	0.831854	0.831559
	SJW	0.176774	0.17607	0.180254	0.186262	0.178398	0.183146	0.193477	0.201365	0.198248	0.198581	0.196331	0.196261
	SQJ	0.00394021	0.00392452	0.00401777	0.0041517	0.00397641	0.00408224	0.00431251	0.00448832	0.00441886	0.00442627	0.00437612	0.00437457
	SWA	0.109852	0.109415	0.112015	0.115749	0.110862	0.113812	0.120232	0.125134	0.123197	0.123404	0.122005	0.121962
	SYM	0.0147031	0.0146445	0.0149925	0.0154923	0.0148382	0.0152331	0.0160924	0.0167484	0.0164892	0.0165169	0.0163297	0.0163239
	SYX	0.294888	0.293714	0.300693	0.310716	0.297597	0.305517	0.322751	0.335909	0.33071	0.331265	0.327511	0.327395
	SZX	0.819909	0.816644	0.836049	0.863917	0.827441	0.849463	0.89738	0.933964	0.91951	0.921052	0.910615	0.910292
	TAO	0.43375	0.432023	0.442288	0.457031	0.437735	0.449385	0.474734	0.494088	0.486441	0.487257	0.481736	0.481565
	TCG	0.00442148	0.00440387	0.00450851	0.0046588	0.0044621	0.00458085	0.00483926	0.00503654	0.00495859	0.00496691	0.00491063	0.00490888
	TCZ	0.0183859	0.0183127	0.0187479	0.0193728	0.0185548	0.0190487	0.0201232	0.0209436	0.0206194	0.020654	0.02042	0.0204127
	TEN	0.0284642	0.0283509	0.0290245	0.029992	0.0287257	0.0294902	0.0311538	0.0324238	0.031922	0.0319756	0.0316132	0.031602
	TGO	0.0304871	0.0303657	0.0310872	0.0321235	0.0307672	0.031586	0.0333678	0.0347281	0.0341906	0.034248	0.0338599	0.0338479
	THQ	0.0062436	0.00621874	0.00636651	0.00657872	0.00630096	0.00646865	0.00683355	0.00711213	0.00700206	0.00701381	0.00693433	0.00693187
	TLQ	0.00350012	0.00348618	0.00356902	0.00368799	0.00353228	0.00362629	0.00383084	0.00398702	0.00392531	0.0039319	0.00388734	0.00388596
	TNA	0.257753	0.256727	0.262827	0.271588	0.260121	0.267044	0.282108	0.293609	0.289065	0.289549	0.286268	0.286167
	TNH	0.00300341	0.00299145	0.00306254	0.00316462	0.003031	0.00311167	0.0032872	0.00342121	0.00336826	0.00337391	0.00333568	0.0033345
	TSN	0.370143	0.368669	0.377429	0.39001	0.373543	0.383485	0.405117	0.421633	0.415108	0.415804	0.411092	0.410946
	TVS	0.00768483	0.00765422	0.0078361	0.00809731	0.00775542	0.00796183	0.00841095	0.00875384	0.00861837	0.00863282	0.008535	0.00853197
	TXN	0.0169215	0.0168542	0.0172546	0.0178298	0.017077	0.0175315	0.0185204	0.0192755	0.0189772	0.019009	0.0187936	0.0187869
	TYN	0.212686	0.211839	0.216873	0.224102	0.21464	0.220353	0.232783	0.242273	0.238523	0.238923	0.236216	0.236132
	UCB	0.00309606	0.00308373	0.00315701	0.00326224	0.00312451	0.00320766	0.00338861	0.00352675	0.00347217	0.00347799	0.00343858	0.00343736
	URC	0.417608	0.415945	0.425829	0.440023	0.421445	0.432661	0.457067	0.475701	0.468339	0.469124	0.463808	0.463644
	UYN	0.0400224	0.039863	0.0408102	0.0421705	0.04039	0.041465	0.043804	0.0455898	0.0448842	0.0449595	0.04445	0.0444343
	WDS	0.0121629	0.0121145	0.0124024	0.0128158	0.0122747	0.0126013	0.0133122	0.0138549	0.0136405	0.0136633	0.0135085	0.0135037
	WEF	0.016726	0.0166593	0.0170552	0.0176237	0.0168796	0.0173288	0.0183064	0.0190527	0.0187578	0.0187893	0.0185763	0.0185698
	WEH	0.0392812	0.0391247	0.0400544	0.0413895	0.039642	0.0406971	0.0429928	0.0447455	0.044053	0.0441269	0.0436268	0.0436114
	WNH	0.0028979	0.00288636	0.00295494	0.00305344	0.00292452	0.00300235	0.00317171	0.00330101	0.00324993	0.00325538	0.00321849	0.00321735
	WNZ	0.17479	0.174094	0.178231	0.184172	0.176396	0.18109	0.191306	0.199105	0.196023	0.196352	0.194127	0.194058
	WUA	0.0104721	0.0104304	0.0106782	0.0110341	0.0105683	0.0108495	0.0114615	0.0119288	0.0117442	0.0117639	0.0116306	0.0116265
	WUH	0.452105	0.450305	0.461005	0.476372	0.456258	0.468401	0.494824	0.514996	0.507026	0.507877	0.502121	0.501943
	WUS	0.0150428	0.0149829	0.0153389	0.0158502	0.015181	0.015585	0.0164642	0.0171354	0.0168702	0.0168985	0.016707	0.0167011
	WUT	0.00462737	0.00460894	0.00471846	0.00487574	0.00466988	0.00479416	0.0050646	0.00527107	0.00518949	0.0051982	0.00513929	0.00513747
	WUX	0.11756	0.117092	0.119875	0.12387	0.11864	0.121798	0.128668	0.133914	0.131841	0.132063	0.130566	0.13052
	WUZ	0.246748	0.245766	0.251606	0.259992	0.249015	0.255642	0.270063	0.281073	0.276723	0.277187	0.274046	0.273949
	WXN	0.0448788	0.0447001	0.0457622	0.0472876	0.045291	0.0464964	0.0491193	0.0511218	0.0503306	0.050415	0.0498437	0.049826
	XFN	0.214282	0.213429	0.2185	0.225784	0.216251	0.222006	0.234529	0.24409	0.240313	0.240716	0.237988	0.237904
	XIC	0.0123276	0.0122785	0.0125703	0.0129893	0.0124409	0.012772	0.0134925	0.0140425	0.0138252	0.0138484	0.0136914	0.0136866
	XIL	0.0540872	0.0538718	0.0551519	0.0569903	0.054584	0.0560368	0.0591978	0.0616111	0.0606576	0.0607594	0.0600708	0.0600495
	XMN	0.472378	0.470496	0.481676	0.497732	0.476717	0.489405	0.517012	0.538089	0.529761	0.53065	0.524637	0.524451
	XNN	0.105192	0.104773	0.107262	0.110838	0.106158	0.108983	0.115131	0.119824	0.11797	0.118168	0.116829	0.116787
	XUZ	0.0758446	0.0755425	0.0773376	0.0799155	0.0765413	0.0785784	0.083011	0.0863951	0.085058	0.0852007	0.0842352	0.0842054
	XYI	4.11779e-05	4.10139e-05	4.19885e-05	4.33881e-05	4.15562e-05	4.26622e-05	4.50687e-05	4.69061e-05	4.61801e-05	4.62576e-05	4.57334e-05	4.57172e-05
	YBP	0.0203959	0.0203147	0.0207974	0.0214907	0.0205833	0.0211311	0.0223231	0.0232332	0.0228736	0.022912	0.0226523	0.0226443
	YCU	0.0428096	0.0426391	0.0436523	0.0451074	0.0432028	0.0443527	0.0468546	0.0487647	0.04801	0.0480906	0.0475456	0.0475287
	YIC	0.0130688	0.0130168	0.0133261	0.0137703	0.0131889	0.0135399	0.0143037	0.0148868	0.0146564	0.014681	0.0145146	0.0145095
	YIE	0.00444207	0.00442438	0.00452951	0.00468049	0.00448287	0.00460218	0.00486179	0.00505999	0.00498168	0.00499004	0.00493349	0.00493174
	YIH	0.106815	0.10639	0.108918	0.112549	0.107797	0.110666	0.116908	0.121674	0.119791	0.119992	0.118632	0.11859
	YIN	0.0248946	0.0247955	0.0253847	0.0262308	0.0251233	0.025792	0.0272469	0.0283576	0.0279188	0.0279656	0.0276487	0.0276389
	YIW	0.029087	0.0289712	0.0296596	0.0306483	0.0293542	0.0301355	0.0318354	0.0331333	0.0326205	0.0326752	0.0323049	0.0322935
	YKH	0.00389903	0.00388351	0.00397579	0.00410831	0.00393485	0.00403958	0.00426745	0.00444142	0.00437268	0.00438002	0.00433038	0.00432885
	YNJ	0.0331971	0.0330649	0.0338506	0.034979	0.0335021	0.0343937	0.0363338	0.0378151	0.0372299	0.0372923	0.0368697	0.0368566
	YNT	0.131157	0.130634	0.133739	0.138197	0.132362	0.135884	0.14355	0.149402	0.14709	0.147336	0.145667	0.145615
	YNZ	0.031918	0.0317909	0.0325463	0.0336312	0.0322112	0.0330685	0.0349339	0.0363581	0.0357954	0.0358554	0.0354491	0.0354365
	YTY	0.0980034	0.0976131	0.0999326	0.103264	0.0989037	0.101536	0.107264	0.111636	0.109909	0.110093	0.108846	0.108807
	YUS	0.00537886	0.00535744	0.00548475	0.00566757	0.00542828	0.00557275	0.0058871	0.00612711	0.00603228	0.0060424	0.00597393	0.00597181
	YZY	0.00405602	0.00403987	0.00413587	0.00427373	0.00409328	0.00420223	0.00443927	0.00462025	0.00454874	0.00455637	0.00450474	0.00450314
	ZAT	0.00762821	0.00759783	0.00777837	0.00803765	0.00769828	0.00790317	0.00834898	0.00868935	0.00855487	0.00856922	0.00847212	0.00846911
	ZHA	0.0488216	0.0486271	0.0497826	0.051442	0.04927	0.0505814	0.0534346	0.055613	0.0547523	0.0548442	0.0542227	0.0542035
	ZHY	0.103063	0.102653	0.105092	0.108595	0.10401	0.106778	0.112801	0.1174	0.115583	0.115777	0.114465	0.114424
	ZQZ	0.00983637	0.0097972	0.01003	0.0103643	0.00992673	0.0101909	0.0107658	0.0112047	0.0110313	0.0110498	0.0109246	0.0109207
	ZUH	0.15802	0.157391	0.161131	0.166502	0.159472	0.163716	0.172951	0.180002	0.177216	0.177514	0.175502	0.17544
	ZYI	0.0305128	0.0303913	0.0311135	0.0321506	0.0307931	0.0316127	0.0333959	0.0347574	0.0342195	0.0342769	0.0338885	0.0338764
2017	AAT	0.00769332	0.00778977	0.00782657	0.00799566	0.00794206	0.0080232	0.00822634	0.00843955	0.00851891	0.00851062	0.00864743	0.00849285
	ACX	0.0280963	0.0284485	0.028583	0.0292005	0.0290047	0.029301	0.0300429	0.0308216	0.0311114	0.0310811	0.0315808	0.0310162
	AEB	0.00401413	0.00406446	0.00408366	0.00417189	0.00414392	0.00418626	0.00429225	0.0044035	0.0044449	0.00444058	0.00451196	0.00443131
	AHJ	0.000553855	0.000560799	0.000563449	0.000575622	0.000571763	0.000577604	0.000592229	0.000607578	0.000613292	0.000612695	0.000622544	0.000611416
	AKA	0.0513899	0.0520342	0.05228	0.0534095	0.0530514	0.0535934	0.0549504	0.0563746	0.0569047	0.0568493	0.0577632	0.0567306
	AKU	0.0284972	0.0288545	0.0289908	0.0296171	0.0294186	0.0297191	0.0304716	0.0312613	0.0315553	0.0315246	0.0320314	0.0314588
	AOG	0.00589197	0.00596584	0.00599402	0.00612352	0.00608247	0.00614461	0.00630019	0.00646347	0.00652425	0.0065179	0.00662268	0.0065043
	AQG	0.0129338	0.013096	0.0131579	0.0134421	0.013352	0.0134884	0.01383	0.0141884	0.0143218	0.0143079	0.0145379	0.014278
	AVA	0.0149066	0.0150935	0.0151648	0.0154924	0.0153886	0.0155458	0.0159394	0.0163525	0.0165063	0.0164902	0.0167553	0.0164558
	AXF	0.0158165	0.0160148	0.0160905	0.0164381	0.0163279	0.0164947	0.0169124	0.0173507	0.0175139	0.0174968	0.0177781	0.0174603
	BAR	0.0224786	0.0227604	0.022868	0.023362	0.0232054	0.0234425	0.024036	0.024659	0.0248909	0.0248666	0.0252664	0.0248147
	BAV	0.0545099	0.0551933	0.0554541	0.0566521	0.0562724	0.0568473	0.0582866	0.0597973	0.0603596	0.0603008	0.0612702	0.0601749
	BFJ	0.0361536	0.0366068	0.0367798	0.0375744	0.0373225	0.0377038	0.0386584	0.0396604	0.0400333	0.0399944	0.0406373	0.0399109
	BHY	0.0438733	0.0444233	0.0446332	0.0455975	0.0452918	0.0457545	0.046913	0.0481289	0.0485815	0.0485342	0.0493144	0.0484328
	BPE	0.0255802	0.0259009	0.0260233	0.0265855	0.0264073	0.0266771	0.0273525	0.0280614	0.0283253	0.0282977	0.0287526	0.0282387
	BPL	0.139688	0.141439	0.142107	0.145177	0.144204	0.145677	0.149366	0.153237	0.154678	0.154527	0.157011	0.154205
	BPX	0.00593944	0.0060139	0.00604232	0.00617286	0.00613148	0.00619412	0.00635095	0.00651555	0.00657682	0.00657042	0.00667604	0.0065567
	BSD	0.0159088	0.0161083	0.0161844	0.016534	0.0164232	0.016591	0.0170111	0.017452	0.0176161	0.0175989	0.0178818	0.0175622
	CAN	1.22717	1.24256	1.24843	1.2754	1.26685	1.27979	1.3122	1.34621	1.35886	1.35754	1.37936	1.35471
	CDE	0.00356577	0.00361048	0.00362754	0.00370591	0.00368106	0.00371867	0.00381283	0.00391165	0.00394843	0.00394459	0.004008	0.00393635
	CGD	0.221139	0.223911	0.224969	0.229829	0.228289	0.230621	0.23646	0.242589	0.24487	0.244631	0.248564	0.244121
	CGO	0.516185	0.522657	0.525126	0.536471	0.532875	0.538319	0.551949	0.566254	0.571579	0.571023	0.580202	0.569831
	CGQ	0.226925	0.22977	0.230856	0.235843	0.234262	0.236655	0.242647	0.248936	0.251277	0.251033	0.255068	0.250509
	CHG	0.185834	0.188164	0.189053	0.193138	0.191843	0.193803	0.19871	0.20386	0.205777	0.205577	0.208881	0.205147
	CIF	0.0357712	0.0362196	0.0363907	0.0371769	0.0369277	0.037305	0.0382495	0.0392409	0.0396099	0.0395713	0.0402074	0.0394887
	CIH	0.0176021	0.0178227	0.0179069	0.0182938	0.0181712	0.0183568	0.0188216	0.0193094	0.019491	0.019472	0.019785	0.0194314
[truncated: 1,672 more rows]
