# Supplementary material for: 24-hour average PM2.5 concentration caused by aircraft in Chinese airports from Jan. 2006 to Dec. 2023
Source: Sci Data. 2024 Mar 9;11:284. doi: 10.1038/s41597-024-03110-9 (PMC10925045; doi:10.1038/s41597-024-03110-9)
Supplement: Supplementary file 2 — Supplementary Table 2 [file 41597_2024_3110_MOESM2_ESM.xlsx]

## Sheet: sheet
Year	Month/Airport Concentration ( μg/m3)	January	February	March	April	May	June	July	August	September	October	November	December
2006	AAT	0.0177261	0.0181508	0.0194958	0.021152	0.0195003	0.0197361	0.022365	0.0230372	0.0234221	0.02244	0.022172	0.0207097
	ACX	0.00666622	0.00682596	0.00733174	0.00795461	0.00733343	0.00742212	0.00841076	0.00866356	0.00880832	0.00843897	0.00833818	0.00778828
	AEB	2.63487e-05	2.69801e-05	2.89792e-05	3.14412e-05	2.89859e-05	2.93364e-05	3.32441e-05	3.42435e-05	3.48155e-05	3.33556e-05	3.29572e-05	3.07837e-05
	AKA	0.000711414	0.000728463	0.000782439	0.00084891	0.000782618	0.000792083	0.000897591	0.00092457	0.000940018	0.000900601	0.000889845	0.00083116
	AKU	0.00936037	0.00958467	0.0102949	0.0111695	0.0102972	0.0104218	0.01181	0.0121649	0.0123682	0.0118496	0.0117081	0.0109359
	AQG	0.00030301	0.000310271	0.000333261	0.000361574	0.000333338	0.000337368	0.000382307	0.000393798	0.000400378	0.000383588	0.000379007	0.000354013
	AVA	0.000184441	0.00018886	0.000202854	0.000220088	0.000202901	0.000205355	0.000232709	0.000239704	0.000243708	0.000233489	0.000230701	0.000215486
	BAV	0.0371714	0.0380621	0.0408825	0.0443556	0.0408919	0.0413864	0.0468991	0.0483088	0.0491159	0.0470564	0.0464944	0.0434281
	BHY	0.0187339	0.0191828	0.0206042	0.0223546	0.020609	0.0208582	0.0236365	0.024347	0.0247538	0.0237158	0.0234326	0.0218872
	BPX	0.00345168	0.00353439	0.00379628	0.00411879	0.00379715	0.00384307	0.00435498	0.00448588	0.00456083	0.00436958	0.0043174	0.00403267
	BSD	0.00781239	0.00799959	0.00859234	0.0093223	0.00859432	0.00869825	0.00985687	0.0101532	0.0103228	0.00988993	0.00977182	0.00912737
	CAN	1.53089	1.56757	1.68372	1.82676	1.68411	1.70448	1.93151	1.98957	2.02281	1.93799	1.91485	1.78856
	CGD	0.0158026	0.0161813	0.0173803	0.0188568	0.0173843	0.0175945	0.0199381	0.0205374	0.0208806	0.020005	0.0197661	0.0184625
	CGO	0.291225	0.298204	0.3203	0.347511	0.320374	0.324248	0.367439	0.378483	0.384807	0.368671	0.364268	0.340245
	CGQ	0.143311	0.146745	0.157618	0.171008	0.157654	0.159561	0.180815	0.18625	0.189361	0.181421	0.179254	0.167433
	CIF	0.0109874	0.0112507	0.0120843	0.013111	0.0120871	0.0122333	0.0138628	0.0142795	0.0145181	0.0139093	0.0137432	0.0128368
	CIH	0.0174494	0.0178675	0.0191915	0.0208219	0.0191959	0.0194281	0.0220159	0.0226777	0.0230565	0.0220897	0.0218259	0.0203865
	CKG	0.585791	0.599827	0.644274	0.699007	0.644422	0.652215	0.739091	0.761307	0.774026	0.74157	0.732713	0.684391
	CSX	0.468605	0.479834	0.515388	0.559173	0.515507	0.521741	0.591238	0.609009	0.619184	0.593221	0.586136	0.547481
	CTU	1.0242	1.04874	1.12645	1.22215	1.12671	1.14034	1.29223	1.33107	1.35331	1.29657	1.28108	1.19659
	CZX	0.0299453	0.0306628	0.0329349	0.0357329	0.0329425	0.0333409	0.0377819	0.0389176	0.0395678	0.0379086	0.0374559	0.0349857
	DAT	0.00501943	0.0051397	0.00552054	0.00598954	0.00552181	0.00558859	0.006333	0.00652336	0.00663235	0.00635424	0.00627835	0.00586429
	DAX	0.0035439	0.00362882	0.00389771	0.00422883	0.0038986	0.00394575	0.00447133	0.00460573	0.00468268	0.00448633	0.00443275	0.00414041
	DDG	0.00473618	0.00484966	0.00520902	0.00565155	0.00521021	0.00527322	0.00597562	0.00615524	0.00625808	0.00599567	0.00592406	0.00553337
	DIG	0.0256504	0.0262651	0.0282113	0.0306079	0.0282178	0.028559	0.0323631	0.0333359	0.0338929	0.0324717	0.0320839	0.0299679
	DLC	0.371345	0.380243	0.408419	0.443116	0.408513	0.413453	0.468526	0.482609	0.490672	0.470097	0.464483	0.43385
	DLU	0.0284171	0.029098	0.0312541	0.0339093	0.0312613	0.0316393	0.0358538	0.0369314	0.0375485	0.035974	0.0355444	0.0332002
	DNH	0.0241486	0.0247272	0.0265595	0.0288158	0.0265656	0.0268868	0.0304682	0.031384	0.0319084	0.0305704	0.0302053	0.0282133
	DOY	0.00681113	0.00697435	0.00749113	0.00812753	0.00749286	0.00758347	0.0085936	0.00885191	0.0089998	0.00862242	0.00851945	0.00795759
	DYG	0.0954745	0.0977622	0.105006	0.113927	0.10503	0.106301	0.12046	0.124081	0.126154	0.120864	0.119421	0.111545
	ENH	0.0129174	0.013227	0.0142071	0.015414	0.0142103	0.0143822	0.0162979	0.0167878	0.0170683	0.0163526	0.0161573	0.0150917
	ENY	0.0108425	0.0111023	0.011925	0.012938	0.0119277	0.0120719	0.0136799	0.0140911	0.0143266	0.0137258	0.0135619	0.0126675
	FOC	0.268711	0.275149	0.295537	0.320645	0.295605	0.29918	0.339032	0.349222	0.355057	0.340169	0.336106	0.31394
	GOQ	0.00182465	0.00186837	0.00200681	0.0021773	0.00200727	0.00203155	0.00230215	0.00237135	0.00241097	0.00230987	0.00228229	0.00213177
	HAK	0.406679	0.416424	0.44728	0.485278	0.447383	0.452793	0.513106	0.528529	0.537359	0.514827	0.508678	0.475131
	HEK	0.00445293	0.00455963	0.00489749	0.00531355	0.00489862	0.00495786	0.00561825	0.00578712	0.00588381	0.0056371	0.00556977	0.00520245
	HET	0.141413	0.144802	0.155532	0.168745	0.155567	0.157449	0.178421	0.183784	0.186855	0.179019	0.176881	0.165216
	HFE	0.158092	0.16188	0.173875	0.188647	0.173915	0.176019	0.199465	0.20546	0.208893	0.200134	0.197743	0.184702
	HGH	0.66398	0.679891	0.730269	0.792309	0.730437	0.739271	0.837743	0.862924	0.877341	0.840553	0.830514	0.775742
	HJJ	0.00311573	0.00319039	0.00342679	0.00371791	0.00342758	0.00346904	0.00393111	0.00404928	0.00411693	0.0039443	0.00389719	0.00364017
	HLD	0.0170213	0.0174291	0.0187206	0.020311	0.0187249	0.0189513	0.0214757	0.0221212	0.0224908	0.0215477	0.0212904	0.0198863
	HLH	0.0073447	0.00752069	0.00807796	0.00876422	0.00807982	0.00817753	0.00926679	0.00954533	0.00970481	0.00929787	0.00918683	0.00858096
	HRB	0.223061	0.228406	0.245331	0.266173	0.245387	0.248355	0.281436	0.289896	0.294739	0.28238	0.279008	0.260607
	HSN	0.0336802	0.0344873	0.0370427	0.0401896	0.0370512	0.0374993	0.0424943	0.0437716	0.0445029	0.0426368	0.0421276	0.0393493
	HTN	0.00558592	0.00571977	0.0061436	0.00666552	0.00614501	0.00621933	0.00704775	0.00725959	0.00738088	0.00707138	0.00698693	0.00652614
	HYN	0.0194717	0.0199383	0.0214157	0.023235	0.0214206	0.0216796	0.0245674	0.0253058	0.0257286	0.0246498	0.0243554	0.0227492
	HZG	0.0105922	0.010846	0.0116496	0.0126393	0.0116523	0.0117932	0.0133641	0.0137658	0.0139958	0.0134089	0.0132488	0.012375
	HZH	0.000619193	0.000634032	0.000681013	0.000738865	0.000681168	0.000689406	0.000781236	0.00080472	0.000818162	0.000783858	0.000774494	0.000723417
	INC	0.0895131	0.091658	0.0984497	0.106813	0.0984723	0.0996632	0.112938	0.116333	0.118277	0.113317	0.111964	0.10458
	IQM	0.0010276	0.00105222	0.00113019	0.00122621	0.00113045	0.00114412	0.00129652	0.00133549	0.0013578	0.00130087	0.00128533	0.00120056
	IQN	0.00461102	0.00472151	0.00507137	0.0055022	0.00507253	0.00513388	0.00581772	0.00599259	0.00609271	0.00583723	0.00576752	0.00538715
	JDZ	0.010803	0.0110618	0.0118815	0.0128909	0.0118842	0.0120279	0.0136301	0.0140398	0.0142743	0.0136758	0.0135125	0.0126213
	JGN	0.00260852	0.00267103	0.00286894	0.00311267	0.0028696	0.00290431	0.00329116	0.00339009	0.00344673	0.0033022	0.00326277	0.00304759
	JGS	0.00189711	0.00194256	0.0020865	0.00226376	0.00208698	0.00211222	0.00239357	0.00246552	0.00250671	0.0024016	0.00237292	0.00221643
	JHG	0.102799	0.105263	0.113062	0.122668	0.113088	0.114456	0.129702	0.1336	0.135833	0.130137	0.128583	0.120103
	JIU	0.00021079	0.00021584	0.000231834	0.000251529	0.000231887	0.000234692	0.000265953	0.000273947	0.000278524	0.000266845	0.000263658	0.00024627
	JJN	0.0808114	0.0827478	0.0888793	0.09643	0.0888997	0.0899749	0.10196	0.105024	0.106779	0.102302	0.10108	0.0944136
	JMU	0.00501284	0.00513296	0.0055133	0.00598168	0.00551457	0.00558126	0.00632469	0.0065148	0.00662364	0.0063459	0.00627011	0.0058566
	JNZ	0.00304327	0.0031162	0.0033471	0.00363145	0.00334787	0.00338836	0.00383969	0.00395511	0.00402119	0.00385257	0.00380656	0.00355552
	JUZ	0.00359659	0.00368278	0.00395566	0.00429171	0.00395657	0.00400443	0.00453782	0.00467422	0.00475231	0.00455304	0.00449866	0.00420197
	JZH	0.064989	0.0665463	0.0714773	0.0775496	0.0714937	0.0723583	0.0819965	0.0844612	0.0858724	0.0822716	0.081289	0.075928
	KCA	0.00168632	0.00172672	0.00185467	0.00201223	0.0018551	0.00187753	0.00212762	0.00219157	0.00222819	0.00213476	0.00210926	0.00197016
	KHG	0.0264607	0.0270947	0.0291024	0.0315748	0.0291091	0.0294611	0.0333854	0.0343889	0.0349634	0.0334974	0.0330973	0.0309145
	KHN	0.194631	0.199295	0.214062	0.232248	0.214112	0.216701	0.245566	0.252947	0.257173	0.246389	0.243447	0.227392
	KMG	0.893043	0.914442	0.9822	1.06564	0.982426	0.994307	1.12675	1.16062	1.18001	1.13053	1.11703	1.04336
	KOW	0.0112311	0.0115003	0.0123524	0.0134018	0.0123552	0.0125047	0.0141703	0.0145962	0.0148401	0.0142178	0.014048	0.0131216
	KRL	0.0218496	0.0223732	0.024031	0.0260726	0.0240366	0.0243272	0.0275677	0.0283963	0.0288707	0.0276601	0.0273298	0.0255274
	KRY	0.00355707	0.00364231	0.00391219	0.00424455	0.00391309	0.00396042	0.00448795	0.00462285	0.00470009	0.004503	0.00444923	0.0041558
	KWE	0.284599	0.291418	0.313012	0.339604	0.313084	0.31687	0.359078	0.369871	0.376051	0.360282	0.355979	0.332503
	KWL	0.260318	0.266556	0.286308	0.310631	0.286373	0.289837	0.328443	0.338316	0.343968	0.329545	0.325609	0.304135
	LCX	0.000355709	0.00036423	0.000391219	0.000424455	0.00039131	0.000396043	0.000448795	0.000462285	0.000470007	0.000450302	0.000444922	0.00041558
	LHW	0.144272	0.147729	0.158676	0.172156	0.158712	0.160632	0.182028	0.187499	0.190632	0.182639	0.180457	0.168556
	LJG	0.101647	0.104082	0.111795	0.121292	0.11182	0.113173	0.128247	0.132102	0.134309	0.128678	0.127141	0.118756
	LLF	0.00150188	0.00153786	0.00165182	0.00179214	0.0016522	0.00167218	0.00189491	0.00195187	0.00198448	0.00190127	0.00187856	0.00175467
	LNJ	0.00860943	0.00881573	0.00946896	0.0102734	0.00947114	0.00958568	0.0108625	0.011189	0.011376	0.0108989	0.0107688	0.0100586
	LUM	0.0240695	0.0246463	0.0264725	0.0287215	0.0264786	0.0267988	0.0303685	0.0312813	0.0318039	0.0304703	0.0301064	0.0281209
	LXA	0.0603912	0.0618383	0.0664204	0.0720631	0.0664357	0.0672391	0.0761955	0.0784857	0.0797971	0.076451	0.075538	0.0705563
	LYA	1.09939	1.12574	1.20915	1.31187	1.20943	1.22406	1.3871	1.4288	1.45267	1.39175	1.37513	1.28444
	LYG	0.0143403	0.0146839	0.0157719	0.0171118	0.0157756	0.0159664	0.0180931	0.0186369	0.0189483	0.0181538	0.017937	0.016754
	LYI	0.0294908	0.0301974	0.032435	0.0351905	0.0324425	0.0328348	0.0372084	0.0383269	0.0389672	0.0373332	0.0368874	0.0344547
	LZH	0.0136486	0.0139757	0.0150112	0.0162865	0.0150147	0.0151963	0.0172204	0.0177381	0.0180344	0.0172782	0.0170718	0.015946
	LZO	0.011712	0.0119926	0.0128813	0.0139756	0.0128842	0.01304	0.014777	0.0152212	0.0154755	0.0148266	0.0146495	0.0136834
	LZY	0.000474275	0.000485641	0.000521627	0.000565939	0.000521745	0.000528055	0.000598393	0.000616379	0.00062668	0.000600402	0.000593229	0.000554108
	MDG	0.0117779	0.0120601	0.0129537	0.0140542	0.0129567	0.0131134	0.0148601	0.0153068	0.0155625	0.0149099	0.0147319	0.0137603
	MIG	0.00853698	0.00874154	0.00938927	0.0101869	0.00939143	0.00950501	0.0107711	0.0110948	0.0112802	0.0108072	0.0106781	0.00997392
	MXZ	0.00520387	0.00532856	0.0057234	0.00620962	0.00572471	0.00579395	0.00656571	0.00676306	0.00687606	0.00658773	0.00650906	0.00607978
	NAO	0.0102233	0.0104683	0.0112439	0.0121992	0.0112465	0.0113825	0.0128987	0.0132864	0.0135084	0.012942	0.0127874	0.0119441
	NAY	0.0227521	0.0232973	0.0250236	0.0271494	0.0250293	0.025332	0.0287063	0.0295691	0.0300632	0.0288026	0.0284586	0.0265817
	NDG	0.00460443	0.00471476	0.00506412	0.00549434	0.00506528	0.00512654	0.00580941	0.00598402	0.006084	0.00582889	0.00575928	0.00537945
	NGB	0.203313	0.208185	0.223611	0.242608	0.223662	0.226367	0.25652	0.26423	0.268645	0.25738	0.254306	0.237535
	NKG	0.425472	0.435667	0.467949	0.507704	0.468057	0.473717	0.536817	0.552953	0.562192	0.538618	0.532185	0.497088
	NLT	0.000711414	0.000728463	0.000782439	0.00084891	0.000782618	0.000792083	0.000897591	0.00092457	0.000940018	0.000900601	0.000889845	0.00083116
	NNG	0.179487	0.183788	0.197407	0.214177	0.197452	0.19984	0.226459	0.233266	0.237163	0.227218	0.224505	0.209699
	NNY	0.0172189	0.0176315	0.0189379	0.0205468	0.0189423	0.0191714	0.021725	0.022378	0.0227519	0.0217979	0.0215376	0.0201172
	NTG	0.0673341	0.0689475	0.0740564	0.0803478	0.0740735	0.0749693	0.0849553	0.0875089	0.0889709	0.0852402	0.0842222	0.0786678
	NZH	0.00915617	0.00937557	0.0100703	0.0109258	0.0100726	0.0101944	0.0115523	0.0118996	0.0120984	0.0115911	0.0114526	0.0106973
	PEK	2.4958	2.55561	2.74497	2.97817	2.7456	2.77881	3.14895	3.2436	3.29779	3.15951	3.12178	2.91589
	PVG	1.52818	1.5648	1.68075	1.82354	1.68114	1.70147	1.92811	1.98606	2.01925	1.93457	1.91147	1.78541
	PZI	0.0206705	0.0211659	0.0227342	0.0246656	0.0227394	0.0230144	0.02608	0.0268639	0.0273127	0.0261675	0.025855	0.0241498
	SHA	1.17005	1.19809	1.28687	1.39619	1.28716	1.30273	1.47625	1.52063	1.54603	1.48121	1.46352	1.367
	SHE	0.322317	0.33004	0.354496	0.384612	0.354577	0.358865	0.406667	0.41889	0.425889	0.408031	0.403158	0.376569
	SHP	0.0012318	0.00126132	0.00135478	0.00146987	0.00135509	0.00137148	0.00155416	0.00160088	0.00162762	0.00155937	0.00154075	0.00143914
	SIA	0.654205	0.669881	0.719518	0.780644	0.719684	0.728387	0.825409	0.850219	0.864425	0.828178	0.818287	0.764321
	SJW	0.333265	0.341251	0.366537	0.397675	0.366621	0.371055	0.42048	0.433118	0.440355	0.42189	0.416851	0.38936
	SWA	0.076701	0.078539	0.0843585	0.0915252	0.0843779	0.0853984	0.0967735	0.0996824	0.101348	0.0970981	0.0959385	0.0896114
	SYM	0.00550688	0.00563883	0.00605666	0.0065712	0.00605805	0.00613132	0.00694801	0.00715686	0.00727643	0.00697132	0.00688806	0.0064338
	SYX	0.216389	0.221574	0.237992	0.25821	0.238047	0.240925	0.273017	0.281223	0.285922	0.273933	0.270661	0.252811
	SZX	1.11648	1.14323	1.22794	1.33226	1.22823	1.24308	1.40866	1.451	1.47524	1.41338	1.39651	1.30441
	TAO	0.474329	0.485695	0.521684	0.566003	0.521804	0.528115	0.59846	0.616449	0.626748	0.600467	0.593296	0.554168
	TCG	0.000645543	0.000661011	0.000709991	0.000770308	0.000710153	0.000718742	0.000814481	0.000838963	0.000852979	0.000817212	0.000807453	0.000754202
	TEN	0.0103353	0.0105829	0.0113671	0.0123328	0.0113697	0.0115072	0.01304	0.013432	0.0136564	0.0130837	0.0129275	0.0120749
	TGO	0.00784532	0.00803331	0.00862857	0.0093616	0.00863055	0.00873492	0.00989843	0.010196	0.0103663	0.00993163	0.00981301	0.00916585
	TNA	0.276009	0.282623	0.303565	0.329354	0.303635	0.307307	0.34824	0.358708	0.364701	0.349408	0.345235	0.322467
	TSN	0.361952	0.370625	0.398088	0.431907	0.398179	0.402995	0.456674	0.470401	0.47826	0.458206	0.452734	0.422876
	TXN	0.0276661	0.0283291	0.0304282	0.0330132	0.0304352	0.0308033	0.0349063	0.0359555	0.0365562	0.0350234	0.0346051	0.0323229
	TYN	0.252658	0.258712	0.277882	0.301489	0.277946	0.281307	0.318778	0.328359	0.333846	0.319847	0.316027	0.295185
	URC	0.339911	0.348056	0.373847	0.405606	0.373933	0.378455	0.428865	0.441756	0.449137	0.430304	0.425165	0.397125
	UYN	0.0262696	0.0268991	0.0288923	0.0313468	0.0288989	0.0292484	0.0331444	0.0341406	0.034711	0.0332555	0.0328584	0.0306914
	WEF	0.0149397	0.0152977	0.0164312	0.0178271	0.016435	0.0166338	0.0188494	0.019416	0.0197404	0.0189126	0.0186868	0.0174544
	WEH	0.0364271	0.0372999	0.0400638	0.0434674	0.040073	0.0405576	0.04596	0.0473414	0.0481324	0.0461141	0.0455634	0.0425585
	WNH	0.00117252	0.00120061	0.00128958	0.00139913	0.00128987	0.00130547	0.00147936	0.00152383	0.00154929	0.00148432	0.0014666	0.00136988
	WNZ	0.207654	0.21263	0.228385	0.247788	0.228438	0.2312	0.261997	0.269872	0.274381	0.262875	0.259736	0.242606
	WUA	0.00633027	0.00648196	0.00696226	0.00755374	0.00696386	0.00704808	0.00798689	0.00822697	0.00836442	0.00801368	0.00791798	0.00739579
	WUH	0.440524	0.45108	0.484504	0.525664	0.484615	0.490476	0.555808	0.572514	0.58208	0.557672	0.551012	0.514673
	WUS	0.0393057	0.0402475	0.0432298	0.0469023	0.0432397	0.0437626	0.0495919	0.0510825	0.051936	0.0497582	0.049164	0.0459216
	WUX	0.0623739	0.0638685	0.0686011	0.074429	0.0686169	0.0694467	0.0786971	0.0810626	0.0824169	0.078961	0.078018	0.0728727
	WUZ	0.000731177	0.000748698	0.000804174	0.000872492	0.000804359	0.000814087	0.000922524	0.000950252	0.000966128	0.000925618	0.000914562	0.000854249
	WXN	0.0113299	0.0116014	0.0124611	0.0135197	0.0124639	0.0126147	0.014295	0.0147246	0.0149707	0.0143429	0.0141716	0.013237
	XFN	0.00746985	0.00764885	0.00821561	0.00891356	0.0082175	0.00831688	0.0094247	0.00970799	0.00987019	0.00945631	0.00934337	0.00872718
	XIC	0.0188788	0.0193312	0.0207636	0.0225276	0.0207684	0.0210196	0.0238194	0.0245354	0.0249453	0.0238993	0.0236139	0.0220565
	XIL	0.00520387	0.00532856	0.0057234	0.00620962	0.00572471	0.00579395	0.00656571	0.00676306	0.00687606	0.00658773	0.00650906	0.00607978
	XMN	0.509551	0.521761	0.560422	0.608032	0.560551	0.56733	0.642899	0.662223	0.673288	0.645055	0.637352	0.595318
	XNN	0.0509386	0.0521592	0.0560241	0.0607836	0.056037	0.0567147	0.0642691	0.0662009	0.067307	0.0644847	0.0637146	0.0595126
	XUZ	0.031546	0.0323019	0.0346954	0.0376429	0.0347034	0.0351231	0.0398015	0.0409978	0.0416828	0.039935	0.039458	0.0368558
	YBP	0.0123905	0.0126874	0.0136275	0.0147852	0.0136306	0.0137955	0.015633	0.0161029	0.016372	0.0156855	0.0154981	0.014476
	YCU	0.0147092	0.0150616	0.0161777	0.017552	0.0161814	0.0163771	0.0185585	0.0191163	0.0194357	0.0186208	0.0183984	0.017185
	YIH	0.0412357	0.0422238	0.0453525	0.0492054	0.0453629	0.0459115	0.052027	0.0535908	0.0544862	0.0522015	0.0515781	0.0481765
	YIN	0.0291482	0.0298467	0.0320583	0.0347818	0.0320656	0.0324534	0.0367763	0.0378817	0.0385146	0.0368996	0.0364589	0.0340545
	YIW	0.0228377	0.023385	0.0251177	0.0272516	0.0251235	0.0254274	0.0288143	0.0296804	0.0301763	0.028911	0.0285657	0.0266818
	YNJ	0.0450365	0.0461157	0.0495328	0.0537408	0.0495441	0.0501433	0.0568225	0.0585304	0.0595083	0.057013	0.0563322	0.052617
	YNT	0.115546	0.118314	0.127081	0.137877	0.12711	0.128648	0.145784	0.150166	0.152675	0.146273	0.144526	0.134994
	YNZ	0.00741716	0.00759489	0.00815765	0.00885068	0.00815953	0.00825821	0.00935821	0.0096395	0.00980056	0.0093896	0.00927746	0.00866561
	ZAT	0.00463078	0.00474175	0.0050931	0.00552578	0.00509427	0.00515588	0.00584265	0.00601827	0.00611882	0.00586224	0.00579223	0.00541024
	ZHA	0.0304393	0.0311687	0.0334783	0.0363224	0.033486	0.0338909	0.0384052	0.0395596	0.0402206	0.038534	0.0380738	0.0355629
	ZUH	0.160411	0.164255	0.176426	0.191414	0.176466	0.1786	0.20239	0.208473	0.211957	0.203069	0.200644	0.187411
2007	AAT	0.0272861	0.0303841	0.0319592	0.0341545	0.0313409	0.0326512	0.0351	0.0369849	0.0371018	0.0358722	0.0357871	0.0333513
	ACX	0.00555582	0.0061866	0.00650733	0.00695431	0.00638143	0.00664822	0.00714682	0.00753062	0.00755442	0.00730406	0.00728672	0.00679076
	AEB	0.00121242	0.00135007	0.00142006	0.00151761	0.00139259	0.00145081	0.00155962	0.00164337	0.00164857	0.00159393	0.00159015	0.00148192
	AKA	0.00381713	0.00425051	0.00447086	0.00477797	0.00438436	0.00456766	0.00491022	0.00517391	0.00519027	0.00501826	0.00500634	0.00466559
	AKU	0.0112848	0.0125661	0.0132175	0.0141254	0.0129618	0.0135037	0.0145164	0.015296	0.0153443	0.0148358	0.0148006	0.0137932
	AQG	0.00102589	0.00114237	0.00120159	0.00128413	0.00117834	0.00122761	0.00131968	0.00139055	0.00139494	0.00134871	0.00134551	0.00125393
	AVA	0.00191856	0.00213638	0.00224713	0.00240149	0.00220366	0.00229579	0.00246797	0.0026005	0.00260872	0.00252227	0.00251628	0.00234501
	BAV	0.0326021	0.0363036	0.0381857	0.0408086	0.0374469	0.0390125	0.0419383	0.0441905	0.0443301	0.042861	0.0427593	0.0398489
	BHY	0.0194787	0.0216902	0.0228147	0.0243818	0.0223733	0.0233086	0.0250567	0.0264023	0.0264857	0.025608	0.0255472	0.0238084
	BPX	0.00367723	0.00409473	0.00430701	0.00460285	0.00422368	0.00440026	0.00473027	0.00498429	0.00500004	0.00483434	0.00482287	0.0044946
	BSD	0.0104188	0.0116017	0.0122032	0.0130414	0.0119671	0.0124674	0.0134024	0.0141222	0.0141668	0.0136973	0.0136648	0.0127347
	CAN	1.73755	1.93482	2.03512	2.17492	1.99575	2.07919	2.23512	2.35515	2.36259	2.2843	2.27887	2.12376
	CGD	0.0160612	0.0178848	0.0188119	0.0201041	0.018448	0.0192193	0.0206606	0.0217702	0.021839	0.0211152	0.0210651	0.0196313
	CGO	0.36286	0.404058	0.425005	0.454198	0.416782	0.434207	0.466771	0.491838	0.493392	0.477041	0.475909	0.443516
	CGQ	0.161572	0.179916	0.189243	0.202242	0.185582	0.19334	0.20784	0.219002	0.219694	0.212413	0.211909	0.197486
	CIF	0.0154684	0.0172246	0.0181175	0.019362	0.017767	0.0185098	0.019898	0.0209665	0.0210328	0.0203358	0.0202875	0.0189066
	CIH	0.0169606	0.0188862	0.0198653	0.0212298	0.019481	0.0202954	0.0218175	0.0229892	0.0230618	0.0222975	0.0222446	0.0207305
	CKG	0.700086	0.779571	0.819986	0.87631	0.804121	0.83774	0.900568	0.94893	0.951929	0.920382	0.918197	0.855701
	CSX	0.546529	0.608579	0.640129	0.684099	0.627744	0.653989	0.703036	0.740791	0.743132	0.718504	0.716798	0.66801
	CTU	1.10791	1.2337	1.29766	1.38679	1.27255	1.32575	1.42518	1.50172	1.50646	1.45654	1.45308	1.35418
	CZX	0.0374918	0.0417484	0.0439127	0.0469291	0.0430632	0.0448635	0.0482282	0.0508181	0.0509787	0.0492893	0.0491723	0.0458254
	DAT	0.00634189	0.00706193	0.00742803	0.00793826	0.00728432	0.00758885	0.008158	0.0085961	0.00862327	0.00833749	0.0083177	0.00775156
	DAX	0.00700806	0.00780372	0.00820828	0.00877211	0.00804947	0.008386	0.00901493	0.00949905	0.00952907	0.00921328	0.0091914	0.0085658
	DDG	0.00489631	0.00545222	0.00573487	0.0061288	0.00562392	0.00585904	0.00629846	0.0066367	0.00665767	0.00643704	0.00642175	0.00598466
	DIG	0.0262602	0.0292417	0.0307577	0.0328704	0.0301626	0.0314236	0.0337803	0.0355944	0.0357068	0.0345235	0.0344416	0.0320973
	DLC	0.422455	0.470419	0.494806	0.528795	0.485233	0.50552	0.543432	0.572616	0.574425	0.555389	0.55407	0.516358
	DLU	0.0267665	0.0298055	0.0313506	0.0335041	0.0307441	0.0320294	0.0344316	0.0362806	0.0363953	0.0351891	0.0351056	0.0327161
	DNH	0.0246348	0.0274317	0.0288538	0.0308358	0.0282956	0.0294786	0.0316894	0.0333912	0.0334967	0.0323866	0.0323097	0.0301106
	DOY	0.007088	0.00789274	0.00830191	0.00887217	0.00814129	0.00848166	0.00911776	0.00960741	0.00963777	0.00931837	0.00929625	0.00866351
	DSN	0.0083204	0.00926507	0.00974538	0.0104148	0.00955684	0.00995639	0.0107031	0.0112779	0.0113135	0.0109386	0.0109126	0.0101699
	DYG	0.094249	0.10495	0.11039	0.117973	0.108255	0.112781	0.121239	0.12775	0.128153	0.123906	0.123612	0.115199
	ENH	0.015908	0.0177142	0.0186325	0.0199124	0.018272	0.0190359	0.0204636	0.0215625	0.0216306	0.0209138	0.0208641	0.019444
	ENY	0.0100991	0.0112457	0.0118287	0.0126412	0.0115998	0.0120848	0.0129911	0.0136887	0.013732	0.0132769	0.0132454	0.0123439
	FOC	0.292633	0.325857	0.34275	0.366294	0.336119	0.350171	0.376433	0.396649	0.397902	0.384716	0.383802	0.357679
	FUG	0.000333082	0.000370901	0.000390127	0.000416925	0.00038258	0.000398574	0.000428466	0.000451475	0.000452904	0.000437894	0.000436853	0.000407119
	GOQ	0.00295777	0.00329359	0.00346433	0.0037023	0.00339731	0.00353934	0.00380478	0.00400911	0.00402177	0.00388849	0.00387926	0.00361522
	HAK	0.403556	0.449374	0.472671	0.505138	0.463526	0.482905	0.519121	0.546999	0.548728	0.530543	0.529283	0.493258
	HDG	0.0428744	0.0477422	0.0502172	0.0536666	0.0492457	0.0513045	0.0551522	0.058114	0.0582976	0.0563657	0.0562318	0.0524045
	HEK	0.00403696	0.0044953	0.00472834	0.00505313	0.00463687	0.00483072	0.00519301	0.00547189	0.00548918	0.00530727	0.00529467	0.00493429
	HET	0.166495	0.185398	0.195009	0.208404	0.191236	0.199231	0.214173	0.225675	0.226388	0.218885	0.218366	0.203503
	HFE	0.217583	0.242286	0.254847	0.272352	0.249916	0.260365	0.279891	0.294922	0.295854	0.28605	0.28537	0.265947
	HGH	0.763905	0.850636	0.894734	0.956193	0.877423	0.914106	0.982662	1.03543	1.0387	1.00428	1.0019	0.933705
	HJJ	0.00519609	0.00578603	0.00608599	0.00650404	0.00596824	0.00621776	0.00668407	0.00704302	0.00706528	0.00683114	0.00681492	0.00635107
	HLD	0.0214971	0.0239379	0.0251788	0.0269084	0.0246917	0.025724	0.0276532	0.0291383	0.0292303	0.0282616	0.0281945	0.0262755
	HLH	0.00985924	0.0109786	0.0115478	0.012341	0.0113244	0.0117978	0.0126826	0.0133637	0.0134059	0.0129616	0.0129309	0.0120507
	HRB	0.267758	0.298159	0.313616	0.335158	0.307548	0.320406	0.344436	0.362932	0.364079	0.352014	0.351178	0.327275
	HSN	0.036699	0.0408657	0.0429842	0.0459368	0.0421526	0.0439149	0.0472084	0.0497436	0.0499008	0.0482471	0.0481326	0.0448565
	HTN	0.00862018	0.00959888	0.0100965	0.01079	0.00990116	0.0103151	0.0110887	0.0116842	0.0117211	0.0113327	0.0113058	0.0105363
	HYN	0.0264734	0.0294791	0.0310073	0.0331372	0.0304074	0.0316787	0.0340545	0.0358833	0.0359967	0.0348038	0.0347211	0.0323579
	HZG	0.011478	0.0127812	0.0134438	0.0143672	0.0131837	0.0137349	0.014765	0.0155579	0.015607	0.0150898	0.015054	0.0140293
	HZH	0.00319759	0.00356064	0.00374522	0.00400248	0.00367276	0.00382631	0.00411328	0.00433417	0.00434786	0.00420378	0.0041938	0.00390835
	INC	0.10606	0.118102	0.124224	0.132757	0.121821	0.126914	0.136432	0.143759	0.144213	0.139434	0.139103	0.129635
	IQM	0.000932633	0.00103852	0.00109236	0.00116739	0.00107122	0.00111601	0.0011997	0.00126413	0.00126813	0.0012261	0.00122319	0.00113993
	IQN	0.0100458	0.0111863	0.0117662	0.0125745	0.0115386	0.012021	0.0129225	0.0136165	0.0136595	0.0132069	0.0131755	0.0122787
	JDZ	0.0158281	0.0176251	0.0185389	0.0198123	0.0181802	0.0189403	0.0203607	0.0214541	0.0215219	0.0208087	0.0207593	0.0193463
	JGN	0.00858021	0.00955437	0.0100497	0.01074	0.00985525	0.0102673	0.0110373	0.01163	0.0116668	0.0112801	0.0112534	0.0104874
	JGS	0.00596884	0.00664652	0.00699109	0.0074713	0.00685583	0.00714245	0.00767812	0.00809045	0.00811601	0.00784705	0.00782842	0.00729559
	JHG	0.116632	0.129874	0.136607	0.145991	0.133964	0.139565	0.150032	0.158089	0.158588	0.153333	0.152969	0.142557
	JIU	0.00155883	0.00173581	0.0018258	0.00195121	0.00179047	0.00186533	0.00200522	0.00211291	0.00211959	0.00204934	0.00204448	0.00190532
	JJN	0.0844831	0.0940749	0.0989519	0.105749	0.0970375	0.101094	0.108676	0.114512	0.114874	0.111067	0.110804	0.103262
	JMU	0.0058889	0.0065575	0.00689745	0.00737124	0.00676401	0.00704679	0.00757528	0.00798209	0.00800732	0.00774196	0.00772358	0.00719788
	JNZ	0.00319759	0.00356064	0.00374522	0.00400248	0.00367276	0.00382631	0.00411328	0.00433417	0.00434786	0.00420378	0.0041938	0.00390835
	JUZ	0.00337079	0.0037535	0.00394809	0.00421928	0.00387171	0.00403357	0.00433608	0.00456894	0.00458338	0.00443148	0.00442096	0.00412005
	JZH	0.0942424	0.104942	0.110383	0.117965	0.108247	0.112773	0.12123	0.127741	0.128144	0.123898	0.123603	0.11519
	KCA	0.0031443	0.00350129	0.00368281	0.00393578	0.00361155	0.00376254	0.00404472	0.00426193	0.0042754	0.00413371	0.0041239	0.00384321
	KHG	0.0275659	0.0306956	0.032287	0.0345047	0.0316623	0.032986	0.0354599	0.0373641	0.0374822	0.0362401	0.036154	0.0336932
	KHN	0.213186	0.23739	0.249697	0.266849	0.244866	0.255104	0.274236	0.288963	0.289876	0.280269	0.279604	0.260573
	KJI	0.00101257	0.00112753	0.00118599	0.00126745	0.00116304	0.00121167	0.00130254	0.00137249	0.00137682	0.0013312	0.00132804	0.00123765
	KMG	0.986777	1.09881	1.15578	1.23517	1.13342	1.1808	1.26936	1.33752	1.34175	1.29729	1.29421	1.20612
	KOW	0.0141227	0.0157261	0.0165414	0.0176776	0.0162214	0.0168996	0.018167	0.0191426	0.0192031	0.0185667	0.0185226	0.0172619
	KRL	0.0175868	0.0195835	0.0205987	0.0220137	0.0202002	0.0210447	0.022623	0.0238379	0.0239133	0.0231208	0.0230659	0.0214959
	KRY	0.00539594	0.00600857	0.00632006	0.00675419	0.00619779	0.00645691	0.00694115	0.00731391	0.00733702	0.00709387	0.00707703	0.00659534
	KWE	0.317661	0.353727	0.372065	0.397622	0.364866	0.38012	0.408628	0.430573	0.431933	0.417619	0.416627	0.38827
	KWL	0.291334	0.324411	0.341229	0.364668	0.334627	0.348617	0.374762	0.394888	0.396136	0.383008	0.382099	0.356091
	LCX	0.0021717	0.00241826	0.00254363	0.00271835	0.00249442	0.0025987	0.0027936	0.00294362	0.00295293	0.00285507	0.00284829	0.00265442
	LHW	0.187239	0.208497	0.219306	0.23437	0.215063	0.224055	0.240858	0.253793	0.254595	0.246157	0.245573	0.228858
	LJG	0.124713	0.138872	0.146072	0.156105	0.143245	0.149234	0.160426	0.169042	0.169576	0.163956	0.163567	0.152434
	LNJ	0.00986591	0.010986	0.0115556	0.0123493	0.011332	0.0118058	0.0126912	0.0133727	0.013415	0.0129704	0.0129396	0.0120589
	LUM	0.0268598	0.0299093	0.0314599	0.0336209	0.0308512	0.032141	0.0345515	0.036407	0.0365221	0.0353117	0.0352279	0.0328301
	LXA	0.0720724	0.0802552	0.0844158	0.0902143	0.0827826	0.0862435	0.0927116	0.0976903	0.0979991	0.0947514	0.0945264	0.0880926
	LYA	1.31048	1.45927	1.53492	1.64035	1.50522	1.56815	1.68576	1.77629	1.7819	1.72285	1.71876	1.60177
	LYG	0.0178332	0.019858	0.0208874	0.0223222	0.0204833	0.0213397	0.0229401	0.024172	0.0242484	0.0234448	0.0233892	0.0217972
	LYI	0.0642783	0.0715762	0.0752868	0.0804582	0.0738302	0.0769169	0.0826854	0.0871258	0.0874012	0.0845047	0.0843041	0.078566
	LZH	0.0278057	0.0309627	0.0325678	0.0348049	0.0319377	0.033273	0.0357684	0.0376892	0.0378083	0.0365553	0.0364686	0.0339864
	LZO	0.0174802	0.0194648	0.0204739	0.0218802	0.0200778	0.0209172	0.0224859	0.0236935	0.0237683	0.0229807	0.0229261	0.0213656
	LZY	0.00338412	0.00376834	0.0039637	0.00423596	0.00388701	0.00404952	0.00435322	0.004587	0.00460149	0.004449	0.00443844	0.00413634
	MDG	0.0116312	0.0129518	0.0136233	0.014559	0.0133597	0.0139182	0.014962	0.0157655	0.0158154	0.0152912	0.0152549	0.0142166
	MIG	0.012857	0.0143167	0.0150589	0.0160933	0.0147676	0.015385	0.0165388	0.017427	0.017482	0.0169027	0.0168626	0.0157148
	MXZ	0.00500956	0.00557833	0.00586752	0.00627056	0.005754	0.00599456	0.00644413	0.0067902	0.00681165	0.00658592	0.00657028	0.00612308
	NAO	0.0566973	0.0631345	0.0664075	0.070969	0.0651227	0.0678453	0.0729335	0.0768502	0.0770931	0.0745382	0.0743613	0.0692999
	NAY	0.047371	0.0527493	0.0554839	0.0592951	0.0544105	0.0566852	0.0609365	0.0642089	0.0644118	0.0622772	0.0621293	0.0579006
	NDG	0.00435672	0.00485136	0.00510287	0.00545338	0.00500414	0.00521335	0.00560434	0.0059053	0.00592397	0.00572765	0.00571405	0.00532513
	NGB	0.210115	0.233971	0.2461	0.263005	0.241339	0.251429	0.270285	0.2848	0.2857	0.276232	0.275576	0.256819
	NKG	0.548867	0.611183	0.642868	0.687026	0.63043	0.656787	0.706044	0.74396	0.746311	0.721578	0.719865	0.670868
	NLT	0.00227828	0.00253695	0.00266847	0.00285177	0.00261685	0.00272625	0.00293071	0.00308809	0.00309786	0.00299519	0.00298808	0.0027847
	NNG	0.213319	0.237539	0.249853	0.267016	0.245019	0.255263	0.274407	0.289143	0.290057	0.280445	0.279779	0.260736
	NNY	0.0698075	0.0777331	0.0817629	0.0873792	0.080181	0.0835332	0.089798	0.0946203	0.0949193	0.0917737	0.0915558	0.0853242
	NTG	0.111723	0.124407	0.130857	0.139845	0.128325	0.13369	0.143716	0.151434	0.151913	0.146878	0.14653	0.136556
	NZH	0.0108452	0.0120765	0.0127026	0.0135751	0.0124568	0.0129776	0.0139509	0.0147001	0.0147465	0.0142578	0.014224	0.0132558
	PEK	2.65939	2.96133	3.11485	3.32881	3.05458	3.18229	3.42095	3.60466	3.61606	3.49622	3.48792	3.25052
	PVG	1.68894	1.8807	1.9782	2.11408	1.93992	2.02103	2.1726	2.28927	2.29651	2.2204	2.21513	2.06436
	PZI	0.0201848	0.0224765	0.0236417	0.0252657	0.0231843	0.0241536	0.0259651	0.0273594	0.0274459	0.0265363	0.0264733	0.0246715
	SHA	1.24603	1.3875	1.45943	1.55968	1.43119	1.49103	1.60285	1.68893	1.69426	1.63812	1.63423	1.52299
	SHE	0.378908	0.421928	0.443801	0.474286	0.435215	0.45341	0.487415	0.51359	0.515213	0.498139	0.496956	0.463131
	SHP	0.00594219	0.00661684	0.00695987	0.00743795	0.00682522	0.00711057	0.00764384	0.00805433	0.00807978	0.00781202	0.00779347	0.00726302
	SIA	0.795008	0.88527	0.931164	0.995126	0.913149	0.951325	1.02267	1.07759	1.081	1.04517	1.04269	0.971722
	SJW	0.212307	0.236411	0.248667	0.265748	0.243856	0.254051	0.273104	0.287771	0.28868	0.279113	0.278451	0.259498
	SWA	0.0819117	0.0912116	0.0959401	0.10253	0.094084	0.0980174	0.105368	0.111027	0.111378	0.107687	0.107431	0.100119
	SYM	0.0121575	0.0135378	0.0142397	0.0152178	0.0139642	0.014548	0.015639	0.0164789	0.0165309	0.0159831	0.0159452	0.0148599
	SYX	0.281735	0.313722	0.329985	0.352652	0.323601	0.33713	0.362414	0.381876	0.383083	0.370388	0.369508	0.344358
	SZX	1.20876	1.34599	1.41577	1.51302	1.38838	1.44643	1.5549	1.63841	1.64358	1.58912	1.58534	1.47744
	TAO	0.5487	0.610997	0.642673	0.686818	0.630239	0.656587	0.70583	0.743734	0.746085	0.721359	0.719647	0.670665
	TCG	0.00165209	0.00183966	0.00193503	0.00206795	0.00189759	0.00197693	0.00212519	0.00223932	0.0022464	0.00217195	0.0021668	0.00201932
	TEN	0.0119244	0.0132782	0.0139666	0.0149259	0.0136964	0.014269	0.0153391	0.0161628	0.0162139	0.0156766	0.0156394	0.0145749
	TGO	0.00884001	0.00984367	0.010354	0.0110652	0.0101537	0.0105782	0.0113715	0.0119822	0.01202	0.0116217	0.0115941	0.010805
	TNA	0.308814	0.343876	0.361703	0.386548	0.354705	0.369534	0.397248	0.418581	0.419904	0.405989	0.405025	0.377457
	TSN	0.437437	0.487102	0.512354	0.547548	0.502442	0.523448	0.562705	0.592923	0.594797	0.575086	0.57372	0.53467
	TXN	0.0239553	0.0266751	0.028058	0.0299853	0.0275151	0.0286655	0.0308153	0.0324701	0.0325728	0.0314933	0.0314185	0.0292801
	TYN	0.286857	0.319426	0.335986	0.359064	0.329485	0.34326	0.369004	0.38882	0.390049	0.377123	0.376227	0.35062
	URC	0.394929	0.439768	0.462566	0.49434	0.453617	0.472582	0.508024	0.535306	0.536998	0.519202	0.517969	0.482714
	UYN	0.0251544	0.0280103	0.0294624	0.0314862	0.0288924	0.0301003	0.0323578	0.0340955	0.0342032	0.0330697	0.0329912	0.0307457
	WEF	0.015908	0.0177142	0.0186325	0.0199124	0.018272	0.0190359	0.0204636	0.0215625	0.0216306	0.0209138	0.0208641	0.019444
	WEH	0.0530334	0.0590546	0.0621161	0.0663828	0.0609143	0.063461	0.0682204	0.071884	0.0721112	0.0697214	0.0695559	0.0648216
	WNH	0.0131101	0.0145986	0.0153554	0.0164102	0.0150583	0.0156879	0.0168644	0.0177701	0.0178262	0.0172355	0.0171946	0.0160242
	WNZ	0.231572	0.257864	0.271232	0.289863	0.265985	0.277105	0.297887	0.313884	0.314876	0.304441	0.303718	0.283046
	WUA	0.00755431	0.008412	0.00884809	0.00945587	0.00867691	0.00903967	0.00971762	0.0102395	0.0102718	0.00993143	0.00990784	0.00923348
	WUH	0.622851	0.693567	0.729523	0.779634	0.715409	0.745318	0.801215	0.844242	0.84691	0.818843	0.816899	0.761298
	WUS	0.0373652	0.0416075	0.0437645	0.0467707	0.0429178	0.0447121	0.0480654	0.0506466	0.0508066	0.0491229	0.0490063	0.0456707
	WUX	0.0915311	0.101923	0.107207	0.114571	0.105133	0.109528	0.117743	0.124066	0.124458	0.120333	0.120047	0.111877
	WUZ	0.019925	0.0221872	0.0233374	0.0249405	0.0228859	0.0238427	0.0256309	0.0270073	0.0270926	0.0261948	0.0261326	0.0243539
	WXN	0.0131434	0.0146357	0.0153944	0.0164519	0.0150966	0.0157277	0.0169073	0.0178152	0.0178715	0.0172793	0.0172383	0.0160649
	XFN	0.0117512	0.0130853	0.0137637	0.0147091	0.0134974	0.0140617	0.0151163	0.0159281	0.0159784	0.0154489	0.0154122	0.0143632
	XIC	0.0184594	0.0205552	0.0216209	0.023106	0.0212026	0.022089	0.0237456	0.0250208	0.0250999	0.0242681	0.0242104	0.0225626
	XIL	0.00958612	0.0106745	0.0112279	0.0119991	0.0110106	0.011471	0.0123313	0.0129935	0.0130345	0.0126026	0.0125727	0.0117169
	XMN	0.567912	0.632391	0.665175	0.710866	0.652306	0.679577	0.730544	0.769775	0.772208	0.746617	0.744844	0.694147
	XNN	0.058396	0.0650261	0.0683971	0.0730953	0.0670739	0.0698781	0.0751187	0.0791528	0.0794029	0.0767715	0.0765892	0.0713762
	XUZ	0.0416886	0.0464218	0.0488284	0.0521824	0.0478837	0.0498856	0.0536269	0.0565067	0.0566853	0.0548067	0.0546766	0.0509551
	YBP	0.0124839	0.0139013	0.014622	0.0156264	0.0143391	0.0149386	0.0160589	0.0169213	0.0169748	0.0164122	0.0163733	0.0152589
	YCU	0.0202781	0.0225804	0.023751	0.0253824	0.0232914	0.0242652	0.026085	0.0274859	0.0275727	0.026659	0.0265957	0.0247855
	YIH	0.0460387	0.0512657	0.0539234	0.0576274	0.0528802	0.0550909	0.0592226	0.062403	0.0626002	0.0605256	0.0603819	0.0562721
	YIN	0.0324356	0.0361182	0.0379906	0.0406002	0.0372556	0.0388132	0.0417241	0.0439647	0.0441037	0.0426421	0.0425408	0.0396453
	YIW	0.0339345	0.0377872	0.0397462	0.0424764	0.0389772	0.0406068	0.0436522	0.0459964	0.0461417	0.0446126	0.0445067	0.0414774
	YNJ	0.052314	0.0582535	0.0612734	0.0654823	0.060088	0.0626001	0.0672949	0.0709088	0.0711329	0.0687756	0.0686123	0.0639422
	YNT	0.126225	0.140556	0.147843	0.157998	0.144982	0.151044	0.162372	0.171091	0.171632	0.165944	0.16555	0.154282
	YNZ	0.00774084	0.0086197	0.00906656	0.00968935	0.00889115	0.00926287	0.00995756	0.0104923	0.0105255	0.0101766	0.0101525	0.00946147
	ZAT	0.00556914	0.00620144	0.00652293	0.00697099	0.00639673	0.00666416	0.00716396	0.00754868	0.00757253	0.00732158	0.00730419	0.00680704
	ZHA	0.0307902	0.0342859	0.0360634	0.0385406	0.0353657	0.0368442	0.0396074	0.0417344	0.0418663	0.0404789	0.0403828	0.0376342
	ZUH	0.169239	0.188454	0.198224	0.21184	0.194389	0.202516	0.217704	0.229395	0.23012	0.222494	0.221965	0.206858
2008	AAT	0.0182414	0.01787	0.0190709	0.020459	0.0183649	0.0176052	0.0192268	0.017956	0.0193491	0.0205807	0.0196104	0.0176539
	ACX	0.00631493	0.00618635	0.00660207	0.00708262	0.00635766	0.00609468	0.00665604	0.00621613	0.00669839	0.00712475	0.00678883	0.00611155
	AEB	0.0064449	0.00631367	0.00673795	0.00722839	0.00648851	0.00622011	0.00679303	0.00634406	0.00683625	0.00727138	0.00692856	0.00623733
	AKA	0.00264524	0.00259138	0.00276552	0.00296681	0.00266314	0.00255298	0.00278812	0.00260385	0.00280586	0.00298446	0.00284375	0.00256004
	AKU	0.0116972	0.011459	0.012229	0.0131191	0.0117763	0.0112892	0.012329	0.0115141	0.0124074	0.0131972	0.012575	0.0113204
	AQG	0.00596326	0.00584183	0.0062344	0.00668819	0.00600361	0.00575526	0.00628537	0.00586995	0.00632536	0.00672797	0.00641076	0.00577119
	BAV	0.0534323	0.0523443	0.0558618	0.0599279	0.0537939	0.0515687	0.0563185	0.0525963	0.0566768	0.0602844	0.0574421	0.0517114
	BHY	0.0241971	0.0237043	0.0252973	0.0271386	0.0243608	0.0233531	0.0255041	0.0238185	0.0256664	0.0273	0.0260129	0.0234177
	BPX	0.00432718	0.00423907	0.00452394	0.00485322	0.00435646	0.00417626	0.00456092	0.00425948	0.00458994	0.00488209	0.00465191	0.00418781
	BSD	0.0123699	0.012118	0.0129324	0.0138737	0.0124536	0.0119385	0.0130381	0.0121764	0.0131211	0.0139562	0.0132982	0.0119715
	CAN	2.14365	2.1	2.24112	2.40425	2.15816	2.06889	2.25944	2.11011	2.27382	2.41855	2.30452	2.07461
	CGD	0.0172705	0.0169188	0.0180558	0.01937	0.0173874	0.0166681	0.0182034	0.0170003	0.0183192	0.0194852	0.0185666	0.0167143
	CGO	0.476204	0.466507	0.497857	0.534095	0.479427	0.459595	0.501927	0.468753	0.50512	0.537272	0.51194	0.460867
	CGQ	0.224509	0.219937	0.234717	0.251802	0.226028	0.216678	0.236636	0.220996	0.238142	0.2533	0.241357	0.217278
	CHG	0.00321863	0.00315309	0.00336498	0.00360991	0.00324041	0.00310637	0.00339249	0.00316827	0.00341407	0.00363138	0.00346017	0.00311496
	CIF	0.0199234	0.0195177	0.0208293	0.0223454	0.0200582	0.0192285	0.0209996	0.0196117	0.0211332	0.0224783	0.0214185	0.0192817
	CIH	0.0270181	0.026468	0.0282466	0.0303027	0.027201	0.0260758	0.0284776	0.0265954	0.0286587	0.0304829	0.0290457	0.026148
	CKG	0.860582	0.843058	0.899712	0.9652	0.866405	0.830566	0.907067	0.847117	0.912838	0.970941	0.925163	0.832865
	CNI	0.00445715	0.00436639	0.00465982	0.004999	0.00448731	0.00430169	0.00469791	0.00438741	0.0047278	0.00502873	0.00479163	0.0043136
	CSX	0.652434	0.639148	0.6821	0.731748	0.656849	0.629678	0.687676	0.642225	0.692051	0.7361	0.701395	0.631421
	CTU	1.21264	1.18795	1.26778	1.36006	1.22085	1.17035	1.27815	1.19367	1.28628	1.36815	1.30364	1.17359
	CZX	0.0466051	0.0456561	0.0487243	0.0522708	0.0469205	0.0449796	0.0491226	0.0458759	0.0494351	0.0525817	0.0501026	0.0451041
	DAT	0.0143883	0.0140953	0.0150425	0.0161374	0.0144856	0.0138864	0.0151655	0.0141631	0.0152619	0.0162334	0.015468	0.0139249
	DAX	0.0108715	0.0106501	0.0113658	0.0121931	0.010945	0.0104923	0.0114587	0.0107014	0.0115316	0.0122656	0.0116873	0.0105213
	DDG	0.00631493	0.00618635	0.00660207	0.00708262	0.00635766	0.00609468	0.00665604	0.00621613	0.00669839	0.00712475	0.00678883	0.00611155
	DIG	0.0160014	0.0156756	0.016729	0.0179466	0.0161097	0.0154433	0.0168657	0.015751	0.016973	0.0180534	0.0172022	0.015486
	DLC	0.558726	0.547349	0.584132	0.626649	0.562507	0.539239	0.588907	0.549984	0.592653	0.630376	0.600656	0.540731
	DLU	0.0268805	0.0263332	0.0281028	0.0301483	0.0270624	0.025943	0.0283325	0.0264599	0.0285128	0.0303276	0.0288977	0.0260148
	DNH	0.0180503	0.0176828	0.0188711	0.0202446	0.0181725	0.0174207	0.0190253	0.0177679	0.0191464	0.0203651	0.0194049	0.017469
	DOY	0.00758404	0.0074296	0.00792888	0.00850601	0.00763536	0.00731952	0.0079937	0.00746537	0.00804456	0.0085566	0.00815318	0.00733978
	DSN	0.0271557	0.0266028	0.0283905	0.030457	0.0273395	0.0262086	0.0286226	0.0267309	0.0288047	0.0306381	0.0291936	0.0262811
	DYG	0.0794795	0.0778611	0.0830934	0.0891416	0.0800173	0.0767074	0.0837727	0.0782359	0.0843056	0.0896718	0.085444	0.0769197
	ENH	0.0271252	0.0265728	0.0283585	0.0304227	0.0273087	0.0261791	0.0285904	0.0267008	0.0287723	0.0306036	0.0291608	0.0262515
	ENY	0.0116513	0.011414	0.0121811	0.0130677	0.0117301	0.0112449	0.0122806	0.011469	0.0123588	0.0131454	0.0125256	0.011276
	FOC	0.346603	0.339545	0.362363	0.388738	0.348948	0.334514	0.365325	0.34118	0.367649	0.39105	0.372613	0.33544
	FUG	0.00211008	0.00206711	0.00220602	0.00236659	0.00212435	0.00203648	0.00222405	0.00207706	0.0022382	0.00238067	0.00226842	0.00204212
	GOQ	0.00259937	0.00254644	0.00271756	0.00291537	0.00261696	0.00250871	0.00273978	0.0025587	0.00275721	0.00293271	0.00279443	0.00251565
	HAK	0.507725	0.497387	0.530811	0.569448	0.511161	0.490017	0.535151	0.499781	0.538555	0.572835	0.545827	0.491373
	HDG	0.223714	0.219158	0.233886	0.25091	0.225228	0.215911	0.235798	0.220213	0.237298	0.252402	0.240502	0.216509
	HEK	0.00512228	0.00501798	0.00535519	0.00574498	0.00515695	0.00494362	0.00539897	0.00504214	0.00543332	0.00577916	0.00550668	0.00495731
	HET	0.202819	0.19869	0.212042	0.227476	0.204192	0.195745	0.213775	0.199646	0.215135	0.228829	0.21804	0.196287
	HFE	0.245724	0.240721	0.256897	0.275596	0.247387	0.237154	0.258997	0.24188	0.260645	0.277236	0.264165	0.23781
	HGH	0.906415	0.887958	0.947629	1.01661	0.912548	0.8748	0.955376	0.892233	0.961454	1.02265	0.974436	0.877222
	HJJ	0.00735468	0.00720492	0.0076891	0.00824877	0.00740445	0.00709816	0.00775196	0.00723961	0.00780127	0.00829783	0.00790661	0.00711781
	HLD	0.0335013	0.0328191	0.0350246	0.0375739	0.033728	0.0323328	0.0353109	0.0329771	0.0355355	0.0377974	0.0360153	0.0324223
	HLH	0.0143806	0.0140878	0.0150345	0.0161288	0.0144779	0.013879	0.0151574	0.0141556	0.0152538	0.0162248	0.0154598	0.0139175
	HMI	0.000259937	0.000254644	0.000271756	0.000291537	0.000261696	0.000250871	0.000273978	0.00025587	0.000275721	0.000293271	0.000279443	0.000251565
	HRB	0.354462	0.347244	0.370579	0.397553	0.356861	0.342099	0.373609	0.348916	0.375986	0.399918	0.381062	0.343046
	HSN	0.0406877	0.0398592	0.0425378	0.045634	0.0409631	0.0392686	0.0428856	0.0400511	0.0431584	0.0459055	0.0437411	0.0393773
	HTN	0.0112384	0.0110096	0.0117495	0.0126047	0.0113145	0.0108465	0.0118455	0.0110626	0.0119209	0.0126796	0.0120818	0.0108765
	HYN	0.035015	0.034302	0.0366071	0.0392717	0.035252	0.0337937	0.0369064	0.0344672	0.0371412	0.0395053	0.0376427	0.0338873
	HZG	0.00458712	0.00449371	0.0047957	0.00514476	0.00461816	0.00442713	0.0048349	0.00451535	0.00486566	0.00517536	0.00493135	0.00443938
	HZH	0.00234708	0.00229928	0.0024538	0.0026324	0.00236296	0.00226521	0.00247385	0.00231035	0.0024896	0.00264806	0.00252321	0.00227148
	INC	0.130817	0.128153	0.136765	0.14672	0.131702	0.126254	0.137883	0.12877	0.13876	0.147593	0.140634	0.126604
	IQM	0.00217124	0.00212702	0.00226996	0.00243519	0.00218593	0.00209551	0.00228852	0.00213727	0.00230308	0.00244967	0.00233417	0.00210131
	IQN	0.0105351	0.0103206	0.0110141	0.0118158	0.0106064	0.0101676	0.0111042	0.0103702	0.0111748	0.0118861	0.0113257	0.0101958
	JDZ	0.018532	0.0181546	0.0193746	0.0207848	0.0186574	0.0178856	0.019533	0.018242	0.0196573	0.0209085	0.0199227	0.0179351
	JGN	0.0111161	0.0108898	0.0116216	0.0124675	0.0111913	0.0107284	0.0117166	0.0109422	0.0117911	0.0125416	0.0119503	0.0107581
	JGS	0.0102446	0.010036	0.0107104	0.01149	0.0103139	0.00988725	0.0107979	0.0100843	0.0108666	0.0115583	0.0110134	0.00991462
	JHG	0.121345	0.118874	0.126862	0.136096	0.122166	0.117112	0.127899	0.119446	0.128713	0.136906	0.130451	0.117436
	JIU	0.00585622	0.00573697	0.0061225	0.00656815	0.00589585	0.00565197	0.00617255	0.00576459	0.00621183	0.00660721	0.0062957	0.00566761
	JJN	0.112209	0.109924	0.117311	0.125849	0.112968	0.108295	0.11827	0.110453	0.119022	0.126598	0.120629	0.108595
	JMU	0.00866966	0.00849312	0.00906386	0.0097236	0.00872832	0.00836727	0.00913796	0.00853401	0.0091961	0.00978143	0.00932026	0.00839043
	JNG	4.58712e-05	4.49372e-05	4.7957e-05	5.14478e-05	4.61816e-05	4.42711e-05	4.8349e-05	4.51536e-05	4.86565e-05	5.17535e-05	4.93134e-05	4.43938e-05
	JNZ	0.00600913	0.00588676	0.00628236	0.00673964	0.00604979	0.00579954	0.00633372	0.00591511	0.00637401	0.00677973	0.00646007	0.00581559
	JUZ	0.00567274	0.00555723	0.00593067	0.00636236	0.00571112	0.00547488	0.00597916	0.00558398	0.0060172	0.0064002	0.00609844	0.00549003
	JZH	0.069816	0.0683943	0.0729905	0.0783033	0.0702884	0.0673809	0.0735872	0.0687236	0.0740553	0.078769	0.0750552	0.0675674
	KCA	0.00585622	0.00573697	0.0061225	0.00656815	0.00589585	0.00565197	0.00617255	0.00576459	0.00621183	0.00660721	0.0062957	0.00566761
	KGT	1.52904e-05	1.4979e-05	1.59857e-05	1.71492e-05	1.53938e-05	1.47571e-05	1.61163e-05	1.50511e-05	1.62189e-05	1.72512e-05	1.64378e-05	1.47979e-05
	KHG	0.0281496	0.0275764	0.0294296	0.0315717	0.0283401	0.0271678	0.0296702	0.0277092	0.0298589	0.0317595	0.0302621	0.027243
	KHN	0.262169	0.256831	0.27409	0.29404	0.263943	0.253025	0.276331	0.258067	0.278089	0.295789	0.281843	0.253725
	KJI	0.00169723	0.00166267	0.00177441	0.00190356	0.00170872	0.00163804	0.00178891	0.00167068	0.00180029	0.00191488	0.0018246	0.00164257
	KMG	1.14948	1.12607	1.20175	1.28922	1.15726	1.10939	1.21157	1.13149	1.21928	1.29689	1.23574	1.11246
	KOW	0.0252903	0.0247753	0.0264403	0.0283648	0.0254615	0.0244082	0.0266564	0.0248946	0.026826	0.0285335	0.0271882	0.0244758
	KRL	0.0337918	0.0331037	0.0353283	0.0378998	0.0340204	0.0326132	0.0356171	0.0332631	0.0358437	0.0381252	0.0363277	0.0327034
	KRY	0.00583329	0.0057145	0.00609852	0.00654242	0.00587276	0.00562983	0.00614838	0.00574202	0.0061875	0.00658134	0.00627104	0.00564541
	KWE	0.353659	0.346458	0.36974	0.396653	0.356052	0.341324	0.372763	0.348126	0.375134	0.399012	0.380199	0.342269
	KWL	0.328124	0.321443	0.343044	0.368013	0.330345	0.31668	0.345848	0.32299	0.348049	0.370202	0.352748	0.317556
	LCX	0.00146788	0.00143799	0.00153462	0.00164633	0.00147781	0.00141668	0.00154717	0.00144491	0.00155701	0.00165612	0.00157803	0.0014206
	LHW	0.182697	0.178977	0.191005	0.204907	0.183934	0.176325	0.192566	0.179839	0.193791	0.206126	0.196408	0.176813
	LJG	0.148531	0.145506	0.155285	0.166587	0.149536	0.14335	0.156554	0.146207	0.15755	0.167578	0.159677	0.143747
	LLB	0.000688068	0.000674056	0.000719355	0.000771713	0.000692723	0.000664068	0.000725234	0.000677302	0.000729848	0.000776304	0.000739705	0.000665909
	LLF	0.00275227	0.00269623	0.00287742	0.00308686	0.0027709	0.00265628	0.00290094	0.00270921	0.00291939	0.00310522	0.00295881	0.00266363
	LNJ	0.0108103	0.0105902	0.0113019	0.0121245	0.0108835	0.0104333	0.0113942	0.0106412	0.0114667	0.0121966	0.0116216	0.0104621
	LUM	0.0280655	0.027494	0.0293417	0.0314774	0.0282554	0.0270866	0.0295815	0.0276264	0.0297697	0.0316646	0.0301717	0.0271616
	LXA	0.0540821	0.0529809	0.0565412	0.0606567	0.0544481	0.0521958	0.0570035	0.0532359	0.0573661	0.0610175	0.0581407	0.0523403
	LYA	1.62512	1.59203	1.69902	1.82269	1.63612	1.56844	1.71291	1.5997	1.72381	1.83353	1.74708	1.57278
	LYG	0.024587	0.0240863	0.0257049	0.0275759	0.0247533	0.0237294	0.0259151	0.0242023	0.0260799	0.0277399	0.0264321	0.0237951
	LYI	0.0701218	0.0686939	0.0733102	0.0786463	0.0705963	0.067676	0.0739095	0.0690246	0.0743797	0.079114	0.075384	0.0678633
	LZH	0.0329814	0.0323098	0.034481	0.0369908	0.0332046	0.031831	0.0347629	0.0324653	0.0349841	0.0372109	0.0354564	0.0319191
	LZO	0.0201298	0.0197199	0.0210451	0.0225769	0.020266	0.0194277	0.0212171	0.0198148	0.0213521	0.0227112	0.0216404	0.0194815
	LZY	0.00383789	0.00375974	0.0040124	0.00430445	0.00386386	0.00370403	0.0040452	0.00377784	0.00407093	0.00433005	0.0041259	0.00371428
	MDG	0.0153439	0.0150315	0.0160416	0.0172092	0.0154477	0.0148087	0.0161727	0.0151038	0.0162756	0.0173116	0.0164954	0.0148497
	MIG	0.0185473	0.0181696	0.0193906	0.020802	0.0186728	0.0179003	0.0195491	0.0182571	0.0196735	0.0209257	0.0199391	0.0179499
	MXZ	0.00711004	0.00696526	0.00743333	0.00797438	0.00715815	0.00686205	0.00749409	0.00699879	0.00754177	0.00802181	0.0076436	0.00688104
	NAO	0.156321	0.153138	0.163429	0.175325	0.157379	0.150869	0.164765	0.153876	0.165814	0.176368	0.168052	0.151287
	NAY	0.0936155	0.0917092	0.0978721	0.104996	0.0942489	0.0903503	0.0986722	0.0921507	0.0993	0.105621	0.100641	0.0906004
	NBS	0.000657489	0.0006441	0.000687384	0.000737416	0.000661935	0.000634554	0.000693003	0.000647201	0.000697412	0.000741801	0.000706826	0.00063631
	NDG	0.00763756	0.00748203	0.00798483	0.00856603	0.00768924	0.00737117	0.00805011	0.00751805	0.00810132	0.00861698	0.00821071	0.00739157
	NGB	0.259952	0.254659	0.271772	0.291554	0.261711	0.250885	0.273994	0.255885	0.275737	0.293288	0.27946	0.25158
	NKG	0.697563	0.683359	0.729281	0.782364	0.702283	0.673233	0.735243	0.686649	0.739921	0.787017	0.749911	0.675097
	NLT	0.00154433	0.00151288	0.00161455	0.00173207	0.00155478	0.00149047	0.00162775	0.00152017	0.0016381	0.00174237	0.00166022	0.00149459
	NNG	0.273071	0.267511	0.285488	0.306268	0.274919	0.263547	0.287822	0.268799	0.289653	0.308089	0.293564	0.264276
	NNY	0.178424	0.17479	0.186537	0.200114	0.179631	0.1722	0.188061	0.175632	0.189258	0.201304	0.191813	0.172677
	NTG	0.175488	0.171914	0.183467	0.196821	0.176675	0.169367	0.184967	0.172742	0.186144	0.197992	0.188657	0.169836
	NZH	0.0126069	0.0123502	0.0131802	0.0141395	0.0126922	0.0121672	0.0132879	0.0124097	0.0133725	0.0142236	0.013553	0.0122009
	OHE	0.00247704	0.0024266	0.00258967	0.00277817	0.00249381	0.00239065	0.00261085	0.00243829	0.00262746	0.0027947	0.00266293	0.00239726
	PEK	3.28473	3.21784	3.43408	3.68404	3.30696	3.17016	3.46216	3.23333	3.48418	3.70596	3.53123	3.17894
	PVG	2.0316	1.99023	2.12397	2.27857	2.04534	1.96074	2.14134	1.99981	2.15496	2.29213	2.18406	1.96616
	PZI	0.0198393	0.0194353	0.0207414	0.0222511	0.0199735	0.0191473	0.0209109	0.0195289	0.021044	0.0223834	0.0213281	0.0192003
	SHA	1.41669	1.38784	1.4811	1.58891	1.42627	1.36727	1.49321	1.39452	1.50271	1.59836	1.523	1.37106
	SHE	0.478062	0.468327	0.499799	0.536179	0.481297	0.461388	0.503885	0.470582	0.507091	0.539368	0.513938	0.462665
	SHP	0.00642197	0.0062912	0.00671397	0.00720267	0.00646542	0.00619798	0.00676886	0.00632149	0.00681192	0.00724551	0.0069039	0.00621513
	SIA	0.932653	0.913662	0.975061	1.04603	0.938964	0.900124	0.983032	0.91806	0.989286	1.05225	1.00264	0.902615
	SJW	0.221351	0.216844	0.231416	0.248261	0.222849	0.213631	0.233308	0.217888	0.234792	0.249737	0.237963	0.214222
	SWA	0.089854	0.0880243	0.0939397	0.100777	0.090462	0.08672	0.0947076	0.0884481	0.0953101	0.101377	0.096597	0.0869601
	SYM	0.0147858	0.0144847	0.0154581	0.0165833	0.0148859	0.0142701	0.0155845	0.0145545	0.0156836	0.0166819	0.0158954	0.0143096
	SYX	0.362176	0.354801	0.378644	0.406205	0.364627	0.349544	0.381739	0.356509	0.384168	0.408621	0.389355	0.350511
	SZX	1.43685	1.4076	1.50219	1.61153	1.44658	1.38674	1.51447	1.41437	1.5241	1.62111	1.54468	1.39058
	TAO	0.671463	0.65779	0.701994	0.75309	0.676006	0.648043	0.707732	0.660957	0.712235	0.75757	0.721852	0.649837
	TCG	0.00310395	0.00304074	0.00324509	0.00348129	0.00312496	0.00299569	0.00327161	0.00305538	0.00329243	0.00350199	0.00333689	0.00300398
	TEN	0.011529	0.0112942	0.0120532	0.0129305	0.011607	0.0111268	0.0121517	0.0113486	0.012229	0.0130074	0.0123941	0.0111576
	TGO	0.0133026	0.0130318	0.0139075	0.0149198	0.0133927	0.0128387	0.0140212	0.0130945	0.0141104	0.0150086	0.0143009	0.0128742
	THQ	0.000672778	0.00065908	0.000703368	0.000754566	0.000677329	0.000649311	0.000709118	0.000662251	0.000713628	0.000759053	0.000723265	0.000651108
	TNA	0.401809	0.393627	0.420079	0.450655	0.404528	0.387794	0.423513	0.395522	0.426207	0.453336	0.431962	0.388868
	TSN	0.537297	0.526356	0.561728	0.602615	0.540933	0.518557	0.56632	0.52889	0.569923	0.606199	0.577618	0.519992
	TXN	0.0207797	0.0203565	0.0217245	0.0233058	0.0209203	0.0200549	0.0219021	0.0204545	0.0220414	0.0234444	0.022339	0.0201104
	TYN	0.366274	0.358815	0.382928	0.410801	0.368752	0.353499	0.386059	0.360543	0.388515	0.413244	0.393761	0.354477
	URC	0.454599	0.445342	0.475269	0.509863	0.457675	0.438743	0.479155	0.447486	0.482203	0.512896	0.488714	0.439957
	UYN	0.0344493	0.0337478	0.0360157	0.0386372	0.0346824	0.0332477	0.0363101	0.0339103	0.0365411	0.038867	0.0370345	0.0333398
	WEF	0.0187307	0.0183493	0.0195824	0.0210078	0.0188575	0.0180774	0.0197425	0.0184377	0.0198681	0.0211327	0.0201364	0.0181275
	WEH	0.0738297	0.0723263	0.0771867	0.0828049	0.0743293	0.0712546	0.0778177	0.0726745	0.0783128	0.0832975	0.0793702	0.0714518
	WNH	0.00624613	0.00611894	0.00653014	0.00700545	0.00628839	0.00602827	0.00658352	0.0061484	0.00662541	0.00704712	0.00671486	0.00604496
	WNZ	0.295846	0.289822	0.309298	0.331811	0.297848	0.285528	0.311827	0.291217	0.313811	0.333785	0.318048	0.286318
	WUA	0.0109326	0.01071	0.0114297	0.0122617	0.0110066	0.0105513	0.0115232	0.0107616	0.0115965	0.0123346	0.0117531	0.0105805
	WUH	0.752074	0.736759	0.78627	0.843501	0.757163	0.725842	0.792698	0.740306	0.797741	0.848518	0.808512	0.727851
	WUS	0.0471785	0.0462178	0.0493237	0.0529139	0.0474978	0.045533	0.0497269	0.0464404	0.0500433	0.0532286	0.050719	0.045659
	WUX	0.125228	0.122678	0.130922	0.140452	0.126076	0.120861	0.131993	0.123269	0.132832	0.141287	0.134626	0.121195
	WUZ	0.155282	0.15212	0.162342	0.174159	0.156332	0.149866	0.163669	0.152852	0.164711	0.175195	0.166935	0.15028
	WXN	0.0133026	0.0130318	0.0139075	0.0149198	0.0133927	0.0128387	0.0140212	0.0130945	0.0141104	0.0150086	0.0143009	0.0128742
	XFN	0.0166589	0.0163197	0.0174164	0.0186841	0.0167716	0.0160779	0.0175587	0.0163982	0.0176705	0.0187952	0.017909	0.0161224
	XIC	0.0223622	0.0219069	0.023379	0.0250807	0.0225135	0.0215822	0.0235701	0.0220123	0.0237201	0.0252299	0.0240404	0.021642
	XIL	0.00707945	0.0069353	0.00740135	0.00794008	0.00712736	0.00683253	0.00746186	0.00696869	0.00750933	0.00798731	0.00761072	0.00685145
	XMN	0.70936	0.694915	0.741614	0.795595	0.71416	0.684618	0.747677	0.698261	0.752434	0.800327	0.762593	0.686513
	XNN	0.0722854	0.0708134	0.0755721	0.0810729	0.0727745	0.0697641	0.0761899	0.0711543	0.0766747	0.0815551	0.0777099	0.0699572
	XUZ	0.0644032	0.0630917	0.0673316	0.0722325	0.064839	0.0621569	0.067882	0.0633955	0.0683139	0.0726621	0.0692362	0.0623289
	YBP	0.0164525	0.0161175	0.0172006	0.0184525	0.0165638	0.0158786	0.0173412	0.016195	0.0174515	0.0185623	0.0176871	0.0159226
	YCU	0.03607	0.0353356	0.0377101	0.040455	0.0363141	0.034812	0.0380184	0.0355057	0.0382603	0.0406956	0.0387769	0.0349083
	YIH	0.0574843	0.0563137	0.060098	0.0644724	0.0578732	0.0554793	0.0605893	0.0565848	0.0609748	0.0648559	0.0617981	0.0556328
	YIN	0.0396709	0.0388631	0.0414748	0.0444936	0.0399394	0.0382873	0.0418138	0.0390502	0.0420798	0.0447583	0.042648	0.0383932
	YIW	0.0406419	0.0398143	0.0424899	0.0455826	0.0409169	0.0392243	0.0428372	0.040006	0.0431097	0.0458537	0.0436918	0.0393329
	YNJ	0.058394	0.057205	0.0610492	0.0654928	0.0587892	0.0563573	0.0615483	0.0574804	0.0619398	0.0658824	0.0627762	0.0565133
	YNT	0.180388	0.176715	0.188591	0.202318	0.181609	0.174097	0.190132	0.177566	0.191342	0.203521	0.193926	0.174579
	YNZ	0.0124464	0.0121929	0.0130123	0.0139595	0.0125306	0.0120123	0.0131187	0.0122516	0.0132022	0.0140425	0.0133804	0.0120455
	ZAT	0.0047706	0.00467346	0.00498752	0.00535055	0.00480289	0.00460421	0.00502829	0.00469596	0.00506029	0.00538238	0.00512861	0.00461695
	ZHA	0.0358178	0.0350884	0.0374464	0.040172	0.0360601	0.0345685	0.0377525	0.0352573	0.0379927	0.040411	0.0385057	0.0346642
	ZHY	3.05808e-05	2.99581e-05	3.19713e-05	3.42984e-05	3.07877e-05	2.95142e-05	3.22327e-05	3.01023e-05	3.24377e-05	3.45023e-05	3.28757e-05	2.95959e-05
	ZUH	0.232643	0.227906	0.243222	0.260925	0.234218	0.224529	0.24521	0.229003	0.24677	0.262477	0.250102	0.225151
2009	AAT	0.0107338	0.0114004	0.0116901	0.0123804	0.0114798	0.011786	0.0130588	0.0140266	0.0135182	0.0142389	0.0143495	0.013672
	ACX	0.00512779	0.00544625	0.00558463	0.0059144	0.00548415	0.00563046	0.00623847	0.00670082	0.00645797	0.00680224	0.00685508	0.0065314
	AEB	0.00948508	0.0100742	0.0103301	0.0109401	0.0101443	0.0104149	0.0115396	0.0123948	0.0119456	0.0125824	0.0126801	0.0120814
	AKA	0.00166055	0.00176368	0.0018085	0.00191529	0.00177596	0.00182333	0.00202023	0.00216995	0.00209131	0.0022028	0.00221991	0.00211509
	AKU	0.0265423	0.0281907	0.028907	0.0306139	0.0283869	0.0291442	0.0322914	0.0346845	0.0334275	0.0352095	0.035483	0.0338076
	AQG	0.007426	0.00788719	0.00808759	0.00856516	0.00794208	0.00815395	0.00903447	0.00970403	0.00935234	0.00985091	0.00992744	0.00945869
	AVA	0.000172698	0.000183423	0.000188084	0.00019919	0.0001847	0.000189627	0.000210104	0.000225675	0.000217496	0.000229091	0.000230871	0.000219969
	BAV	0.0670797	0.0712457	0.073056	0.0773699	0.0717416	0.0736554	0.0816092	0.0876575	0.0844806	0.0889842	0.0896755	0.0854413
	BHY	0.0355823	0.0377922	0.0387524	0.0410408	0.0380552	0.0390704	0.0432895	0.0464978	0.0448126	0.0472015	0.0475682	0.0453222
	BPX	0.00515436	0.00547447	0.00561357	0.00594505	0.00551257	0.00565963	0.0062708	0.00673554	0.00649143	0.00683748	0.0068906	0.00656525
	BSD	0.0111589	0.0118519	0.0121531	0.0128707	0.0119344	0.0122528	0.013576	0.0145821	0.0140536	0.0148028	0.0149178	0.0142134
	CAN	2.05153	2.17895	2.23431	2.36624	2.19411	2.25264	2.4959	2.68087	2.58371	2.72145	2.74259	2.61309
	CGD	0.0194617	0.0206704	0.0211956	0.0224472	0.0208142	0.0213695	0.0236771	0.0254319	0.0245102	0.0258168	0.0260173	0.0247889
	CGO	0.503101	0.534346	0.547923	0.580278	0.538065	0.552419	0.612073	0.657435	0.633609	0.667386	0.672571	0.640814
	CGQ	0.238515	0.253328	0.259765	0.275104	0.255091	0.261896	0.290178	0.311684	0.300388	0.316401	0.318859	0.303803
	CHG	0.00338089	0.00359086	0.0036821	0.00389952	0.00361585	0.00371231	0.00411319	0.00441803	0.00425791	0.0044849	0.00451974	0.00430633
	CIF	0.0215407	0.0228785	0.0234598	0.0248451	0.0230377	0.0236523	0.0262064	0.0281486	0.0271285	0.0285747	0.0287967	0.027437
	CIH	0.030521	0.0324165	0.0332401	0.035203	0.0326421	0.0335129	0.0371318	0.0398838	0.0384383	0.0404874	0.0408019	0.0388754
	CKG	0.880884	0.935591	0.959363	1.01601	0.942103	0.967235	1.07168	1.15111	1.10939	1.16853	1.17761	1.12201
	CNI	0.00391227	0.00415524	0.00426081	0.00451241	0.00418415	0.00429578	0.00475966	0.00511241	0.00492713	0.00518979	0.00523011	0.00498316
	CSX	0.730796	0.776183	0.795904	0.842902	0.781584	0.802435	0.889087	0.954979	0.920369	0.969433	0.976965	0.930835
	CTU	1.26265	1.34106	1.37514	1.45634	1.3504	1.38642	1.53614	1.64998	1.59018	1.67495	1.68797	1.60827
	CZX	0.0385248	0.0409174	0.0419571	0.0444346	0.0412022	0.0423014	0.0468694	0.0503429	0.0485184	0.0511049	0.0515019	0.0490701
	DAT	0.0110792	0.0117673	0.0120663	0.0127788	0.0118492	0.0121653	0.013479	0.0144779	0.0139532	0.0146971	0.0148112	0.0141119
	DAX	0.0114777	0.0121906	0.0125003	0.0132385	0.0122754	0.0126029	0.0139638	0.0149987	0.0144551	0.0152257	0.015344	0.0146195
	DDG	0.00663557	0.00704768	0.00722675	0.00765348	0.00709673	0.00728604	0.00807284	0.00867114	0.00835688	0.00880238	0.00887076	0.00845191
	DIG	0.019289	0.0204869	0.0210075	0.022248	0.0206295	0.0211799	0.023467	0.0252062	0.0242927	0.0255877	0.0257865	0.0245689
	DLC	0.567179	0.602403	0.61771	0.654185	0.606596	0.622778	0.69003	0.741169	0.714308	0.752387	0.758233	0.722431
	DLU	0.0178543	0.0189631	0.0194449	0.0205932	0.0190951	0.0196045	0.0217215	0.0233313	0.0224858	0.0236845	0.0238685	0.0227415
	DNH	0.0170639	0.0181236	0.0185841	0.0196815	0.0182497	0.0187366	0.0207599	0.0222984	0.0214903	0.0226359	0.0228118	0.0217347
	DOY	0.0098969	0.0105115	0.0107786	0.0114151	0.0105847	0.0108671	0.0120406	0.0129329	0.0124642	0.0131287	0.0132307	0.0126059
	DQA	0.00692783	0.00735808	0.00754504	0.00799057	0.00740929	0.00760695	0.0084284	0.00905305	0.00872495	0.00919007	0.00926147	0.00882416
	DSN	0.0371167	0.0394218	0.0404235	0.0428105	0.0396962	0.0407552	0.0451562	0.0485028	0.046745	0.0492369	0.0496194	0.0472765
	DYG	0.0714702	0.0759089	0.0778376	0.0824339	0.0764372	0.0784763	0.0869507	0.0933948	0.09001	0.0948084	0.0955449	0.0910336
	ENH	0.0374422	0.0397675	0.0407779	0.0431859	0.0400443	0.0411125	0.0455522	0.0489281	0.0471549	0.0496687	0.0500545	0.0476911
	ENY	0.0149848	0.0159155	0.0163199	0.0172835	0.0160262	0.0164538	0.0182306	0.0195817	0.018872	0.019878	0.0200325	0.0190866
	FOC	0.342572	0.363848	0.373092	0.395124	0.36638	0.376154	0.416774	0.447662	0.431438	0.454437	0.457967	0.436343
	FUG	0.0023912	0.0025397	0.00260423	0.00275801	0.00255738	0.0026256	0.00290913	0.00312473	0.00301149	0.00317203	0.00319667	0.00304573
	FUO	0.000464955	0.000493832	0.000506378	0.00053628	0.000497267	0.000510534	0.000565666	0.000607588	0.000585567	0.000616783	0.000621573	0.000592224
	GOQ	0.00368643	0.00391538	0.00401486	0.00425194	0.00394263	0.0040478	0.00448491	0.0048173	0.00464271	0.00489021	0.0049282	0.0046955
	GYS	0.00132844	0.00141095	0.0014468	0.00153223	0.00142076	0.00145867	0.00161618	0.00173596	0.00167305	0.00176224	0.00177593	0.00169207
	HAK	0.45907	0.487581	0.499969	0.529492	0.490974	0.504072	0.558505	0.599897	0.578156	0.608976	0.613708	0.58473
	HDG	0.0117368	0.0124657	0.0127824	0.0135372	0.0125525	0.0128873	0.014279	0.0153372	0.0147814	0.0155694	0.0156903	0.0149495
	HEK	0.00637653	0.00677254	0.00694462	0.0073547	0.00681968	0.0070016	0.00775769	0.00833262	0.00803064	0.00845874	0.00852445	0.00812195
	HET	0.220455	0.234147	0.240096	0.254273	0.235776	0.242066	0.268206	0.288083	0.277643	0.292443	0.294715	0.2808
	HFE	0.237884	0.252658	0.259078	0.274376	0.254416	0.261204	0.28941	0.310859	0.299593	0.315564	0.318015	0.303
	HGH	0.890442	0.945743	0.969773	1.02704	0.952325	0.97773	1.08331	1.1636	1.12143	1.18121	1.19039	1.13418
	HJJ	0.00696768	0.00740041	0.00758844	0.00803654	0.00745191	0.00765071	0.00847689	0.00910513	0.00877514	0.00924294	0.00931474	0.00887492
	HLD	0.0374754	0.0398028	0.0408141	0.0432242	0.0400798	0.041149	0.0455926	0.0489715	0.0471967	0.0497127	0.0500989	0.0477334
	HLH	0.0147457	0.0156615	0.0160594	0.0170077	0.0157705	0.0161912	0.0179396	0.0192692	0.0185708	0.0195608	0.0197128	0.018782
	HMI	0.00456985	0.00485366	0.00497698	0.00527087	0.00488743	0.00501781	0.00555968	0.00597171	0.00575529	0.0060621	0.00610919	0.00582073
	HRB	0.381529	0.405224	0.41552	0.440056	0.408044	0.418929	0.464168	0.498569	0.4805	0.506115	0.510047	0.485964
	HSN	0.0426165	0.0452632	0.0464132	0.0491539	0.0455782	0.046794	0.0518472	0.0556897	0.0536714	0.0565326	0.0569718	0.0542817
	HTN	0.0114777	0.0121906	0.0125003	0.0132385	0.0122754	0.0126029	0.0139638	0.0149987	0.0144551	0.0152257	0.015344	0.0146195
	HYN	0.0354694	0.0376723	0.0386295	0.0409105	0.0379344	0.0389464	0.0431521	0.0463502	0.0446704	0.0470517	0.0474173	0.0451784
	HZH	0.0032414	0.00344271	0.00353018	0.00373864	0.00346667	0.00355915	0.00394349	0.00423575	0.00408224	0.00429986	0.00433327	0.00412866
	INC	0.142097	0.150922	0.154757	0.163895	0.151972	0.156026	0.172875	0.185687	0.178958	0.188498	0.189962	0.180993
	IQM	0.00132844	0.00141095	0.0014468	0.00153223	0.00142076	0.00145867	0.00161618	0.00173596	0.00167305	0.00176224	0.00177593	0.00169207
	IQN	0.00824963	0.00876197	0.0089846	0.00951514	0.00882295	0.00905832	0.0100365	0.0107803	0.0103896	0.0109435	0.0110285	0.0105078
	JDZ	0.0153302	0.0162823	0.016696	0.0176819	0.0163956	0.016833	0.0186508	0.020033	0.019307	0.0203362	0.0204942	0.0195265
	JGN	0.00883415	0.00938279	0.00962119	0.0101893	0.00944809	0.00970014	0.0107476	0.0115442	0.0111258	0.0117189	0.0118099	0.0112523
	JGS	0.0155162	0.0164799	0.0168986	0.0178964	0.0165945	0.0170372	0.018877	0.0202761	0.0195412	0.0205829	0.0207428	0.0197634
	JHG	0.120842	0.128347	0.131608	0.139379	0.12924	0.132688	0.147016	0.157912	0.152189	0.160302	0.161547	0.153919
	JJN	0.111868	0.118816	0.121835	0.129029	0.119643	0.122834	0.136099	0.146185	0.140887	0.148398	0.149551	0.14249
	JMU	0.0130852	0.0138978	0.0142509	0.0150925	0.0139945	0.0143679	0.0159194	0.0170992	0.0164795	0.017358	0.0174929	0.0166669
	JNG	0.0110128	0.0116967	0.0119939	0.0127022	0.0117781	0.0120924	0.0133982	0.0143911	0.0138696	0.0146089	0.0147224	0.0140273
	JNZ	0.00584515	0.00620816	0.0063659	0.00674181	0.00625137	0.00641814	0.00711121	0.00763824	0.00736142	0.00775385	0.00781409	0.00744512
	JUZ	0.0111191	0.0118096	0.0121097	0.0128248	0.0118918	0.012209	0.0135275	0.01453	0.0140034	0.0147499	0.0148645	0.0141627
	JXA	0.00155428	0.00165081	0.00169275	0.00179271	0.0016623	0.00170664	0.00189094	0.00203108	0.00195747	0.00206182	0.00207784	0.00197973
	JZH	0.0890788	0.094611	0.0970149	0.102744	0.0952694	0.0978109	0.108373	0.116405	0.112186	0.118167	0.119085	0.113462
	KCA	0.00415803	0.00441626	0.00452847	0.00479588	0.00444699	0.00456563	0.00505866	0.00543357	0.00523664	0.0055158	0.00555865	0.00529619
	KGT	0.00242441	0.00257498	0.0026404	0.00279632	0.0025929	0.00266207	0.00294954	0.00316813	0.00305331	0.00321608	0.00324107	0.00308804
	KHG	0.0338288	0.0359297	0.0368427	0.0390182	0.0361798	0.037145	0.0411561	0.0442063	0.0426042	0.0448754	0.045224	0.0430887
	KHN	0.319158	0.33898	0.347593	0.368118	0.341339	0.350445	0.388288	0.417065	0.40195	0.423378	0.426667	0.406521
	KJI	0.00203252	0.00215875	0.0022136	0.00234431	0.00217377	0.00223176	0.00247276	0.00265602	0.00255977	0.00269622	0.00271717	0.00258887
	KMG	1.14626	1.21745	1.24838	1.3221	1.22592	1.25863	1.39454	1.49789	1.44361	1.52056	1.53238	1.46002
	KOW	0.0281696	0.0299191	0.0306793	0.0324909	0.0301273	0.030931	0.0342712	0.0368111	0.035477	0.0373683	0.0376586	0.0358804
	KRL	0.0356753	0.037891	0.0388537	0.041148	0.0381547	0.0391725	0.0434026	0.0466193	0.0449297	0.0473249	0.0476926	0.0454406
	KRY	0.00573223	0.00608823	0.00624292	0.00661157	0.0061306	0.00629415	0.00697384	0.00749068	0.00721921	0.00760406	0.00766313	0.0073013
	KWE	0.380958	0.404617	0.414898	0.439397	0.407433	0.418302	0.463473	0.497822	0.47978	0.505357	0.509283	0.485236
	KWL	0.328956	0.349386	0.358263	0.379418	0.351817	0.361203	0.400208	0.429868	0.414289	0.436374	0.439764	0.419
	LCX	0.00397205	0.00421873	0.00432592	0.00458137	0.00424809	0.00436141	0.00483239	0.00519053	0.00500242	0.00526909	0.00531002	0.0050593
	LDS	0.00150114	0.00159437	0.00163488	0.00173142	0.00160547	0.00164829	0.00182629	0.00196164	0.00189055	0.00199133	0.0020068	0.00191204
	LHW	0.188327	0.200023	0.205105	0.217216	0.201415	0.206788	0.229118	0.246099	0.23718	0.249824	0.251764	0.239877
	LJG	0.147079	0.156213	0.160182	0.169641	0.1573	0.161496	0.178936	0.192197	0.185232	0.195106	0.196622	0.187338
	LLB	9.29909e-05	9.87664e-05	0.000101276	0.000107256	9.94537e-05	0.000102107	0.000113133	0.000121517	0.000117113	0.000123357	0.000124315	0.000118445
	LLF	0.00273659	0.00290655	0.0029804	0.00315639	0.00292678	0.00300486	0.00332934	0.00357608	0.00344648	0.00363021	0.00365841	0.00348567
	LNJ	0.00933896	0.00991895	0.010171	0.0107716	0.00998798	0.0102544	0.0113618	0.0122038	0.0117615	0.0123885	0.0124848	0.0118953
	LUM	0.0257054	0.0273018	0.0279955	0.0296486	0.0274918	0.0282252	0.0312732	0.0335909	0.0323735	0.0340993	0.0343642	0.0327416
	LUZ	0.00749242	0.00795774	0.00815993	0.00864177	0.00801312	0.00822688	0.00911528	0.00979083	0.009436	0.00993902	0.0100162	0.00954329
	LXA	0.0668473	0.0709988	0.0728028	0.0771018	0.0714929	0.0734001	0.0813264	0.0873537	0.0841878	0.0886758	0.0893647	0.0851451
	LYA	1.4082	1.49566	1.53366	1.62422	1.50607	1.54625	1.71322	1.84019	1.7735	1.86804	1.88255	1.79367
	LYG	0.0248884	0.0264341	0.0271057	0.0287063	0.026618	0.0273281	0.0302792	0.0325233	0.0313446	0.0330155	0.033272	0.031701
	LYI	0.174298	0.185123	0.189827	0.201036	0.186412	0.191384	0.212052	0.227767	0.219512	0.231214	0.233011	0.222009
	LZH	0.0271202	0.0288045	0.0295363	0.0312805	0.0290049	0.0297787	0.0329944	0.0354397	0.0341553	0.0359761	0.0362556	0.0345437
	LZO	0.0189569	0.0201342	0.0206458	0.0218649	0.0202743	0.0208152	0.023063	0.0247722	0.0238744	0.0251471	0.0253425	0.0241459
	LZY	0.00609755	0.00647624	0.00664079	0.00703293	0.00652131	0.00669528	0.00741829	0.00796807	0.0076793	0.00808867	0.00815151	0.00776662
	MDG	0.0226765	0.0240849	0.0246968	0.0261552	0.0242525	0.0248995	0.0275883	0.0296329	0.0285589	0.0300814	0.0303151	0.0288837
	MIG	0.0192425	0.0204376	0.0209568	0.0221943	0.0205798	0.0211288	0.0234104	0.0251454	0.0242341	0.025526	0.0257243	0.0245097
	MXZ	0.00812343	0.00862794	0.00884716	0.00936958	0.00868798	0.00891975	0.00988297	0.0106154	0.0102307	0.0107761	0.0108598	0.010347
	NAO	0.24442	0.2596	0.266196	0.281915	0.261407	0.26838	0.297362	0.3194	0.307824	0.324234	0.326753	0.311325
	NAY	0.0880226	0.0934893	0.0958647	0.101525	0.0941399	0.0966513	0.107088	0.115025	0.110856	0.116766	0.117673	0.112117
	NBS	0.00526063	0.00558735	0.00572931	0.00606763	0.00562623	0.00577632	0.00640009	0.00687441	0.00662528	0.00697846	0.00703267	0.00670061
	NDG	0.00980391	0.0104128	0.0106774	0.0113079	0.0104853	0.010765	0.0119274	0.0128114	0.0123471	0.0130053	0.0131063	0.0124875
	NGB	0.249163	0.264637	0.271361	0.287385	0.266479	0.273588	0.303132	0.325597	0.313797	0.330525	0.333093	0.317365
	NKG	0.705018	0.748803	0.767829	0.813169	0.754015	0.774129	0.857725	0.921293	0.887904	0.935237	0.942503	0.898
	NLT	0.00472926	0.00502297	0.00515059	0.00545473	0.00505793	0.00519285	0.00575362	0.00618003	0.00595606	0.00627357	0.00632231	0.00602378
	NNG	0.296223	0.31462	0.322614	0.341664	0.316809	0.325261	0.360385	0.387094	0.373065	0.392953	0.396005	0.377307
	NNY	0.184421	0.195875	0.200851	0.212712	0.197238	0.202499	0.224367	0.240995	0.232261	0.244643	0.246543	0.234902
	NTG	0.203478	0.216115	0.221606	0.234692	0.217619	0.223424	0.247551	0.265897	0.256261	0.269922	0.272019	0.259175
	NZH	0.0124342	0.0132065	0.013542	0.0143417	0.0132984	0.0136531	0.0151275	0.0162486	0.0156597	0.0164945	0.0166227	0.0158378
	OHE	0.00730644	0.0077602	0.00795738	0.00842726	0.00781421	0.00802267	0.00888901	0.0095478	0.00920177	0.00969231	0.0097676	0.0093064
	PEK	3.24086	3.44213	3.52959	3.73801	3.46609	3.55855	3.94283	4.23504	4.08155	4.29914	4.33254	4.12797
	PVG	1.9124	2.03117	2.08278	2.20577	2.04531	2.09987	2.32663	2.49906	2.40849	2.53688	2.55659	2.43588
	PZI	0.0123412	0.0131077	0.0134407	0.0142344	0.0131989	0.013551	0.0150144	0.0161271	0.0155426	0.0163712	0.0164984	0.0157194
	SHA	1.25585	1.33385	1.36774	1.4485	1.34313	1.37896	1.52787	1.6411	1.58163	1.66594	1.67888	1.59961
	SHE	0.445208	0.472857	0.484872	0.513504	0.476148	0.48885	0.54164	0.581782	0.560697	0.590588	0.595176	0.567073
	SHP	0.00667543	0.00709	0.00727015	0.00769945	0.00713935	0.0073298	0.00812133	0.00872321	0.00840707	0.00885524	0.00892404	0.00850267
	SIA	0.97157	1.03191	1.05813	1.12061	1.03909	1.06681	1.18201	1.26961	1.2236	1.28883	1.29884	1.23751
	SIA	0.00410489	0.00435982	0.0044706	0.00473459	0.00439017	0.00450728	0.00499401	0.00536413	0.00516972	0.00544531	0.00548762	0.00522851
	SJW	0.215746	0.229145	0.234967	0.248842	0.230739	0.236895	0.262476	0.281929	0.271712	0.286196	0.28842	0.274801
	SWA	0.0897828	0.0953588	0.0977817	0.103556	0.0960224	0.098584	0.10923	0.117325	0.113073	0.119101	0.120026	0.114359
	SYM	0.0132977	0.0141236	0.0144824	0.0153376	0.0142219	0.0146013	0.016178	0.017377	0.0167472	0.01764	0.017777	0.0169377
	SYX	0.397278	0.421951	0.432672	0.458221	0.424887	0.436222	0.483328	0.519148	0.500334	0.527006	0.5311	0.506023
	SZX	1.34589	1.42948	1.4658	1.55235	1.43943	1.47783	1.63741	1.75877	1.69502	1.78538	1.79926	1.7143
	TAO	0.651156	0.691596	0.709169	0.751045	0.69641	0.714988	0.792197	0.850908	0.82007	0.863787	0.870498	0.829395
	TCG	0.004437	0.00471256	0.0048323	0.00511765	0.00474536	0.00487195	0.00539806	0.00579812	0.00558798	0.00588587	0.0059316	0.00565153
	TCZ	0.0200329	0.0212771	0.0218177	0.023106	0.0214251	0.0219967	0.0243721	0.0261783	0.0252296	0.0265745	0.026781	0.0255165
	TEN	0.0125006	0.013277	0.0136143	0.0144183	0.0133694	0.0137261	0.0152083	0.0163354	0.0157434	0.0165827	0.0167115	0.0159224
	TGO	0.0124077	0.0131782	0.0135131	0.014311	0.01327	0.013624	0.0150952	0.0162139	0.0156263	0.0164593	0.0165872	0.015804
	THQ	0.00712046	0.00756267	0.00775483	0.00821275	0.00761531	0.00781846	0.00866275	0.00930476	0.00896754	0.00944559	0.00951897	0.00906951
	TNA	0.422458	0.448695	0.460096	0.487264	0.451818	0.463871	0.513963	0.552054	0.532046	0.560409	0.564763	0.538096
	TSN	0.498937	0.529923	0.543388	0.575475	0.533611	0.547846	0.607007	0.651993	0.628364	0.661861	0.667003	0.635509
	TXN	0.022557	0.0239579	0.0245666	0.0260172	0.0241246	0.0247682	0.0274428	0.0294767	0.0284084	0.0299228	0.0301553	0.0287314
	TYN	0.346963	0.368511	0.377874	0.400188	0.371076	0.380975	0.422115	0.453399	0.436967	0.460261	0.463837	0.441936
	URC	0.435138	0.462162	0.473905	0.501889	0.465379	0.477794	0.529389	0.568623	0.548016	0.57723	0.581714	0.554247
	UYN	0.0443368	0.0470903	0.0482868	0.0511381	0.0474181	0.048683	0.0539402	0.0579378	0.055838	0.0588147	0.0592716	0.056473
	WEF	0.0208898	0.0221871	0.0227509	0.0240943	0.0223415	0.0229375	0.0254145	0.027298	0.0263087	0.0277112	0.0279265	0.0266079
	WEH	0.0654258	0.0694891	0.0712547	0.0754623	0.0699727	0.0718394	0.0795971	0.0854962	0.0823977	0.0867902	0.0874645	0.0833346
	WNH	0.00491524	0.0052205	0.00535314	0.00566925	0.00525683	0.00539707	0.00597988	0.00642306	0.00619028	0.00652028	0.00657094	0.00626067
	WNZ	0.297571	0.316052	0.324082	0.343219	0.318251	0.326741	0.362025	0.388856	0.374763	0.394741	0.397808	0.379024
	WUA	0.00943194	0.0100177	0.0102723	0.0108788	0.0100874	0.0103565	0.0114749	0.0123253	0.0118786	0.0125119	0.0126091	0.0120137
	WUH	0.752776	0.799527	0.819841	0.868253	0.805091	0.826568	0.915827	0.983701	0.94805	0.99859	1.00635	0.95883
	WUS	0.034772	0.0369315	0.0378699	0.0401061	0.0371885	0.0381806	0.0423036	0.0454388	0.0437921	0.0461266	0.0464849	0.04429
	WUX	0.131004	0.13914	0.142676	0.151101	0.140109	0.143846	0.15938	0.171192	0.164988	0.173783	0.175133	0.166864
	WUZ	0.178011	0.189067	0.193871	0.205319	0.190383	0.195461	0.216569	0.232619	0.224189	0.23614	0.237974	0.226738
	WXN	0.0212684	0.0225892	0.0231632	0.024531	0.0227465	0.0233533	0.0258751	0.0277928	0.0267855	0.0282134	0.0284326	0.0270901
	XFN	0.223398	0.237272	0.2433	0.257667	0.238923	0.245297	0.271786	0.291928	0.281348	0.296347	0.298649	0.284548
	XIC	0.0274589	0.0291643	0.0299053	0.0316712	0.0293672	0.0301507	0.0334065	0.0358824	0.0345819	0.0364255	0.0367084	0.0349752
	XIL	0.0152771	0.0162259	0.0166382	0.0176206	0.0163388	0.0167747	0.0185861	0.0199636	0.0192401	0.0202657	0.0204232	0.0194588
	XMN	0.70367	0.747371	0.766361	0.811614	0.752572	0.772649	0.856085	0.919531	0.886206	0.933448	0.9407	0.896283
	XNN	0.0818719	0.0869566	0.089166	0.0944313	0.0875618	0.0898977	0.0996055	0.106987	0.10311	0.108607	0.10945	0.104282
	XUZ	0.0602117	0.0639511	0.065576	0.0694483	0.0643962	0.0661141	0.0732536	0.0786825	0.075831	0.0798734	0.0804939	0.0766932
	YBP	0.016393	0.0174111	0.0178535	0.0189077	0.0175322	0.018	0.0199437	0.0214218	0.0206454	0.021746	0.021915	0.0208802
	YCU	0.0406238	0.0431467	0.044243	0.0468556	0.043447	0.044606	0.0494229	0.0530858	0.0511618	0.0538892	0.0543079	0.0517436
	YIH	0.0603246	0.0640711	0.065699	0.0695785	0.064517	0.0662381	0.0733909	0.0788301	0.0759732	0.0800232	0.0806449	0.0768371
	YIN	0.0236131	0.0250796	0.0257168	0.0272354	0.0252541	0.0259278	0.0287277	0.0308567	0.0297384	0.0313238	0.0315671	0.0300766
	YIW	0.0353499	0.0375453	0.0384992	0.0407726	0.0378066	0.0388151	0.0430067	0.046194	0.0445198	0.0468931	0.0472575	0.0450261
	YNJ	0.049531	0.0526071	0.0539438	0.0571292	0.0529732	0.0543864	0.0602594	0.0647254	0.0623796	0.065705	0.0662155	0.063089
	YNT	0.171568	0.182224	0.186854	0.197887	0.183492	0.188387	0.20873	0.2242	0.216074	0.227593	0.229361	0.218531
	YNZ	0.0147191	0.0156333	0.0160305	0.0169771	0.0157421	0.016162	0.0179073	0.0192345	0.0185374	0.0195256	0.0196773	0.0187482
	YUS	0.000757212	0.000804241	0.000824674	0.000873372	0.000809836	0.00083144	0.000921226	0.000989497	0.000953639	0.00100448	0.00101228	0.000964483
	ZAT	0.00345395	0.00366846	0.00376167	0.0039838	0.00369399	0.00379254	0.00420208	0.0045135	0.00434993	0.00458182	0.00461741	0.00439939
	ZHA	0.0346259	0.0367763	0.0377107	0.0399375	0.0370323	0.0380202	0.0421259	0.0452479	0.043608	0.0459327	0.0462896	0.0441039
	ZHY	0.00735957	0.00781664	0.00801525	0.00848855	0.00787104	0.00808102	0.00895366	0.00961723	0.00926869	0.0097628	0.00983864	0.00937409
	ZUH	0.153761	0.16331	0.167459	0.177348	0.164447	0.168833	0.187065	0.200929	0.193647	0.20397	0.205555	0.195849
2010	AAT	0.0189685	0.0200685	0.0211301	0.0211138	0.020837	0.0211799	0.0225482	0.0231817	0.0227576	0.023158	0.0218296	0.0215035
	ACX	0.00773725	0.00818593	0.00861897	0.00861232	0.00849942	0.00863928	0.00919742	0.0094558	0.00928284	0.00944616	0.00890428	0.0087713
	AEB	0.0107037	0.0113244	0.0119235	0.0119143	0.0117581	0.0119516	0.0127237	0.0130811	0.0128419	0.0130678	0.0123182	0.0121342
	AKA	0.0015291	0.00161777	0.00170336	0.00170204	0.00167973	0.00170737	0.00181767	0.00186873	0.00183455	0.00186683	0.00175974	0.00173346
	AKU	0.039512	0.0418033	0.0440147	0.0439807	0.0434042	0.0441184	0.0469687	0.0482881	0.0474049	0.0482389	0.0454716	0.0447925
	AOG	0.00319582	0.00338115	0.00356001	0.00355726	0.00351063	0.0035684	0.00379894	0.00390566	0.00383422	0.00390167	0.00367785	0.00362293
	AQG	0.013242	0.0140099	0.014751	0.0147397	0.0145464	0.0147858	0.015741	0.0161832	0.0158872	0.0161667	0.0152393	0.0150117
	AVA	0.0158797	0.0168006	0.0176893	0.0176757	0.017444	0.017731	0.0188765	0.0194068	0.0190518	0.019387	0.0182749	0.018002
	BAV	0.0879386	0.0930381	0.0979599	0.0978843	0.0966011	0.0981907	0.104534	0.107471	0.105505	0.107361	0.101203	0.0996912
	BHY	0.080683	0.0853618	0.0898775	0.0898081	0.0886308	0.0900893	0.0959095	0.0986038	0.0968002	0.0985033	0.0928526	0.0914659
	BPL	0.00237011	0.00250755	0.0026402	0.00263816	0.00260358	0.00264642	0.00281739	0.00289654	0.00284356	0.00289359	0.00272759	0.00268686
	BPX	0.00666688	0.00705349	0.00742662	0.00742089	0.00732361	0.00744412	0.00792505	0.00814768	0.00799865	0.00813938	0.00767246	0.00755787
	BSD	0.0130279	0.0137834	0.0145126	0.0145014	0.0143113	0.0145468	0.0154866	0.0159216	0.0156304	0.0159054	0.014993	0.0147691
	CAN	2.51701	2.66297	2.80384	2.80168	2.76495	2.81045	2.99202	3.07607	3.0198	3.07293	2.89665	2.85339
	CGD	0.12781	0.135222	0.142375	0.142265	0.1404	0.14271	0.15193	0.156198	0.153341	0.156039	0.147088	0.144891
	CGO	0.643599	0.680921	0.716942	0.716389	0.706997	0.718631	0.765058	0.786551	0.772164	0.785749	0.740674	0.729612
	CGQ	0.322633	0.341342	0.359399	0.359122	0.354414	0.360246	0.38352	0.394294	0.387082	0.393892	0.371296	0.365751
	CHG	0.00226307	0.00239431	0.00252096	0.00251902	0.002486	0.0025269	0.00269016	0.00276573	0.00271514	0.00276291	0.00260441	0.00256552
	CIF	0.03481	0.0368286	0.0387768	0.0387469	0.038239	0.0388682	0.0413793	0.0425418	0.0417636	0.0424984	0.0400604	0.0394622
	CIH	0.0380899	0.0402987	0.0424305	0.0423978	0.041842	0.0425305	0.0452782	0.0465502	0.0456987	0.0465027	0.0438351	0.0431804
	CKG	1.11399	1.17859	1.24094	1.23998	1.22372	1.24386	1.32422	1.36142	1.33652	1.36003	1.28201	1.26287
	CNI	0.00397566	0.00420621	0.00442872	0.0044253	0.00436729	0.00443915	0.00472595	0.00485871	0.00476984	0.00485376	0.00457532	0.00450699
	CSX	0.884088	0.935356	0.984837	0.984077	0.971177	0.987157	1.05093	1.08046	1.06069	1.07935	1.01744	1.00224
	CTU	1.57143	1.66256	1.75051	1.74916	1.72623	1.75464	1.868	1.92047	1.88534	1.91851	1.80846	1.78145
	CZX	0.0517218	0.0547212	0.0576159	0.0575715	0.0568168	0.0577517	0.0614828	0.06321	0.0620538	0.0631455	0.0595232	0.0586342
	DAT	0.0176229	0.0186448	0.0196312	0.019616	0.0193589	0.0196774	0.0209487	0.0215372	0.0211432	0.0215152	0.020281	0.0199781
	DAX	0.015184	0.0160645	0.0169143	0.0169013	0.0166797	0.0169542	0.0180495	0.0185565	0.0182171	0.0185376	0.0174742	0.0172132
	DDG	0.00743143	0.00786238	0.0082783	0.00827191	0.00816348	0.00829781	0.00883389	0.00908205	0.00891593	0.00907279	0.00855233	0.00842461
	DIG	0.0263005	0.0278257	0.0292977	0.0292751	0.0288913	0.0293667	0.031264	0.0321422	0.0315543	0.0321095	0.0302675	0.0298155
	DLC	0.700542	0.741167	0.780374	0.779773	0.769551	0.782213	0.832749	0.856142	0.840483	0.855269	0.806207	0.794166
	DLU	0.0211322	0.0223576	0.0235403	0.0235222	0.0232138	0.0235958	0.0251202	0.0258259	0.0253535	0.0257996	0.0243196	0.0239564
	DNH	0.0253219	0.0267903	0.0282075	0.0281858	0.0278163	0.028274	0.0301007	0.0309463	0.0303802	0.0309147	0.0291413	0.0287061
	DOY	0.0113612	0.0120201	0.0126559	0.0126462	0.0124804	0.0126857	0.0135053	0.0138847	0.0136307	0.0138705	0.0130749	0.0128796
	DQA	0.027348	0.0289339	0.0304645	0.030441	0.0300419	0.0305363	0.0325091	0.0334223	0.032811	0.0333883	0.0314729	0.0310029
	DSN	0.0677545	0.0716835	0.0754756	0.0754174	0.0744287	0.0756535	0.0805411	0.0828037	0.0812891	0.0827192	0.077974	0.0768095
	DYG	0.0715849	0.0757361	0.0797425	0.079681	0.0786365	0.0799304	0.0850944	0.0874848	0.0858846	0.0873956	0.0823822	0.0811518
	ENH	0.022646	0.0239592	0.0252267	0.0252072	0.0248768	0.0252861	0.0269197	0.027676	0.0271697	0.0276478	0.0260617	0.0256725
	ENY	0.0218661	0.0231342	0.024358	0.0243392	0.0240201	0.0244154	0.0259927	0.0267229	0.0262341	0.0266957	0.0251643	0.0247884
	ERL	0.00740085	0.00783002	0.00824423	0.00823787	0.00812988	0.00826366	0.00879754	0.00904468	0.00887924	0.00903546	0.00851713	0.00838993
	FOC	0.474847	0.502383	0.528959	0.528551	0.521623	0.530206	0.56446	0.580317	0.569702	0.579725	0.546469	0.538308
	FUG	0.0192055	0.0203192	0.0213941	0.0213776	0.0210974	0.0214445	0.02283	0.0234713	0.023042	0.0234474	0.0221023	0.0217722
	FUO	0.00821892	0.00869553	0.00915553	0.00914846	0.00902854	0.0091771	0.00976999	0.0100445	0.00986073	0.0100342	0.00945859	0.00931734
	GOQ	0.00497722	0.00526585	0.00554442	0.00554014	0.00546751	0.00555748	0.00591652	0.00608273	0.00597147	0.00607653	0.00572795	0.0056424
	GYS	0.004939	0.00522541	0.00550183	0.00549759	0.00542552	0.0055148	0.00587108	0.00603601	0.00592561	0.00602986	0.00568396	0.00559907
	GYU	0.00123857	0.0013104	0.00137972	0.00137865	0.00136058	0.00138297	0.00147231	0.00151368	0.00148599	0.00151213	0.00142539	0.0014041
	HAK	0.564422	0.597152	0.628742	0.628257	0.620021	0.630224	0.670939	0.689788	0.677171	0.689084	0.649555	0.639854
	HDG	0.0190908	0.0201979	0.0212664	0.02125	0.0209714	0.0213165	0.0226936	0.0233312	0.0229044	0.0233074	0.0219703	0.0216422
	HEK	0.00792074	0.00838006	0.00882337	0.00881657	0.00870099	0.00884416	0.00941555	0.00968005	0.00950299	0.00967018	0.00911544	0.00897931
	HET	0.331287	0.350499	0.36904	0.368755	0.363921	0.36991	0.393808	0.404871	0.397465	0.404458	0.381256	0.375562
	HFE	0.355149	0.375744	0.395621	0.395316	0.390134	0.396553	0.422173	0.434032	0.426093	0.43359	0.408717	0.402613
	HGH	1.11845	1.18331	1.24591	1.24495	1.22863	1.24885	1.32953	1.36688	1.34188	1.36548	1.28715	1.26793
	HIA	0.00490841	0.00519305	0.00546777	0.00546355	0.00539193	0.00548065	0.00583473	0.00599864	0.00588892	0.00599252	0.00564876	0.0055644
	HJJ	0.0134026	0.0141798	0.0149299	0.0149184	0.0147228	0.0149651	0.0159319	0.0163795	0.0160799	0.0163628	0.0154241	0.0151938
	HLD	0.0474174	0.0501672	0.052821	0.0527803	0.0520884	0.0529455	0.056366	0.0579495	0.0568895	0.0578904	0.0545695	0.0537545
	HLH	0.0151381	0.016016	0.0168632	0.0168502	0.0166293	0.0169029	0.017995	0.0185005	0.0181621	0.0184816	0.0174214	0.0171612
	HMI	0.00617757	0.00653581	0.00688155	0.00687624	0.0067861	0.00689777	0.0073434	0.00754969	0.0074116	0.00754199	0.00710934	0.00700317
	HRB	0.466391	0.493437	0.51954	0.519139	0.512334	0.520764	0.554408	0.569983	0.559557	0.569402	0.536738	0.528722
	HSN	0.0584422	0.0618313	0.0651022	0.065052	0.0641992	0.0652556	0.0694715	0.0714231	0.0701167	0.0713502	0.0672572	0.0662528
	HTN	0.0177834	0.0188147	0.01981	0.0197947	0.0195352	0.0198567	0.0211395	0.0217334	0.0213359	0.0217112	0.0204658	0.0201601
	HYN	0.0479985	0.0507819	0.0534683	0.053427	0.0527267	0.0535943	0.0570567	0.0586596	0.0575866	0.0585998	0.0552382	0.0544132
	HZH	0.0047708	0.00504745	0.00531446	0.00531037	0.00524075	0.00532699	0.00567114	0.00583046	0.00572381	0.00582451	0.00549038	0.00540839
	INC	0.201337	0.213012	0.224281	0.224108	0.22117	0.224809	0.239333	0.246056	0.241556	0.245806	0.231705	0.228244
	IQM	0.00197254	0.00208693	0.00219733	0.00219563	0.00216685	0.0022025	0.0023448	0.00241067	0.00236657	0.00240821	0.00227006	0.00223616
	IQN	0.00727852	0.0077006	0.00810796	0.00810171	0.00799551	0.00812707	0.00865212	0.00889518	0.00873248	0.00888611	0.00837636	0.00825126
	JDZ	0.0203829	0.0215649	0.0227057	0.0226882	0.0223908	0.0227592	0.0242296	0.0249102	0.0244546	0.0248848	0.0234573	0.023107
	JGN	0.0126151	0.0133466	0.0140527	0.0140418	0.0138578	0.0140858	0.0149958	0.0154171	0.0151351	0.0154013	0.0145178	0.014301
	JGS	0.0199854	0.0211443	0.0222628	0.0222457	0.021954	0.0223153	0.023757	0.0244244	0.0239776	0.0243995	0.0229998	0.0226563
	JHG	0.135876	0.143755	0.15136	0.151243	0.149261	0.151717	0.161518	0.166056	0.163018	0.165887	0.15637	0.154035
	JIQ	0.000275238	0.000291199	0.000306604	0.000306367	0.000302351	0.000307326	0.000327181	0.000336372	0.00033022	0.000336029	0.000316753	0.000312022
	JJN	0.153851	0.162772	0.171383	0.171251	0.169006	0.171787	0.182885	0.188023	0.184584	0.187831	0.177056	0.174412
	JMU	0.0155815	0.0164851	0.0173572	0.0173438	0.0171164	0.0173981	0.0185221	0.0190424	0.0186941	0.019023	0.0179317	0.0176639
	JNG	0.0251078	0.0265638	0.0279691	0.0279475	0.0275811	0.028035	0.0298462	0.0306846	0.0301234	0.0306534	0.0288949	0.0284634
	JNZ	0.00874646	0.00925366	0.00974318	0.00973567	0.00960804	0.00976614	0.0103971	0.0106892	0.0104937	0.0106783	0.0100657	0.00991538
	JUZ	0.0131197	0.0138805	0.0146148	0.0146035	0.0144121	0.0146492	0.0155956	0.0160337	0.0157405	0.0160174	0.0150986	0.0148731
	JXA	0.00837947	0.0088654	0.00933438	0.00932718	0.00920491	0.00935638	0.00996085	0.0102407	0.0100534	0.0102302	0.00964337	0.00949935
	JZH	0.115646	0.122352	0.128825	0.128725	0.127038	0.129128	0.137471	0.141332	0.138747	0.141188	0.133089	0.131101
	KCA	0.00871588	0.00922131	0.00970912	0.00970163	0.00957445	0.009732	0.0103607	0.0106518	0.010457	0.0106409	0.0100305	0.00988071
	KGT	0.00340225	0.00359954	0.00378996	0.00378704	0.00373739	0.00379889	0.00404432	0.00415794	0.00408188	0.0041537	0.00391542	0.00385694
	KHG	0.047318	0.050062	0.0527103	0.0526696	0.0519792	0.0528345	0.0562479	0.057828	0.0567703	0.0577691	0.0544551	0.0536419
	KHN	0.39619	0.419165	0.441339	0.440999	0.435217	0.442379	0.470959	0.484189	0.475333	0.483696	0.455948	0.449139
	KJI	0.00617757	0.00653581	0.00688155	0.00687624	0.0067861	0.00689777	0.0073434	0.00754969	0.0074116	0.00754199	0.00710934	0.00700317
	KMG	1.3874	1.46785	1.5455	1.54431	1.52407	1.54915	1.64923	1.69556	1.66455	1.69383	1.59666	1.57282
	KOW	0.0387321	0.0409782	0.0431459	0.0431127	0.0425475	0.0432476	0.0460417	0.0473351	0.0464693	0.0472868	0.0445742	0.0439085
	KRL	0.0486254	0.0514452	0.0541667	0.0541249	0.0534153	0.0542943	0.057802	0.0594258	0.0583388	0.0593652	0.0559597	0.055124
	KRY	0.0203294	0.0215083	0.0226461	0.0226286	0.022332	0.0226995	0.024166	0.0248448	0.0243904	0.0248195	0.0233957	0.0230463
	KWE	0.468142	0.495289	0.52149	0.521088	0.514257	0.522719	0.55649	0.572123	0.561658	0.571539	0.538753	0.530707
	KWL	0.367772	0.389099	0.409682	0.409366	0.404	0.410648	0.437178	0.449459	0.441238	0.449001	0.423243	0.416923
	LCX	0.00385333	0.00407679	0.00429245	0.00428914	0.00423291	0.00430256	0.00458054	0.00470921	0.00462308	0.00470441	0.00443454	0.00436831
	LDS	0.00498487	0.00527394	0.00555293	0.00554865	0.00547591	0.00556602	0.00592561	0.00609208	0.00598065	0.00608587	0.00573675	0.00565107
	LHW	0.257654	0.272595	0.287015	0.286794	0.283034	0.287691	0.306278	0.314882	0.309122	0.314561	0.296516	0.292088
	LJG	0.161205	0.170554	0.179576	0.179438	0.177085	0.179999	0.191628	0.197011	0.193408	0.196811	0.18552	0.18275
	LLB	0.00133796	0.00141555	0.00149043	0.00148929	0.00146976	0.00149395	0.00159047	0.00163514	0.00160524	0.00163348	0.00153977	0.00151677
	LLF	0.00518365	0.00548425	0.00577437	0.00576992	0.00569428	0.00578798	0.00616191	0.00633501	0.00621914	0.00632855	0.00596551	0.00587642
	LNJ	0.0107955	0.0114215	0.0120257	0.0120164	0.0118589	0.012054	0.0128328	0.0131933	0.012952	0.0131798	0.0124238	0.0122382
	LUM	0.0346188	0.0366264	0.0385639	0.0385342	0.038029	0.0386548	0.0411521	0.0423082	0.0415343	0.042265	0.0398405	0.0392455
	LUZ	0.0110248	0.0116641	0.0122812	0.0122717	0.0121108	0.0123101	0.0131054	0.0134736	0.0132271	0.0134598	0.0126877	0.0124982
	LXA	0.0896053	0.0948015	0.0998165	0.0997395	0.0984321	0.100052	0.106516	0.109508	0.107505	0.109396	0.103121	0.101581
	LYA	1.62649	1.72081	1.81184	1.81044	1.78671	1.81611	1.93344	1.98776	1.9514	1.98573	1.87182	1.84386
	LYG	0.0424173	0.044877	0.047251	0.0472146	0.0465957	0.0473624	0.0504222	0.0518387	0.0508905	0.0517859	0.0488151	0.0480861
	LYI	0.053358	0.0564522	0.0594385	0.0593927	0.0586141	0.0595786	0.0634277	0.0652095	0.0640168	0.065143	0.0614061	0.060489
	LZH	0.0301921	0.0319429	0.0336327	0.0336068	0.0331662	0.033712	0.0358899	0.0368982	0.0362233	0.0368606	0.034746	0.0342271
	LZO	0.0227377	0.0240563	0.0253289	0.0253093	0.0249776	0.0253886	0.0270288	0.0277881	0.0272798	0.0277598	0.0261673	0.0257765
	LZY	0.00990858	0.0104832	0.0110377	0.0110292	0.0108846	0.0110637	0.0117785	0.0121094	0.0118879	0.0120971	0.0114031	0.0112328
	MDG	0.0238998	0.0252858	0.0266234	0.0266029	0.0262541	0.0266862	0.0284102	0.0292083	0.0286741	0.0291786	0.0275047	0.0270939
	MIG	1.45193	1.53612	1.61739	1.61614	1.59495	1.6212	1.72593	1.77442	1.74196	1.77261	1.67092	1.64597
	MXZ	0.0119729	0.0126672	0.0133373	0.013327	0.0131523	0.0133687	0.0142324	0.0146322	0.0143646	0.0146173	0.0137788	0.013573
	NAO	0.299612	0.316987	0.333755	0.333498	0.329126	0.334542	0.356155	0.36616	0.359462	0.365787	0.344803	0.339654
	NAY	0.126204	0.133523	0.140586	0.140478	0.138636	0.140918	0.150022	0.154236	0.151415	0.154079	0.14524	0.143071
	NBS	0.0124087	0.0131282	0.0138227	0.0138121	0.013631	0.0138553	0.0147504	0.0151648	0.0148874	0.0151493	0.0142803	0.014067
	NDG	0.00940397	0.0099493	0.0104756	0.0104675	0.0103303	0.0105003	0.0111787	0.0114927	0.0112825	0.011481	0.0108224	0.0106608
	NGB	0.300384	0.317803	0.334615	0.334357	0.329974	0.335404	0.357073	0.367104	0.360389	0.366729	0.345692	0.340529
	NGQ	0.000841006	0.000889774	0.000936843	0.000936122	0.000923849	0.000939051	0.000999721	0.00102781	0.001009	0.00102676	0.000967857	0.000953403
	NKG	0.887544	0.939012	0.988686	0.987924	0.974973	0.991016	1.05504	1.08468	1.06484	1.08357	1.02141	1.00616
	NLT	0.0032264	0.0034135	0.00359408	0.00359131	0.00354423	0.00360254	0.00383529	0.00394303	0.00387091	0.00393901	0.00371305	0.0036576
	NNG	0.400594	0.423824	0.446245	0.4459	0.440055	0.447296	0.476194	0.489571	0.480616	0.489072	0.461016	0.454131
	NNY	0.304673	0.322341	0.339393	0.339131	0.334686	0.340193	0.362171	0.372346	0.365535	0.371966	0.350628	0.345391
	NTG	0.2174	0.230007	0.242174	0.241988	0.238815	0.242745	0.258428	0.265687	0.260828	0.265417	0.250191	0.246454
	NZH	0.0177605	0.0187904	0.0197845	0.0197692	0.01951	0.0198311	0.0211123	0.0217054	0.0213083	0.0216832	0.0204394	0.0201341
	OHE	0.00622344	0.00658434	0.00693265	0.0069273	0.00683649	0.00694899	0.00739793	0.00760575	0.00746663	0.007598	0.00716213	0.00705517
	PEK	3.9572	4.18668	4.40815	4.40475	4.34701	4.41854	4.704	4.83615	4.74769	4.83122	4.55407	4.48606
	PVG	2.53927	2.68652	2.82864	2.82646	2.78941	2.83531	3.01848	3.10328	3.04652	3.10011	2.92227	2.87863
	PZI	0.0129668	0.0137187	0.0144444	0.0144333	0.0142441	0.0144785	0.0154139	0.0158469	0.015557	0.0158307	0.0149226	0.0146997
	SHA	1.67425	1.77134	1.86504	1.86361	1.83918	1.86944	1.99022	2.04613	2.0087	2.04404	1.92678	1.89801
	SHE	0.541195	0.572579	0.602868	0.602403	0.594506	0.604289	0.643329	0.661401	0.649304	0.660727	0.622824	0.613523
	SHP	0.022172	0.0234577	0.0246986	0.0246796	0.0243561	0.0247568	0.0263563	0.0270967	0.026601	0.027069	0.0255162	0.0251351
	SIA	1.25715	1.33005	1.40041	1.39933	1.38099	1.40371	1.4944	1.53638	1.50828	1.53481	1.44677	1.42516
	SIA	0.00366984	0.00388266	0.00408805	0.0040849	0.00403135	0.00409768	0.00436242	0.00448497	0.00440293	0.00448039	0.00422337	0.0041603
	SJW	0.397023	0.420047	0.442267	0.441926	0.436133	0.443309	0.47195	0.485208	0.476333	0.484713	0.456907	0.450084
	SWA	0.128146	0.135577	0.14275	0.142639	0.14077	0.143086	0.15233	0.156609	0.153745	0.15645	0.147475	0.145272
	SYM	0.0200924	0.0212575	0.0223821	0.0223648	0.0220716	0.0224348	0.0238842	0.0245552	0.024106	0.0245301	0.023123	0.0227776
	SYX	0.539582	0.570872	0.601071	0.600607	0.592734	0.602487	0.641411	0.65943	0.647368	0.658758	0.620968	0.611694
	SZX	1.65829	1.75445	1.84726	1.84584	1.82164	1.85161	1.97124	2.02662	1.98955	2.02455	1.90841	1.87991
	TAO	0.794941	0.84104	0.885531	0.884848	0.873249	0.887618	0.944963	0.971509	0.953739	0.970518	0.914844	0.901181
	TCG	0.00572648	0.00605856	0.00637906	0.00637414	0.00629058	0.00639409	0.00680718	0.00699841	0.0068704	0.00699128	0.00659022	0.0064918
	TCZ	0.0399707	0.0422886	0.0445257	0.0444913	0.0439081	0.0446306	0.047514	0.0488487	0.0479552	0.0487989	0.0459996	0.0453126
	TEN	0.0103597	0.0109604	0.0115402	0.0115313	0.0113802	0.0115674	0.0123147	0.0126607	0.0124291	0.0126478	0.0119222	0.0117442
	TGO	0.0169501	0.017933	0.0188817	0.0188671	0.0186198	0.0189262	0.0201489	0.0207149	0.020336	0.0206938	0.0195067	0.0192154
	THQ	0.00263006	0.00278257	0.00292977	0.00292751	0.00288913	0.00293667	0.0031264	0.00321422	0.00315543	0.00321095	0.00302675	0.00298155
	TLQ	0.000550477	0.000582398	0.000613207	0.000612735	0.000604703	0.000614653	0.000654364	0.000672745	0.000660438	0.00067206	0.000633506	0.000624044
	TNA	0.528648	0.559305	0.588892	0.588438	0.580724	0.59028	0.628415	0.646069	0.634251	0.64541	0.608386	0.5993
	TSN	0.650128	0.687829	0.724215	0.723656	0.71417	0.725921	0.77282	0.79453	0.779997	0.79372	0.748188	0.737014
	TVS	0.00640693	0.00677847	0.00713705	0.00713155	0.00703806	0.00715387	0.00761605	0.00783	0.00768678	0.00782202	0.00737331	0.00726319
	TXN	0.0286859	0.0303494	0.0319549	0.0319303	0.0315117	0.0320302	0.0340995	0.0350575	0.0344162	0.0350217	0.0330127	0.0325197
	TYN	0.439808	0.465312	0.489927	0.489549	0.483132	0.491082	0.522808	0.537495	0.527664	0.536947	0.506145	0.498586
	URC	0.661267	0.699614	0.736624	0.736056	0.726407	0.73836	0.786062	0.808144	0.793362	0.80732	0.761008	0.749642
	UYN	0.0747272	0.0790606	0.0832429	0.0831787	0.0820883	0.0834391	0.0888297	0.0913251	0.0896546	0.091232	0.0859984	0.0847141
	WEF	0.0258112	0.027308	0.0287526	0.0287304	0.0283538	0.0288204	0.0306823	0.0315443	0.0309673	0.0315121	0.0297044	0.0292608
	WEH	0.0808818	0.0855721	0.0900989	0.0900294	0.0888492	0.0903112	0.0961458	0.0988468	0.0970387	0.098746	0.0930814	0.0916912
	WNH	0.00591762	0.00626078	0.00659198	0.0065869	0.00650055	0.00660751	0.00703439	0.00723201	0.00709973	0.00722463	0.00681019	0.00670848
	WNZ	0.381159	0.403262	0.424595	0.424268	0.418706	0.425596	0.453091	0.46582	0.457299	0.465345	0.43865	0.432099
	WUA	0.0161702	0.017108	0.018013	0.0179991	0.0177631	0.0180554	0.0192219	0.0197619	0.0194004	0.0197417	0.0186092	0.0183313
	WUH	0.86028	0.910167	0.958315	0.957576	0.945023	0.960574	1.02263	1.05136	1.03213	1.05029	0.990038	0.975252
	WUS	0.0438852	0.0464301	0.0488863	0.0488485	0.0482082	0.0490015	0.0521672	0.0536327	0.0526517	0.053578	0.0505045	0.0497502
	WUX	0.168033	0.177777	0.187182	0.187037	0.184585	0.187623	0.199744	0.205355	0.201599	0.205146	0.193378	0.19049
	WUZ	0.09261	0.0979804	0.103164	0.103084	0.101733	0.103407	0.110087	0.11318	0.11111	0.113065	0.106579	0.104987
	WXN	0.0341831	0.0361653	0.0380785	0.0380491	0.0375503	0.0381682	0.0406341	0.0417756	0.0410115	0.041733	0.039339	0.0387514
	XFN	0.301141	0.318604	0.335458	0.3352	0.330806	0.336249	0.357972	0.368029	0.361297	0.367654	0.346563	0.341387
	XIC	0.0359492	0.0380339	0.0400458	0.040015	0.0394904	0.0401402	0.0427335	0.043934	0.0431304	0.0438892	0.0413715	0.0407536
	XIL	0.0272792	0.0288611	0.0303878	0.0303644	0.0299663	0.0304594	0.0324273	0.0333382	0.0327284	0.0333042	0.0313937	0.0309249
	XMN	0.891917	0.943639	0.993558	0.992791	0.979777	0.995899	1.06024	1.09002	1.07009	1.08891	1.02645	1.01112
	XNN	0.119614	0.12655	0.133245	0.133142	0.131397	0.133559	0.142187	0.146182	0.143508	0.146033	0.137656	0.1356
	XUZ	0.0684349	0.0724034	0.0762336	0.0761748	0.0751762	0.0764132	0.0813499	0.0836352	0.0821055	0.08355	0.0787571	0.0775809
	YBP	0.0262164	0.0277367	0.029204	0.0291815	0.0287989	0.0292728	0.031164	0.0320395	0.0314534	0.0320068	0.0301707	0.0297201
	YCU	0.0521423	0.0551661	0.0580844	0.0580396	0.0572787	0.0582212	0.0619826	0.0637239	0.0625583	0.0636589	0.0600071	0.0591109
	YIH	0.0627237	0.0663611	0.0698716	0.0698177	0.0689024	0.0700362	0.0745609	0.0766555	0.0752534	0.0765774	0.0721845	0.0711064
	YIN	0.0474098	0.0501591	0.0528125	0.0527717	0.05208	0.0529369	0.0563569	0.0579401	0.0568803	0.0578811	0.0545607	0.0537459
	YIW	0.0470046	0.0497304	0.0523611	0.0523207	0.0516348	0.0524845	0.0558753	0.0574449	0.0563942	0.0573864	0.0540944	0.0532865
	YNJ	0.0608735	0.0644036	0.0678105	0.0677582	0.06687	0.0679703	0.0723616	0.0743944	0.0730336	0.0743185	0.0700552	0.069009
	YNT	0.213554	0.225938	0.23789	0.237707	0.234591	0.238451	0.253856	0.260988	0.256214	0.260721	0.245765	0.242095
	YNZ	0.0159944	0.0169219	0.0178171	0.0178033	0.01757	0.0178591	0.0190129	0.019547	0.0191894	0.019527	0.0184069	0.018132
	YUS	0.0103826	0.0109847	0.0115658	0.0115569	0.0114054	0.011593	0.012342	0.0126887	0.0124566	0.0126758	0.0119486	0.0117702
	ZAT	0.00373101	0.00394737	0.00415618	0.00415298	0.00409854	0.00416598	0.00443512	0.00455971	0.00447631	0.00455506	0.00429376	0.00422964
	ZHA	0.068756	0.0727432	0.0765913	0.0765322	0.075529	0.0767718	0.0817317	0.0840277	0.0824907	0.083942	0.0791266	0.0779449
	ZHY	0.0100921	0.0106773	0.0112421	0.0112335	0.0110862	0.0112686	0.0119966	0.0123337	0.0121081	0.0123211	0.0116143	0.0114408
	ZUH	0.287861	0.304554	0.320665	0.320418	0.316217	0.32142	0.342186	0.351799	0.345364	0.35144	0.33128	0.326332
2011	AAT	0.0231428	0.0217865	0.023118	0.0246006	0.022895	0.0233457	0.0255369	0.0255072	0.0255123	0.0252296	0.0246672	0.0235146
	ACX	0.0163661	0.0154069	0.0163486	0.017397	0.0161908	0.0165096	0.0180591	0.0180381	0.0180417	0.0178418	0.0174441	0.016629
	AEB	0.00959761	0.00903511	0.00958733	0.0102022	0.00949483	0.00968175	0.0105905	0.0105781	0.0105803	0.010463	0.0102298	0.00975178
	AKU	0.044904	0.0422722	0.0448559	0.0477325	0.0444231	0.0452977	0.0495492	0.0494915	0.0495015	0.0489529	0.0478617	0.0456253
	AOG	4.93451e-05	4.6453e-05	4.92922e-05	5.24533e-05	4.88166e-05	4.97776e-05	5.44498e-05	5.43864e-05	5.43972e-05	5.37945e-05	5.25952e-05	5.01376e-05
	AQG	0.0141456	0.0133165	0.0141304	0.0150366	0.0139941	0.0142696	0.0156089	0.0155907	0.0155939	0.0154211	0.0150773	0.0143728
	AVA	0.0229454	0.0216006	0.0229209	0.0243908	0.0226997	0.0231466	0.0253191	0.0252896	0.0252947	0.0250144	0.0244568	0.023314
	BAV	0.0926124	0.0871845	0.0925132	0.0984461	0.0916206	0.0934243	0.102193	0.102074	0.102094	0.100963	0.0987125	0.0941001
	BHY	0.205037	0.19302	0.204817	0.217952	0.202841	0.206834	0.226248	0.225984	0.226029	0.223525	0.218542	0.20833
	BPL	0.00460554	0.00433561	0.0046006	0.00489564	0.00455622	0.00464591	0.00508197	0.00507605	0.00507707	0.00502081	0.00490889	0.00467952
	BPX	0.00671093	0.00631761	0.00670374	0.00713365	0.00663906	0.00676976	0.00740516	0.00739653	0.00739802	0.00731604	0.00715295	0.00681873
	BSD	0.0143101	0.0134714	0.0142947	0.0152114	0.0141568	0.0144355	0.0157904	0.015772	0.0157752	0.0156004	0.0152526	0.0145399
	CAN	2.87237	2.70402	2.86929	3.0533	2.84161	2.89755	3.16951	3.16582	3.16645	3.13137	3.06156	2.91851
	CGD	0.496732	0.467619	0.4962	0.528021	0.491412	0.501087	0.548118	0.547479	0.547589	0.541522	0.52945	0.504711
	CGO	0.764963	0.72013	0.764144	0.813148	0.756771	0.77167	0.844097	0.843114	0.843284	0.833939	0.815349	0.777251
	CGQ	0.340185	0.320247	0.33982	0.361613	0.336542	0.343167	0.375376	0.374939	0.375014	0.370859	0.362592	0.345649
	CHG	0.214602	0.202024	0.214372	0.228119	0.212303	0.216483	0.236802	0.236526	0.236573	0.233952	0.228737	0.218049
	CIF	0.0391224	0.0368295	0.0390805	0.0415867	0.0387034	0.0394654	0.0431695	0.0431193	0.0431279	0.04265	0.0416993	0.0397508
	CIH	0.0456853	0.0430077	0.0456364	0.048563	0.045196	0.0460858	0.0504113	0.0503526	0.0503627	0.0498047	0.0486944	0.0464191
	CKG	1.37149	1.29111	1.37002	1.45788	1.3568	1.38351	1.51337	1.5116	1.51191	1.49515	1.46182	1.39352
	CNI	0.00370088	0.00348397	0.00369691	0.003934	0.00366125	0.00373332	0.00408373	0.00407897	0.00407979	0.00403458	0.00394464	0.00376033
	CSX	0.959983	0.90372	0.958955	1.02045	0.949703	0.968399	1.05929	1.05806	1.05827	1.04654	1.02321	0.975404
	CTU	1.82923	1.72202	1.82727	1.94445	1.80964	1.84527	2.01846	2.01611	2.01651	1.99417	1.94971	1.85861
	CZX	0.0835576	0.0786604	0.0834681	0.0888209	0.0826628	0.0842901	0.0922015	0.0920941	0.0921126	0.0910919	0.0890613	0.0848998
	DAT	0.0281925	0.0265401	0.0281623	0.0299683	0.0278906	0.0284396	0.0311089	0.0310727	0.0310789	0.0307346	0.0300494	0.0286453
	DAX	0.0202479	0.0190612	0.0202262	0.0215233	0.0200311	0.0204254	0.0223425	0.0223165	0.022321	0.0220736	0.0215816	0.0205732
	DDG	0.00954004	0.00898091	0.00952982	0.010141	0.00943788	0.00962368	0.0105269	0.0105147	0.0105168	0.0104003	0.0101684	0.00969329
	DIG	0.0342701	0.0322616	0.0342334	0.0364288	0.0339031	0.0345706	0.0378153	0.0377713	0.0377789	0.0373602	0.0365274	0.0348206
	DLC	0.775901	0.730427	0.77507	0.824775	0.767592	0.782704	0.856167	0.85517	0.855342	0.845864	0.827008	0.788365
	DLU	0.0292698	0.0275544	0.0292385	0.0311135	0.0289564	0.0295264	0.0322977	0.0322601	0.0322666	0.0319091	0.0311977	0.02974
	DNH	0.031219	0.0293893	0.0311855	0.0331854	0.0308846	0.0314927	0.0344485	0.0344084	0.0344153	0.0340339	0.0332753	0.0317204
	DOY	0.0119086	0.0112107	0.0118958	0.0126587	0.0117811	0.012013	0.0131405	0.0131252	0.0131279	0.0129824	0.012693	0.0120999
	DQA	0.0299771	0.0282202	0.029945	0.0318654	0.0296561	0.0302399	0.0330782	0.0330397	0.0330463	0.0326801	0.0319516	0.0304586
	DSN	0.116109	0.109304	0.115985	0.123423	0.114865	0.117127	0.12812	0.127971	0.127997	0.126578	0.123757	0.117974
	DYG	0.077151	0.0726293	0.0770683	0.0820107	0.0763248	0.0778273	0.0851321	0.0850329	0.08505	0.0841076	0.0822327	0.0783903
	ENH	0.0137919	0.0129836	0.0137772	0.0146607	0.0136442	0.0139129	0.0152187	0.015201	0.015204	0.0150355	0.0147004	0.0140135
	ENY	0.021498	0.020238	0.021475	0.0228521	0.0212678	0.0216865	0.0237219	0.0236943	0.023699	0.0234364	0.022914	0.0218433
	ERL	0.0120566	0.01135	0.0120437	0.0128161	0.0119275	0.0121623	0.0133039	0.0132884	0.013291	0.0131438	0.0128508	0.0122503
	FOC	0.558142	0.52543	0.557544	0.593299	0.552165	0.563035	0.61588	0.615163	0.615287	0.608469	0.594905	0.567107
	FUG	0.0207085	0.0194948	0.0206863	0.0220129	0.0204867	0.02089	0.0228507	0.0228241	0.0228287	0.0225757	0.0220725	0.0210411
	FUO	0.00835576	0.00786604	0.00834681	0.00888209	0.00826628	0.00842901	0.00922015	0.00920941	0.00921126	0.00910919	0.00890613	0.00848998
	GOQ	0.00727839	0.00685182	0.0072706	0.00773686	0.00720045	0.0073422	0.00803133	0.00802198	0.00802359	0.00793468	0.0077578	0.00739531
	GYS	0.00876697	0.00825315	0.00875758	0.0093192	0.00867308	0.00884383	0.00967389	0.00966263	0.00966457	0.00955748	0.00934442	0.0089078
	GYU	0.00773072	0.00727764	0.00772244	0.00821768	0.00764793	0.0077985	0.00853045	0.00852052	0.00852223	0.00842779	0.00823992	0.0078549
	HAK	0.683075	0.643041	0.682344	0.726102	0.67576	0.689064	0.753738	0.75286	0.753011	0.744667	0.728067	0.694048
	HDG	0.0236774	0.0222897	0.023652	0.0251688	0.0234238	0.023885	0.0261268	0.0260964	0.0261016	0.0258124	0.025237	0.0240577
	HEK	0.0101322	0.00953835	0.0101213	0.0107704	0.0100237	0.010221	0.0111803	0.0111673	0.0111696	0.0110458	0.0107996	0.0102949
	HET	0.401915	0.37836	0.401485	0.427232	0.397611	0.405439	0.443493	0.442976	0.443065	0.438156	0.428388	0.408371
	HFE	0.394768	0.371632	0.394346	0.419635	0.390541	0.398229	0.435607	0.435099	0.435187	0.430364	0.420771	0.40111
	HGH	1.22935	1.1573	1.22803	1.30679	1.21618	1.24013	1.35652	1.35494	1.35522	1.3402	1.31032	1.2491
	HIA	0.0416143	0.0391754	0.0415697	0.0442356	0.0411687	0.0419791	0.0459192	0.0458658	0.045875	0.0453666	0.0443553	0.0422828
	HJJ	0.00901369	0.00848541	0.00900404	0.00958146	0.00891717	0.00909272	0.00994614	0.00993456	0.00993656	0.00982645	0.0096074	0.00915848
	HLD	0.0627669	0.0590882	0.0626997	0.0667206	0.0620947	0.0633172	0.06926	0.0691793	0.0691932	0.0684265	0.0669012	0.0637751
	HLH	0.0257992	0.0242872	0.0257716	0.0274243	0.0255229	0.0260254	0.0284681	0.028435	0.0284407	0.0281255	0.0274985	0.0262136
	HMI	0.00804324	0.00757184	0.00803463	0.00854988	0.00795711	0.00811375	0.0088753	0.00886496	0.00886674	0.00876849	0.00857303	0.00817244
	HRB	0.514175	0.48404	0.513625	0.546563	0.508669	0.518683	0.567366	0.566705	0.566819	0.560538	0.548042	0.522435
	HSN	0.0848241	0.0798527	0.0847333	0.0901672	0.0839157	0.0855678	0.093599	0.09349	0.0935088	0.0924726	0.0904112	0.0861867
	HTN	0.0266134	0.0250536	0.0265849	0.0282898	0.0263284	0.0268467	0.0293665	0.0293323	0.0293382	0.0290131	0.0283664	0.0270409
	HYN	0.0510886	0.0480943	0.0510338	0.0543066	0.0505415	0.0515365	0.0563736	0.0563079	0.0563192	0.0556952	0.0544536	0.0519092
	HZH	0.00429302	0.00404141	0.00428842	0.00456343	0.00424705	0.00433065	0.00473712	0.00473161	0.00473256	0.00468012	0.00457579	0.00436198
	INC	0.245812	0.231406	0.245549	0.261296	0.24318	0.247967	0.271241	0.270925	0.27098	0.267977	0.262003	0.249761
	IQM	0.000674383	0.000634857	0.000673661	0.000716861	0.000667159	0.000680295	0.000744147	0.000743278	0.000743429	0.000735191	0.000718803	0.000685216
	JDZ	0.0255278	0.0240317	0.0255005	0.0271358	0.0252545	0.0257516	0.0281686	0.0281358	0.0281415	0.0278297	0.0272093	0.0259379
	JGN	0.0207331	0.019518	0.0207109	0.0220391	0.0205111	0.0209149	0.0228779	0.0228513	0.0228559	0.0226026	0.0220988	0.0210662
	JGS	0.0288011	0.0271131	0.0287702	0.0306152	0.0284926	0.0290536	0.0317805	0.0317435	0.0317498	0.031398	0.0306981	0.0292637
	JHG	0.145806	0.137261	0.14565	0.154991	0.144245	0.147085	0.16089	0.160702	0.160735	0.158954	0.15541	0.148148
	JIC	0.00116783	0.00109939	0.00116658	0.00124139	0.00115532	0.00117807	0.00128864	0.00128714	0.0012874	0.00127314	0.00124475	0.00118659
	JIQ	0.00504964	0.00475369	0.00504423	0.00536772	0.00499556	0.00509391	0.00557202	0.00556553	0.00556665	0.00550496	0.00538225	0.00513075
	JJN	0.164418	0.154781	0.164242	0.174774	0.162657	0.165859	0.181426	0.181215	0.181251	0.179243	0.175247	0.167059
	JMU	0.0183399	0.017265	0.0183203	0.0194951	0.0181435	0.0185007	0.0202371	0.0202136	0.0202176	0.0199936	0.0195479	0.0186345
	JNG	0.022304	0.0209968	0.0222801	0.0237089	0.0220651	0.0224995	0.0246113	0.0245826	0.0245875	0.0243151	0.0237731	0.0226622
	JNZ	0.00896435	0.00843896	0.00895475	0.00952901	0.00886835	0.00904294	0.00989169	0.00988017	0.00988216	0.00977266	0.0095548	0.00910835
	JUZ	0.0121224	0.011412	0.0121094	0.012886	0.0119926	0.0122287	0.0133765	0.0133609	0.0133636	0.0132155	0.0129209	0.0123172
	JXA	0.0101651	0.00956932	0.0101542	0.0108054	0.0100562	0.0102542	0.0112166	0.0112036	0.0112058	0.0110817	0.0108346	0.0103284
	JZH	0.122918	0.115714	0.122787	0.130661	0.121602	0.123996	0.135634	0.135476	0.135503	0.134002	0.131015	0.124893
	KCA	0.00947425	0.00891898	0.0094641	0.010071	0.00937279	0.00955731	0.0104543	0.0104422	0.0104443	0.0103285	0.0100983	0.00962643
	KGT	0.0044575	0.00419625	0.00445273	0.00473828	0.00440976	0.00449658	0.00491862	0.00491289	0.00491388	0.00485943	0.0047511	0.0045291
	KHG	0.0812548	0.0764926	0.0811678	0.0863731	0.0803847	0.0819672	0.0896605	0.0895561	0.0895741	0.0885815	0.0866068	0.0825601
	KHN	0.412664	0.388479	0.412222	0.438658	0.408245	0.416282	0.455354	0.454823	0.454915	0.449874	0.439845	0.419293
	KJI	0.0122047	0.0114894	0.0121916	0.0129734	0.012074	0.0123117	0.0134672	0.0134515	0.0134542	0.0133052	0.0130086	0.0124007
	KMG	1.57694	1.48451	1.57525	1.67627	1.56005	1.59076	1.74007	1.73804	1.73839	1.71913	1.6808	1.60227
	KOW	0.0502168	0.0472737	0.050163	0.0533799	0.049679	0.050657	0.0554116	0.0553471	0.0553582	0.0547448	0.0535244	0.0510234
	KRL	0.0506609	0.0476917	0.0506066	0.053852	0.0501184	0.051105	0.0559017	0.0558366	0.0558478	0.055229	0.0539978	0.0514747
	KRY	0.0954497	0.0898556	0.0953475	0.101462	0.0944276	0.0962866	0.105324	0.105201	0.105222	0.104056	0.101737	0.096983
	KWE	0.557262	0.524601	0.556665	0.592364	0.551294	0.562147	0.614909	0.614193	0.614317	0.60751	0.593967	0.566213
	KWL	0.390081	0.367219	0.389663	0.414652	0.385903	0.393501	0.430434	0.429933	0.430019	0.425254	0.415774	0.396347
	LCX	0.00600364	0.00565178	0.00599722	0.00638182	0.00593935	0.00605628	0.00662471	0.006617	0.00661832	0.00654499	0.00639909	0.00610009
	LDS	0.00692475	0.0065189	0.00691734	0.00736094	0.0068506	0.00698546	0.00764111	0.00763221	0.00763374	0.00754915	0.00738087	0.00703599
	LHW	0.283816	0.267182	0.283512	0.301694	0.280777	0.286304	0.313176	0.312812	0.312875	0.309408	0.30251	0.288375
	LJG	0.165618	0.155912	0.165441	0.176051	0.163845	0.16707	0.182751	0.182538	0.182575	0.180552	0.176527	0.168279
	LLB	0.00286201	0.00269427	0.00285895	0.00304229	0.00283136	0.0028871	0.00315808	0.0031544	0.00315504	0.00312008	0.00305052	0.00290798
	LLF	0.00519768	0.00489305	0.00519211	0.00552508	0.00514202	0.00524324	0.00573537	0.00572869	0.00572984	0.00566635	0.00554003	0.00528117
	LNJ	0.0107243	0.0100958	0.0107128	0.0113998	0.0106095	0.0108183	0.0118337	0.01182	0.0118223	0.0116913	0.0114307	0.0108966
	LUM	0.0405205	0.0381457	0.0404771	0.0430729	0.0400866	0.0408757	0.0447123	0.0446602	0.0446692	0.0441742	0.0431895	0.0411714
	LUZ	0.0124678	0.0117371	0.0124545	0.0132532	0.0123343	0.0125772	0.0137576	0.0137416	0.0137444	0.0135921	0.0132891	0.0126681
	LXA	0.114579	0.107864	0.114456	0.121796	0.113352	0.115584	0.126432	0.126285	0.12631	0.124911	0.122126	0.11642
	LYA	1.62909	1.53361	1.62735	1.73171	1.61165	1.64338	1.79762	1.79553	1.79589	1.77599	1.7364	1.65526
	LYG	0.0444763	0.0418696	0.0444287	0.0472779	0.044	0.0448662	0.0490773	0.0490202	0.04903	0.0484867	0.0474058	0.0451908
	LYI	0.0590578	0.0555965	0.0589945	0.0627778	0.0584253	0.0595755	0.0651672	0.0650913	0.0651044	0.064383	0.0629477	0.0600064
	LZH	0.075136	0.0707324	0.0750556	0.0798688	0.0743314	0.0757948	0.0829087	0.0828122	0.0828288	0.081911	0.080085	0.076343
	LZO	0.0289326	0.0272369	0.0289017	0.0307551	0.0286228	0.0291863	0.0319257	0.0318885	0.0318949	0.0315415	0.0308383	0.0293974
	LZY	0.0112013	0.0105448	0.0111893	0.0119069	0.0110814	0.0112995	0.0123601	0.0123457	0.0123482	0.0122113	0.0119391	0.0113813
	MDG	0.0263338	0.0247904	0.0263056	0.0279926	0.0260518	0.0265647	0.029058	0.0290241	0.02903	0.0287083	0.0280683	0.0267568
	MIG	1.70356	1.60371	1.70173	1.81086	1.68531	1.71849	1.87978	1.8776	1.87797	1.85716	1.81576	1.73092
	MXZ	0.016876	0.0158869	0.0168579	0.017939	0.0166953	0.017024	0.0186218	0.0186001	0.0186038	0.0183977	0.0179876	0.0171471
	NAO	0.277072	0.260834	0.276776	0.294525	0.274105	0.279501	0.305735	0.305379	0.30544	0.302056	0.295322	0.281523
	NAY	0.177988	0.167556	0.177797	0.189199	0.176081	0.179548	0.1964	0.196171	0.196211	0.194037	0.189711	0.180847
	NBS	0.016876	0.0158869	0.0168579	0.017939	0.0166953	0.017024	0.0186218	0.0186001	0.0186038	0.0183977	0.0179876	0.0171471
	NDG	0.0111355	0.0104829	0.0111236	0.011837	0.0110163	0.0112332	0.0122875	0.0122732	0.0122756	0.0121396	0.011869	0.0113144
	NGB	0.362546	0.341298	0.362158	0.385383	0.358664	0.365725	0.400051	0.399585	0.399665	0.395237	0.386426	0.36837
	NGQ	0.00175997	0.00165682	0.00175809	0.00187083	0.00174112	0.0017754	0.00194204	0.00193978	0.00194017	0.00191867	0.0018759	0.00178824
	NKG	0.991292	0.933194	0.990231	1.05373	0.980677	0.999983	1.09384	1.09257	1.09279	1.08068	1.05659	1.00722
	NLT	0.00254949	0.00240007	0.00254676	0.00271009	0.00252219	0.00257185	0.00281324	0.00280996	0.00281052	0.00277938	0.00271742	0.00259045
	NNG	0.486715	0.458189	0.486194	0.517373	0.481503	0.490982	0.537065	0.536439	0.536547	0.530601	0.518773	0.494533
	NNY	0.133692	0.125857	0.133549	0.142113	0.13226	0.134864	0.147522	0.147351	0.14738	0.145747	0.142498	0.13584
	NTG	0.226477	0.213204	0.226235	0.240743	0.224052	0.228463	0.249906	0.249615	0.249665	0.246899	0.241395	0.230115
	NZH	0.0260953	0.0245659	0.0260674	0.027739	0.0258158	0.0263241	0.0287948	0.0287613	0.0287671	0.0284483	0.0278141	0.0265145
	OHE	0.008438	0.00794346	0.00842896	0.00896951	0.00834764	0.00851198	0.0093109	0.00930005	0.00930192	0.00919885	0.00899379	0.00857354
	PEK	4.38485	4.12786	4.38015	4.66105	4.33789	4.42329	4.83845	4.83282	4.83379	4.78023	4.67367	4.45528
	PVG	2.82982	2.66397	2.82679	3.00807	2.79952	2.85463	3.12256	3.11893	3.11955	3.08499	3.01621	2.87528
	PZI	0.00483581	0.00455239	0.00483063	0.00514042	0.00478403	0.00487821	0.00533607	0.00532986	0.00533093	0.00527185	0.00515433	0.00491349
	RKZ	0.00121718	0.00114584	0.00121587	0.00129385	0.00120414	0.00122785	0.00134309	0.00134153	0.0013418	0.00132693	0.00129735	0.00123673
	RLK	6.57934e-05	6.19372e-05	6.57229e-05	6.99377e-05	6.50889e-05	6.63701e-05	7.25996e-05	7.2515e-05	7.25295e-05	7.17259e-05	7.01271e-05	6.68501e-05
	SHA	1.89029	1.77951	1.88827	2.00936	1.87005	1.90687	2.08584	2.08341	2.08383	2.06074	2.0148	1.92066
	SHE	0.640383	0.602852	0.639698	0.680721	0.633526	0.645998	0.70663	0.705807	0.705949	0.698126	0.682564	0.65067
	SHP	0.0250508	0.0235826	0.025024	0.0266288	0.0247826	0.0252704	0.0276423	0.0276101	0.0276156	0.0273096	0.0267009	0.0254532
	SIA	1.52212	1.43291	1.52049	1.618	1.50582	1.53547	1.67958	1.67763	1.67796	1.65937	1.62238	1.54657
	SIA	0.000608589	0.00057292	0.000607939	0.000646925	0.00060207	0.000613925	0.000671545	0.000670763	0.000670897	0.000663465	0.000648674	0.000618364
	SJW	0.451532	0.425068	0.451048	0.479974	0.446696	0.45549	0.498242	0.497662	0.497762	0.492246	0.481273	0.458785
	SWA	0.147237	0.138608	0.14708	0.156512	0.145661	0.148528	0.162469	0.16228	0.162312	0.160514	0.156935	0.149602
	SYM	0.0211526	0.0199128	0.0211299	0.022485	0.0209261	0.021338	0.0233408	0.0233136	0.0233183	0.0230599	0.0225458	0.0214924
	SYX	0.611813	0.575955	0.611157	0.650351	0.605261	0.617176	0.675104	0.674317	0.674453	0.666979	0.652111	0.62164
	SZX	1.84492	1.73679	1.84294	1.96113	1.82516	1.86109	2.03577	2.0334	2.03381	2.01128	1.96644	1.87456
	TAO	0.870405	0.819392	0.869473	0.925232	0.861084	0.878036	0.960447	0.959329	0.959521	0.948889	0.927736	0.884387
	TCG	0.00572402	0.00538855	0.00571789	0.00608458	0.00566273	0.00577421	0.00631616	0.00630881	0.00631008	0.00624015	0.00610105	0.00581597
	TCZ	0.0432427	0.0407083	0.0431964	0.0459666	0.0427796	0.0436218	0.0477161	0.0476605	0.0476701	0.0471419	0.046091	0.0439373
	TEN	0.0109053	0.0102661	0.0108936	0.0115922	0.0107885	0.0110009	0.0120334	0.0120194	0.0120218	0.0118886	0.0116235	0.0110804
	TGO	0.0275592	0.025944	0.0275297	0.0292952	0.0272641	0.0278008	0.0304102	0.0303747	0.0303808	0.0300442	0.0293744	0.0280019
	THQ	0.00156259	0.00147101	0.00156092	0.00166102	0.00154586	0.00157629	0.00172424	0.00172223	0.00172258	0.00170349	0.00166552	0.00158769
	TLQ	0.0019738	0.00185812	0.00197169	0.00209813	0.00195266	0.00199111	0.00217799	0.00217545	0.00217589	0.00215178	0.00210381	0.00200551
	TNA	0.640301	0.602774	0.639615	0.680634	0.633444	0.645915	0.706539	0.705716	0.705858	0.698037	0.682476	0.650587
	TSN	0.697665	0.656776	0.696918	0.741611	0.690194	0.703781	0.769837	0.76894	0.769095	0.760573	0.743618	0.708872
	TVS	0.0208647	0.0196419	0.0208424	0.022179	0.0206413	0.0210476	0.0230231	0.0229963	0.0230009	0.0227461	0.022239	0.0211999
	TXN	0.0413182	0.0388966	0.041274	0.0439209	0.0408758	0.0416805	0.0455925	0.0455394	0.0455486	0.0450439	0.0440398	0.041982
	TYN	0.516034	0.48579	0.515481	0.548539	0.510508	0.520558	0.569417	0.568754	0.568868	0.562564	0.550024	0.524323
	URC	0.804332	0.757192	0.803471	0.854997	0.795719	0.811384	0.887539	0.886505	0.886683	0.876858	0.857311	0.817253
	UYN	0.0847419	0.0797753	0.0846511	0.0900798	0.0838344	0.0854848	0.0935083	0.0933994	0.0934181	0.092383	0.0903236	0.0861031
	WEF	0.0304212	0.0286383	0.0303886	0.0323374	0.0300954	0.0306879	0.0335682	0.0335291	0.0335359	0.0331643	0.032425	0.0309099
	WEH	0.0987394	0.0929524	0.0986337	0.104959	0.097682	0.0996051	0.108954	0.108827	0.108849	0.107643	0.105243	0.100325
	WNH	0.0128544	0.012101	0.0128406	0.0136641	0.0127167	0.0129671	0.0141841	0.0141676	0.0141705	0.0140134	0.0137011	0.0130609
	WNZ	0.411167	0.38707	0.410727	0.437067	0.406764	0.414772	0.453702	0.453174	0.453265	0.448242	0.43825	0.417772
	WUA	0.0228468	0.0215077	0.0228223	0.0242859	0.0226021	0.023047	0.0252102	0.0251808	0.0251859	0.0249068	0.0243516	0.0232137
	WUH	0.96231	0.905911	0.96128	1.02293	0.952005	0.970747	1.06186	1.06062	1.06084	1.04908	1.02569	0.977768
	WUS	0.0431687	0.0406386	0.0431224	0.0458879	0.0427064	0.0435471	0.0476344	0.0475789	0.0475885	0.0470612	0.0460121	0.0438621
	WUX	0.214157	0.201606	0.213928	0.227647	0.211864	0.216035	0.236312	0.236036	0.236084	0.233468	0.228263	0.217598
	WUZ	0.0440569	0.0414748	0.0440097	0.046832	0.0435851	0.0444431	0.0486145	0.0485579	0.0485676	0.0480295	0.0469588	0.0447646
	WXN	0.0316302	0.0297764	0.0315963	0.0336225	0.0312914	0.0319075	0.0349023	0.0348616	0.0348686	0.0344822	0.0337136	0.0321383
	XFN	0.332536	0.313047	0.33218	0.353483	0.328975	0.335452	0.366936	0.366509	0.366583	0.362521	0.354439	0.337878
	XIC	0.0424038	0.0399186	0.0423584	0.0450748	0.0419497	0.0427756	0.0467904	0.0467359	0.0467453	0.0462274	0.0451968	0.043085
	XIL	0.0339905	0.0319984	0.0339541	0.0361316	0.0336265	0.0342885	0.0375068	0.0374631	0.0374706	0.0370554	0.0362294	0.0345365
	XMN	1.11535	1.04998	1.11415	1.1856	1.1034	1.12512	1.23073	1.22929	1.22954	1.21592	1.18881	1.13326
	XNN	0.149483	0.140722	0.149322	0.158898	0.147882	0.150793	0.164946	0.164754	0.164787	0.162961	0.159329	0.151884
	XUZ	0.0947671	0.089213	0.0946657	0.100737	0.0937523	0.095598	0.104571	0.104449	0.10447	0.103312	0.101009	0.0962894
	YBP	0.0317371	0.029877	0.0317031	0.0337362	0.0313972	0.0320153	0.0350202	0.0349794	0.0349865	0.0345988	0.0338275	0.0322469
	YCU	0.066879	0.0629593	0.0668073	0.0710917	0.0661628	0.0674653	0.0737975	0.0737115	0.0737263	0.0729094	0.0712841	0.0679533
	YIE	0.000131587	0.000123875	0.000131446	0.000139875	0.000130178	0.000132741	0.000145199	0.00014503	0.000145059	0.000143452	0.000140254	0.000133701
	YIH	0.374134	0.352207	0.373733	0.397701	0.370127	0.377414	0.412838	0.412357	0.41244	0.407869	0.398777	0.380144
	YIN	0.053967	0.0508041	0.0539092	0.0573664	0.0533891	0.0544402	0.0595498	0.0594805	0.0594924	0.0588332	0.0575217	0.0548339
	YIW	0.0554803	0.0522287	0.0554209	0.058975	0.0548861	0.0559667	0.0612196	0.0611483	0.0611606	0.0604829	0.0591346	0.0563715
	YNJ	0.0648394	0.0610392	0.0647699	0.0689236	0.064145	0.0654078	0.0715469	0.0714636	0.0714779	0.0706859	0.0691102	0.0658809
	YNT	0.218541	0.205733	0.218307	0.232307	0.216201	0.220457	0.241149	0.240868	0.240916	0.238247	0.232936	0.222051
	YNZ	0.0210374	0.0198045	0.0210149	0.0223626	0.0208121	0.0212219	0.0232137	0.0231867	0.0231913	0.0229344	0.0224231	0.0213754
	YUS	0.007484	0.00704537	0.00747598	0.00795541	0.00740385	0.00754961	0.0082582	0.00824859	0.00825024	0.00815882	0.00797695	0.00760422
	YZY	0.000575691	0.000541953	0.000575077	0.000611956	0.000569525	0.00058074	0.000635245	0.000634507	0.000634635	0.0006276	0.000613612	0.00058494
	ZAT	0.00570757	0.00537306	0.00570146	0.0060671	0.00564645	0.00575761	0.00629802	0.00629068	0.00629194	0.00622222	0.00608352	0.00579926
	ZHA	0.0745521	0.0701827	0.0744723	0.0792482	0.0737537	0.0752057	0.0822644	0.0821686	0.0821851	0.0812744	0.0794627	0.0757497
	ZHY	0.116282	0.109466	0.116157	0.123606	0.115036	0.117301	0.128311	0.128161	0.128187	0.126767	0.123941	0.118149
	ZUH	0.395245	0.372081	0.394822	0.420142	0.391013	0.398711	0.436133	0.435625	0.435713	0.430884	0.421279	0.401594
2012	AAT	0.0210995	0.0214472	0.0223707	0.023079	0.0218821	0.0227097	0.0247186	0.0252388	0.0250891	0.0240581	0.0243879	0.0233886
	ACX	0.014597	0.0148376	0.0154765	0.0159665	0.0151385	0.015711	0.0171008	0.0174607	0.0173571	0.0166439	0.016872	0.0161807
	AEB	0.0035265	0.00358462	0.00373897	0.00385735	0.00365731	0.00379562	0.00413138	0.00421834	0.00419331	0.00402099	0.00407611	0.00390909
	AKU	0.0443565	0.0450875	0.0470289	0.0485179	0.0460018	0.0477416	0.0519648	0.0530585	0.0527437	0.0505763	0.0512696	0.0491688
	AOG	0.00177069	0.00179987	0.00187737	0.00193681	0.00183637	0.00190582	0.00207441	0.00211807	0.0021055	0.00201898	0.00204666	0.00196279
	AQG	0.0147161	0.0149586	0.0156027	0.0160967	0.0152619	0.0158391	0.0172403	0.0176031	0.0174987	0.0167796	0.0170096	0.0163126
	AVA	0.00289411	0.0029418	0.00306848	0.00316563	0.00300146	0.00311497	0.00339052	0.00346189	0.00344134	0.00329993	0.00334516	0.00320809
	BAV	0.101353	0.103024	0.10746	0.110862	0.105113	0.109088	0.118738	0.121237	0.120518	0.115565	0.11715	0.112349
	BHY	0.156951	0.159538	0.166408	0.171676	0.162773	0.168929	0.183873	0.187743	0.186629	0.17896	0.181413	0.173979
	BPL	0.00692652	0.00704067	0.00734383	0.00757635	0.00718344	0.00745511	0.0081146	0.00828539	0.00823623	0.00789777	0.00800604	0.00767798
	BPX	0.00981319	0.00997491	0.0104044	0.0107338	0.0101772	0.0105621	0.0114964	0.0117384	0.0116687	0.0111892	0.0113426	0.0108778
	BSD	0.0134215	0.0136427	0.0142302	0.0146807	0.0139194	0.0144458	0.0157237	0.0160546	0.0159593	0.0153035	0.0155133	0.0148776
	CAN	2.77741	2.82318	2.94474	3.03798	2.88043	2.98936	3.25381	3.32229	3.30258	3.16686	3.21027	3.07873
	CGD	0.643519	0.654124	0.68229	0.703892	0.667389	0.692629	0.753899	0.769767	0.7652	0.733755	0.743813	0.713335
	CGO	0.812798	0.826193	0.861768	0.889053	0.842947	0.874827	0.952215	0.972256	0.966487	0.926771	0.939475	0.900979
	CGQ	0.369999	0.376097	0.392291	0.404712	0.383724	0.398236	0.433464	0.442587	0.439961	0.421882	0.427665	0.410141
	CHG	0.446273	0.453628	0.47316	0.488141	0.462826	0.48033	0.522821	0.533824	0.530657	0.508851	0.515826	0.494689
	CIF	0.0393569	0.0400055	0.0417281	0.0430493	0.0408168	0.0423604	0.0461077	0.0470781	0.0467988	0.0448756	0.0454908	0.0436268
	CIH	0.0480541	0.048846	0.0509493	0.0525624	0.0498366	0.0517214	0.0562967	0.0574815	0.0571405	0.0547924	0.0555435	0.0532675
	CKG	1.45325	1.4772	1.54081	1.58959	1.50716	1.56416	1.70252	1.73836	1.72804	1.65703	1.67975	1.61092
	CNI	0.00247748	0.0025183	0.00262674	0.00270991	0.00256937	0.00266654	0.00290243	0.00296352	0.00294593	0.00282487	0.0028636	0.00274626
	CSX	0.945168	0.960744	1.00211	1.03384	0.980227	1.0173	1.10729	1.13059	1.12389	1.0777	1.09248	1.04771
	CTU	1.80534	1.8351	1.91411	1.97472	1.87231	1.94312	2.11501	2.15952	2.14671	2.05849	2.08671	2.00121
	CZX	0.166408	0.16915	0.176433	0.18202	0.17258	0.179107	0.194951	0.199054	0.197873	0.189742	0.192343	0.184461
	DAT	0.0552485	0.0561589	0.0585771	0.0604318	0.0572978	0.0594647	0.064725	0.0660873	0.0656952	0.0629956	0.0638591	0.0612424
	DAX	0.0185402	0.0188457	0.0196572	0.0202795	0.0192279	0.019955	0.0217203	0.0221774	0.0220458	0.0211399	0.0214297	0.0205516
	DDG	0.0115169	0.0117067	0.0122108	0.0125974	0.0119441	0.0123958	0.0134924	0.0137763	0.0136946	0.0131319	0.0133119	0.0127664
	DIG	0.035637	0.0362243	0.037784	0.0389804	0.0369588	0.0383566	0.0417497	0.0426284	0.0423754	0.0406341	0.0411911	0.0395032
	DLC	0.745705	0.757994	0.790633	0.815666	0.773366	0.802614	0.873614	0.892	0.886708	0.85027	0.861926	0.826607
	DLU	0.0304291	0.0309305	0.0322624	0.0332839	0.0315578	0.0327513	0.0356485	0.0363987	0.0361828	0.0346959	0.0351715	0.0337303
	DNH	0.0347144	0.0352865	0.0368059	0.0379713	0.0360021	0.0373637	0.0406689	0.0415248	0.0412785	0.0395822	0.0401248	0.0384806
	DOY	0.0396247	0.0402777	0.0420121	0.0433422	0.0410945	0.0426487	0.0464214	0.0473985	0.0471172	0.045181	0.0458004	0.0439236
	DQA	0.0323709	0.0329043	0.0343212	0.0354078	0.0335716	0.0348412	0.0379233	0.0387215	0.0384918	0.03691	0.037416	0.0358828
	DSN	0.170462	0.173271	0.180732	0.186455	0.176785	0.183471	0.199701	0.203904	0.202694	0.194365	0.197029	0.188956
	DYG	0.0686997	0.0698319	0.0728388	0.075145	0.071248	0.0739426	0.0804836	0.0821775	0.0816899	0.078333	0.0794068	0.076153
	ENH	0.0160552	0.0163198	0.0170225	0.0175615	0.0166508	0.0172805	0.0188091	0.019205	0.0190911	0.0183065	0.0185575	0.0177971
	ENY	0.0216203	0.0219766	0.0229228	0.0236486	0.0224222	0.0232702	0.0253287	0.0258618	0.0257084	0.0246519	0.0249898	0.0239659
	ERL	0.013243	0.0134612	0.0140408	0.0144854	0.0137342	0.0142536	0.0155145	0.015841	0.015747	0.0150999	0.0153069	0.0146797
	FOC	0.53948	0.54837	0.571983	0.590093	0.55949	0.58065	0.632015	0.645317	0.641488	0.615127	0.623559	0.598008
	FUG	0.0258015	0.0262267	0.027356	0.0282221	0.0267585	0.0277705	0.0302271	0.0308633	0.0306802	0.0294194	0.0298227	0.0286007
	FUO	0.00993222	0.0100959	0.0105306	0.010864	0.0103006	0.0106902	0.0116359	0.0118808	0.0118103	0.0113249	0.0114802	0.0110098
	GOQ	0.00867489	0.00881785	0.00919754	0.00948874	0.00899666	0.00933691	0.0101629	0.0103768	0.0103152	0.0098913	0.0100269	0.00961603
	GYS	0.00935935	0.00951359	0.00992324	0.0102374	0.00970652	0.0100736	0.0109647	0.0111955	0.0111291	0.0106718	0.010818	0.0103748
	GYU	0.10584	0.107584	0.112216	0.115769	0.109765	0.113917	0.123994	0.126604	0.125852	0.120681	0.122335	0.117322
	HAK	0.649091	0.659788	0.688198	0.709988	0.673168	0.698627	0.760428	0.776432	0.771826	0.740109	0.750254	0.719512
	HDG	0.0192246	0.0195414	0.0203829	0.0210282	0.0199377	0.0206917	0.0225222	0.0229962	0.0228597	0.0219204	0.0222208	0.0213103
	HEK	0.0142473	0.0144821	0.0151057	0.015584	0.0147758	0.0153346	0.0166911	0.0170424	0.0169413	0.0162452	0.0164678	0.0157931
	HET	0.416558	0.423423	0.441655	0.455639	0.432009	0.448348	0.488009	0.49828	0.495324	0.474969	0.48148	0.461751
	HFE	0.384202	0.390534	0.40735	0.420247	0.398453	0.413523	0.450103	0.459576	0.45685	0.438076	0.444081	0.425885
	HGH	1.23755	1.25794	1.31211	1.35365	1.28345	1.33199	1.44982	1.48033	1.47155	1.41108	1.43042	1.37181
	HIA	0.0683649	0.0694916	0.0724838	0.0747788	0.0709008	0.0735822	0.0800913	0.081777	0.0812918	0.0779513	0.0790198	0.0757819
	HJJ	0.00822849	0.0083641	0.00872425	0.00900047	0.00853371	0.00885645	0.0096399	0.00984279	0.00978439	0.00938232	0.00951093	0.00912121
	HLD	0.0717203	0.0729023	0.0760414	0.078449	0.0743806	0.0771937	0.0840223	0.0857907	0.0852817	0.0817772	0.0828982	0.0795013
	HLH	0.0274829	0.0279358	0.0291387	0.0300613	0.0285023	0.0295802	0.0321969	0.0328746	0.0326795	0.0313366	0.0317662	0.0304645
	HMI	0.0114872	0.0116765	0.0121792	0.0125649	0.0119132	0.0123638	0.0134575	0.0137407	0.0136592	0.0130979	0.0132775	0.0127334
	HRB	0.555208	0.564357	0.588658	0.607296	0.575802	0.597578	0.65044	0.66413	0.66019	0.63306	0.641739	0.615442
	HSN	0.0916368	0.093147	0.0971579	0.100234	0.0950359	0.0986301	0.107355	0.109614	0.108964	0.104486	0.105919	0.101579
	HTN	0.0317087	0.0322313	0.0336191	0.0346836	0.0328849	0.0341286	0.0371476	0.0379294	0.0377044	0.036155	0.0366506	0.0351488
	HYN	0.0270662	0.0275123	0.0286969	0.0296055	0.0280702	0.0291318	0.0317088	0.0323762	0.0321841	0.0308615	0.0312846	0.0300027
	HZH	0.00508887	0.00517273	0.00539547	0.0055663	0.00527763	0.00547723	0.00596175	0.00608722	0.00605111	0.00580244	0.00588199	0.00564097
	INC	0.252584	0.256746	0.267801	0.27628	0.261952	0.271859	0.295908	0.302136	0.300344	0.288002	0.291949	0.279986
	IQN	0.00162189	0.00164862	0.00171961	0.00177405	0.00168205	0.00174566	0.00190009	0.00194008	0.00192857	0.00184932	0.00187467	0.00179785
	JDZ	0.0284203	0.0288887	0.0301326	0.0310866	0.0294745	0.0305892	0.0332951	0.0339959	0.0337942	0.0324055	0.0328497	0.0315036
	JGD	0.00613045	0.00623148	0.0064998	0.0067056	0.00635785	0.0065983	0.00718199	0.00733314	0.00728964	0.00699008	0.0070859	0.00679555
	JGN	0.0211515	0.0215001	0.0224259	0.0231359	0.0219361	0.0227657	0.0247796	0.0253011	0.025151	0.0241175	0.0244481	0.0234463
	JGS	0.0327354	0.0332749	0.0347077	0.0358066	0.0339497	0.0352336	0.0383504	0.0391576	0.0389252	0.0373257	0.0378373	0.0362869
	JHG	0.157978	0.160582	0.167496	0.172799	0.163838	0.170034	0.185076	0.188971	0.18785	0.18013	0.1826	0.175117
	JIC	0.00871953	0.00886322	0.00924486	0.00953757	0.00904296	0.00938496	0.0102152	0.0104302	0.0103683	0.0099422	0.0100785	0.00966551
	JIQ	0.0111449	0.0113286	0.0118164	0.0121905	0.0115583	0.0119954	0.0130566	0.0133314	0.0132523	0.0127077	0.0128819	0.012354
	JJN	0.157807	0.160408	0.167315	0.172612	0.163661	0.16985	0.184875	0.188766	0.187646	0.179935	0.182402	0.174928
	JMU	0.0311135	0.0316263	0.0329881	0.0340325	0.0322676	0.033488	0.0364503	0.0372175	0.0369967	0.0354764	0.0359627	0.0344891
	JNG	0.0262925	0.0267258	0.0278766	0.0287592	0.0272678	0.028299	0.0308024	0.0314506	0.031264	0.0299793	0.0303903	0.029145
	JNZ	0.00986526	0.0100278	0.0104596	0.0107908	0.0102312	0.0106181	0.0115574	0.0118007	0.0117307	0.0112486	0.0114028	0.0109356
	JUZ	0.0114574	0.0116462	0.0121477	0.0125323	0.0118824	0.0123318	0.0134226	0.0137051	0.0136238	0.013064	0.0132431	0.0127004
	JXA	0.0174688	0.0177567	0.0185213	0.0191077	0.0181168	0.0188019	0.0204652	0.0208959	0.0207719	0.0199183	0.0201914	0.019364
	JZH	0.12374	0.125779	0.131195	0.135349	0.12833	0.133183	0.144965	0.148016	0.147137	0.141091	0.143025	0.137164
	KCA	0.0196338	0.0199574	0.0208167	0.0214758	0.0203621	0.0211322	0.0230015	0.0234856	0.0233463	0.0223869	0.0226938	0.0217639
	KGT	0.00479127	0.00487023	0.00507994	0.00524078	0.004969	0.00515692	0.00561311	0.00573124	0.00569724	0.00546312	0.00553801	0.00531108
	KHG	0.0699794	0.0711326	0.0741956	0.0765447	0.0725751	0.0753199	0.0819827	0.0837082	0.0832116	0.0797921	0.0808859	0.0775715
	KHN	0.415018	0.421858	0.440022	0.453954	0.430412	0.44669	0.486205	0.496438	0.493493	0.473213	0.4797	0.460044
	KJI	0.0122311	0.0124327	0.0129681	0.0133786	0.0126848	0.0131646	0.0143291	0.0146307	0.0145439	0.0139462	0.0141374	0.0135581
	KMG	1.49793	1.52261	1.58818	1.63846	1.55349	1.61224	1.75486	1.7918	1.78117	1.70797	1.73139	1.66044
	KOW	0.0523841	0.0532474	0.0555402	0.0572987	0.0543272	0.0563818	0.0613694	0.062661	0.0622892	0.0597296	0.0605483	0.0580673
	KRL	0.0538944	0.0547826	0.0571415	0.0589507	0.0558935	0.0580074	0.0631387	0.0644676	0.0640851	0.0614516	0.062294	0.0597414
	KRY	0.132013	0.134189	0.139967	0.144398	0.13691	0.142088	0.154657	0.157912	0.156975	0.150524	0.152588	0.146335
	KWE	0.574157	0.583619	0.608749	0.628023	0.595454	0.617974	0.67264	0.686797	0.682722	0.654667	0.663641	0.636448
	KWL	0.361064	0.367015	0.382818	0.394939	0.374457	0.388619	0.422996	0.431899	0.429337	0.411694	0.417337	0.400236
	LCX	0.00571382	0.00580798	0.00605807	0.00624988	0.00592576	0.00614987	0.00669389	0.00683477	0.00679422	0.00651503	0.00660434	0.00633372
	LDS	0.00866001	0.00880272	0.00918176	0.00947247	0.00898123	0.0093209	0.0101454	0.010359	0.0102975	0.00987434	0.0100097	0.00959953
	LHW	0.321001	0.326291	0.34034	0.351116	0.332907	0.345498	0.376061	0.383976	0.381697	0.366012	0.37103	0.355826
	LJG	0.194158	0.197358	0.205856	0.212374	0.20136	0.208975	0.227462	0.232249	0.230871	0.221384	0.224418	0.215223
	LLB	0.0013615	0.00138393	0.00144352	0.00148923	0.001412	0.0014654	0.00159503	0.0016286	0.00161894	0.00155241	0.00157369	0.00150921
	LLF	0.00305034	0.00310062	0.00323412	0.00333652	0.00316349	0.00328313	0.00357356	0.00364877	0.00362713	0.00347808	0.00352575	0.00338128
	LNJ	0.0101033	0.0102698	0.0107121	0.0110512	0.0104781	0.0108744	0.0118363	0.0120855	0.0120137	0.0115201	0.011678	0.0111995
	LUM	0.0491403	0.0499502	0.052101	0.0537506	0.0509631	0.0528905	0.0575692	0.0587808	0.0584321	0.0560309	0.056799	0.0544716
	LUZ	0.00976111	0.00992197	0.0103492	0.0106769	0.0101232	0.010506	0.0114354	0.0116761	0.0116068	0.0111298	0.0112824	0.0108201
	LXA	0.127103	0.129197	0.13476	0.139027	0.131817	0.136803	0.148904	0.152038	0.151136	0.144925	0.146912	0.140892
	LYA	1.57575	1.60172	1.67069	1.72358	1.6342	1.696	1.84603	1.88489	1.8737	1.79671	1.82133	1.7467
	LYG	0.0463429	0.0471067	0.049135	0.0506907	0.0480619	0.0498796	0.054292	0.0554347	0.0551058	0.0528413	0.0535656	0.0513707
	LYI	0.0596305	0.0606132	0.0632232	0.065225	0.0618424	0.0641812	0.0698588	0.0713291	0.0709059	0.0679921	0.0689242	0.0660999
	LZH	0.0887651	0.0902279	0.094113	0.0970928	0.0920576	0.0955392	0.103991	0.106179	0.105549	0.101212	0.102599	0.0983952
	LZO	0.0291345	0.0296147	0.0308898	0.0318679	0.0302152	0.0313579	0.0341319	0.0348502	0.0346435	0.0332199	0.0336752	0.0322953
	LZY	0.0181384	0.0184373	0.0192312	0.0198401	0.0188112	0.0195226	0.0212496	0.0216969	0.0215681	0.0206818	0.0209653	0.0201062
	MDG	0.031545	0.0320649	0.0334456	0.0345045	0.0327151	0.0339524	0.0369559	0.0377337	0.0375098	0.0359684	0.0364614	0.0349674
	MIG	1.54089	1.56628	1.63372	1.68545	1.59804	1.65848	1.80519	1.84318	1.83225	1.75695	1.78104	1.70806
	MXZ	0.0157279	0.0159871	0.0166755	0.0172034	0.0163113	0.0169282	0.0184256	0.0188134	0.0187018	0.0179333	0.0181791	0.0174342
	NAO	0.230859	0.234664	0.244768	0.252518	0.239422	0.248477	0.270458	0.27615	0.274511	0.263231	0.266839	0.255905
	NAY	0.218472	0.222072	0.231634	0.238968	0.226575	0.235144	0.255945	0.261332	0.259782	0.249106	0.252521	0.242174
	NBS	0.0237778	0.0241697	0.0252104	0.0260086	0.0246598	0.0255924	0.0278563	0.0284426	0.0282739	0.027112	0.0274837	0.0263575
	NDG	0.0127371	0.012947	0.0135044	0.013932	0.0132095	0.0137091	0.0149218	0.0152359	0.0151455	0.0145231	0.0147222	0.0141189
	NGB	0.334229	0.339737	0.354365	0.365585	0.346626	0.359735	0.391558	0.399799	0.397427	0.381095	0.386319	0.370489
	NGQ	0.00269323	0.00273762	0.00285549	0.0029459	0.00279313	0.00289876	0.00315519	0.0032216	0.00320249	0.00307089	0.00311298	0.00298542
	NKG	0.955577	0.971324	1.01315	1.04523	0.991021	1.0285	1.11948	1.14304	1.13626	1.08957	1.10451	1.05925
	NLT	0.0055799	0.00567186	0.00591608	0.0061034	0.00578687	0.00600573	0.006537	0.00667459	0.00663499	0.00636233	0.00644955	0.00618527
	NNG	0.459732	0.467308	0.48743	0.502863	0.476784	0.494816	0.538588	0.549924	0.546661	0.524197	0.531382	0.509608
	NNY	0.0931992	0.0947351	0.0988144	0.101943	0.0966562	0.100312	0.109185	0.111483	0.110822	0.106268	0.107725	0.10331
	NTG	0.23876	0.242695	0.253145	0.26116	0.247616	0.256981	0.279714	0.285601	0.283907	0.27224	0.275972	0.264663
	NZH	0.0265082	0.0269451	0.0281053	0.0289952	0.0274915	0.0285312	0.0310551	0.0317087	0.0315206	0.0302253	0.0306396	0.0293841
	OHE	0.0145375	0.0147771	0.0154134	0.0159014	0.0150767	0.0156469	0.0170311	0.0173895	0.0172863	0.016576	0.0168032	0.0161147
	PEK	4.14519	4.2135	4.39493	4.53408	4.29895	4.46153	4.8562	4.95841	4.92899	4.72644	4.79123	4.5949
	PVG	2.69115	2.7355	2.85329	2.94363	2.79097	2.89652	3.15275	3.21911	3.20001	3.06851	3.11057	2.98311
	RKZ	0.00204596	0.00207968	0.00216923	0.00223791	0.00212185	0.0022021	0.0023969	0.00244735	0.00243283	0.00233286	0.00236483	0.00226793
	RLK	0.0128784	0.0130906	0.0136543	0.0140866	0.0133561	0.0138612	0.0150874	0.0154049	0.0153135	0.0146843	0.0148856	0.0142756
	SHA	1.74794	1.77674	1.85325	1.91193	1.81277	1.88133	2.04776	2.09085	2.07845	1.99304	2.02036	1.93757
	SHE	0.612256	0.622346	0.649144	0.669697	0.634967	0.658981	0.717275	0.732371	0.728026	0.698109	0.707679	0.678681
	SHP	0.0170075	0.0172878	0.0180322	0.0186031	0.0176384	0.0183055	0.0199248	0.0203441	0.0202234	0.0193924	0.0196582	0.0188527
	SIA	1.52091	1.54597	1.61254	1.6636	1.57732	1.63698	1.78179	1.81929	1.80849	1.73418	1.75795	1.68591
	SIA	4.46392e-05	4.53747e-05	4.73287e-05	4.8827e-05	4.62949e-05	4.8046e-05	5.22959e-05	5.33967e-05	5.30799e-05	5.08987e-05	5.15964e-05	4.94823e-05
	SJW	0.406566	0.413267	0.431062	0.44471	0.421647	0.437594	0.476303	0.486328	0.483443	0.463576	0.469931	0.450675
	SWA	0.158588	0.161202	0.168143	0.173467	0.164471	0.170691	0.18579	0.189701	0.188575	0.180826	0.183305	0.175794
	SYM	0.017387	0.0176735	0.0184345	0.0190182	0.0180319	0.0187139	0.0203693	0.020798	0.0206746	0.019825	0.0200968	0.0192733
	SYX	0.606022	0.616009	0.642534	0.662878	0.628501	0.65227	0.709971	0.724913	0.720612	0.691	0.700472	0.67177
	SZX	1.78598	1.81541	1.89358	1.95353	1.85222	1.92227	2.09232	2.13636	2.12368	2.03641	2.06433	1.97974
	TAO	0.864334	0.878578	0.916409	0.945424	0.896394	0.930296	1.01259	1.0339	1.02777	0.985534	0.999043	0.958106
	TCG	0.0069786	0.0070936	0.00739905	0.00763331	0.00723745	0.00751117	0.00817561	0.00834768	0.00829816	0.00795716	0.00806623	0.00773571
	TCZ	0.0498025	0.0506232	0.052803	0.0544748	0.0516498	0.0536032	0.0583449	0.0595729	0.0592195	0.0567859	0.0575644	0.0552056
	TEN	0.0149393	0.0151855	0.0158393	0.0163408	0.0154934	0.0160793	0.0175017	0.0178701	0.0177641	0.0170341	0.0172676	0.01656
	TGO	0.0506581	0.0514929	0.0537101	0.0554107	0.0525371	0.054524	0.0593473	0.0605963	0.0602368	0.0577615	0.0585533	0.056154
	THQ	0.00343722	0.00349386	0.00364431	0.00375969	0.00356471	0.00369953	0.00402679	0.00411154	0.00408715	0.0039192	0.00397292	0.00381013
	TLQ	0.00289411	0.0029418	0.00306848	0.00316563	0.00300146	0.00311497	0.00339052	0.00346189	0.00344134	0.00329993	0.00334516	0.00320809
	TNA	0.583769	0.59339	0.618941	0.638537	0.605423	0.62832	0.683901	0.698295	0.694152	0.665627	0.674752	0.647103
	TSN	0.622717	0.632979	0.660235	0.681139	0.645815	0.67024	0.729529	0.744884	0.740464	0.710036	0.719769	0.690276
	TVS	0.0134587	0.0136805	0.0142696	0.0147214	0.0139579	0.0144858	0.0157672	0.0160991	0.0160036	0.0153459	0.0155563	0.0149189
	TXN	0.0441333	0.0448606	0.0467923	0.0482738	0.0457703	0.0475013	0.0517033	0.0527915	0.0524783	0.0503218	0.0510116	0.0489213
	TYN	0.511781	0.520215	0.542615	0.559795	0.530764	0.550838	0.599565	0.612184	0.608552	0.583545	0.591544	0.567304
	URC	0.88312	0.897673	0.936327	0.965972	0.915877	0.950515	1.0346	1.05637	1.05011	1.00695	1.02076	0.97893
	UYN	0.0869795	0.0884129	0.0922199	0.0951397	0.0902058	0.0936173	0.101899	0.104043	0.103426	0.099176	0.100536	0.0964159
	WEF	0.0278325	0.0282912	0.0295094	0.0304437	0.0288649	0.0299566	0.0326066	0.0332928	0.0330953	0.0317353	0.0321703	0.0308521
	WEH	0.0784757	0.079769	0.0832038	0.0858382	0.0813866	0.0844646	0.0919364	0.0938714	0.0933144	0.0894798	0.0907064	0.0869896
	WNH	0.00909152	0.00924135	0.00963927	0.00994446	0.00942875	0.00978534	0.010651	0.0108751	0.0108106	0.0103664	0.0105085	0.0100779
	WNZ	0.373563	0.379719	0.39607	0.40861	0.38742	0.402072	0.437639	0.44685	0.444199	0.425945	0.431784	0.414091
	WUA	0.0268356	0.0272778	0.0284524	0.0293533	0.027831	0.0288836	0.0314386	0.0321003	0.0319099	0.0305986	0.031018	0.029747
	WUH	0.985165	1.0014	1.04452	1.07759	1.02171	1.06035	1.15415	1.17844	1.17145	1.12331	1.13871	1.09205
	WUS	0.0449368	0.0456774	0.0476442	0.0491527	0.0466036	0.0483662	0.0526447	0.0537527	0.0534337	0.051238	0.0519404	0.049812
	WUX	0.212029	0.215523	0.224803	0.231921	0.219893	0.22821	0.248397	0.253625	0.252121	0.24176	0.245074	0.235032
	WUZ	0.0121047	0.0123041	0.012834	0.0132403	0.0125537	0.0130284	0.0141809	0.0144794	0.0143935	0.013802	0.0139912	0.0134179
	WXN	0.0306299	0.0311347	0.0324753	0.0335036	0.0317661	0.0329675	0.0358838	0.036639	0.0364216	0.034925	0.0354037	0.033953
	XFN	0.379098	0.385346	0.401939	0.414665	0.39316	0.408029	0.444124	0.453471	0.450781	0.432257	0.438182	0.420227
	XIC	0.028584	0.029055	0.0303061	0.0312657	0.0296442	0.0307654	0.0334869	0.0341917	0.0339888	0.0325921	0.0330389	0.0316851
	XIL	0.0868605	0.0882919	0.0920937	0.0950095	0.0900823	0.0934892	0.101759	0.103901	0.103285	0.0990403	0.100398	0.096284
	XMN	1.08758	1.10551	1.15311	1.18962	1.12792	1.17058	1.27413	1.30095	1.29323	1.24009	1.25709	1.20557
	XNN	0.177545	0.180471	0.188242	0.194202	0.184131	0.191094	0.207999	0.212376	0.211116	0.202441	0.205216	0.196807
	XUZ	0.208993	0.212438	0.221585	0.228601	0.216745	0.224943	0.244841	0.249994	0.248511	0.238299	0.241566	0.231667
	YBP	0.0261214	0.0265519	0.0276952	0.028572	0.0270903	0.0281148	0.0306019	0.031246	0.0310606	0.0297842	0.0301925	0.0289553
	YCU	0.0717278	0.0729098	0.0760493	0.0784571	0.0743883	0.0772017	0.084031	0.0857996	0.0852905	0.0817856	0.0829068	0.0795096
	YIE	0.00931471	0.00946822	0.00987591	0.0101886	0.00966022	0.0100256	0.0109124	0.0111421	0.011076	0.0106209	0.0107664	0.0103253
	YIH	0.322548	0.327864	0.341981	0.352809	0.334512	0.347163	0.377874	0.385827	0.383538	0.367777	0.372818	0.357541
	YIN	0.052146	0.0530054	0.0552878	0.0570383	0.0540803	0.0561256	0.0610905	0.0623762	0.0620062	0.0594581	0.0602732	0.0578034
	YIW	0.0619741	0.0629954	0.065708	0.0677884	0.0642729	0.0667037	0.0726043	0.0741324	0.0736926	0.0706643	0.071633	0.0686977
	YNJ	0.0593106	0.0602881	0.062884	0.064875	0.0615106	0.0638369	0.069484	0.0709464	0.0705255	0.0676273	0.0685544	0.0657453
	YNT	0.232875	0.236713	0.246906	0.254723	0.241513	0.250647	0.27282	0.278562	0.276909	0.26553	0.26917	0.25814
	YNZ	0.0249236	0.0253343	0.0264252	0.0272618	0.025848	0.0268256	0.0291986	0.0298131	0.0296363	0.0284184	0.028808	0.0276275
	YTY	0.0274829	0.0279358	0.0291387	0.0300613	0.0285023	0.0295802	0.0321969	0.0328746	0.0326795	0.0313366	0.0317662	0.0304645
	YUS	0.00816897	0.0083036	0.00866114	0.00893537	0.00847198	0.00879239	0.00957017	0.00977159	0.00971362	0.00931445	0.00944214	0.00905523
	YZY	0.00494007	0.00502149	0.00523771	0.00540354	0.00512331	0.00531707	0.00578742	0.00590923	0.00587417	0.00563278	0.00571	0.00547602
	ZAT	0.00406961	0.00413667	0.0043148	0.00445141	0.00422056	0.00438018	0.00476765	0.004868	0.00483912	0.00464026	0.00470387	0.00451112
	ZHA	0.0721444	0.0733333	0.076491	0.0789128	0.0748204	0.0776501	0.0845191	0.0862979	0.0857859	0.0822607	0.0833883	0.0799714
	ZHY	0.230115	0.233907	0.243979	0.251704	0.238651	0.247676	0.269586	0.27526	0.273627	0.262383	0.265979	0.25508
	ZUH	0.325978	0.33135	0.345618	0.35656	0.338069	0.350855	0.381892	0.389929	0.387616	0.371687	0.376783	0.361343
	ZYI	0.0036009	0.00366024	0.00381784	0.00393873	0.00373446	0.0038757	0.00421855	0.00430733	0.00428178	0.00410582	0.00416211	0.00399156
2013	AAT	0.0208261	0.0221904	0.0230805	0.0232153	0.0225118	0.0231727	0.024622	0.0257966	0.0251659	0.0243582	0.024148	0.0229981
	ACX	0.0231271	0.0246422	0.0256307	0.0257803	0.0249991	0.0257331	0.0273424	0.0286469	0.0279464	0.0270495	0.0268161	0.0255391
	AEB	0.00588372	0.00626918	0.00652065	0.00655873	0.00635997	0.0065467	0.00695614	0.007288	0.0071098	0.00688162	0.00682223	0.00649737
	AKA	0.00167482	0.00178455	0.00185613	0.00186696	0.00181039	0.00186354	0.00198009	0.00207455	0.00202383	0.00195887	0.00194197	0.0018495
	AKU	0.055007	0.0586107	0.0609616	0.0613176	0.0594594	0.0612051	0.065033	0.0681355	0.0664696	0.0643363	0.0637811	0.0607439
	AOG	0.000975765	0.00103969	0.00108139	0.00108771	0.00105475	0.00108572	0.00115362	0.00120865	0.0011791	0.00114126	0.00113141	0.00107753
	AQG	0.0198066	0.0211042	0.0219507	0.0220789	0.0214098	0.0220384	0.0234167	0.0245338	0.023934	0.0231658	0.0229659	0.0218723
	AVA	0.014986	0.0159678	0.0166083	0.0167053	0.016199	0.0166746	0.0177175	0.0185627	0.0181089	0.0175277	0.0173764	0.016549
	AXF	0.000771875	0.000822443	0.000855433	0.000860428	0.000834352	0.000858847	0.000912563	0.000956097	0.000932721	0.000902785	0.000894995	0.000852379
	BAV	0.108973	0.116112	0.120769	0.121474	0.117793	0.121252	0.128835	0.134981	0.131681	0.127455	0.126355	0.120338
	BFJ	0.00768962	0.00819339	0.00852204	0.0085718	0.00831203	0.00855608	0.00909119	0.0095249	0.00929202	0.0089938	0.00891619	0.00849161
	BHY	0.0831003	0.0885445	0.0920962	0.0926339	0.0898266	0.092464	0.0982469	0.102934	0.100417	0.0971943	0.0963556	0.0917672
	BPL	0.0215105	0.0229198	0.0238391	0.0239783	0.0232517	0.0239343	0.0254312	0.0266445	0.025993	0.0251588	0.0249417	0.023754
	BPX	0.0115927	0.0123522	0.0128476	0.0129226	0.012531	0.0128989	0.0137057	0.0143595	0.0140084	0.0135588	0.0134418	0.0128017
	BSD	0.0205493	0.0218956	0.0227739	0.0229068	0.0222126	0.0228648	0.0242948	0.0254539	0.0248315	0.0240346	0.0238272	0.0226925
	CAN	2.87198	3.06013	3.18288	3.20146	3.10444	3.19559	3.39545	3.55743	3.47045	3.35907	3.33009	3.17151
	CGD	0.586581	0.62501	0.65008	0.653876	0.63406	0.652676	0.693496	0.726581	0.708816	0.686067	0.680146	0.647758
	CGO	0.930874	0.991858	1.03164	1.03767	1.00622	1.03576	1.10054	1.15305	1.12485	1.08875	1.07936	1.02796
	CGQ	0.413972	0.441093	0.458786	0.461465	0.44748	0.460618	0.489426	0.512775	0.500238	0.484183	0.480005	0.457148
	CHG	0.46488	0.495335	0.515204	0.518213	0.502508	0.517262	0.549612	0.575833	0.561754	0.543724	0.539032	0.513364
	CIF	0.0548541	0.0584477	0.0607922	0.0611472	0.0592941	0.061035	0.0648522	0.0679461	0.0662848	0.0641575	0.0636038	0.0605751
	CIH	0.0526477	0.0560968	0.0583469	0.0586876	0.0569091	0.05858	0.0622437	0.0652131	0.0636186	0.0615768	0.0610455	0.0581385
	CKG	1.56249	1.66486	1.73164	1.74175	1.68896	1.73855	1.84729	1.93541	1.88809	1.8275	1.81173	1.72545
	CNI	0.00356082	0.0037941	0.00394629	0.00396933	0.00384904	0.00396205	0.00420984	0.00441068	0.00430284	0.00416474	0.0041288	0.00393219
	CSX	1.00375	1.06951	1.11241	1.1189	1.085	1.11685	1.1867	1.24332	1.21292	1.17399	1.16386	1.10844
	CTU	1.82433	1.94385	2.02182	2.03363	1.972	2.0299	2.15685	2.25975	2.2045	2.13374	2.11533	2.0146
	CZX	0.140889	0.150119	0.156141	0.157052	0.152293	0.156764	0.166569	0.174515	0.170248	0.164784	0.163362	0.155583
	DAT	0.102827	0.109563	0.113958	0.114624	0.11115	0.114413	0.121569	0.127369	0.124254	0.120266	0.119229	0.113551
	DAX	0.020928	0.0222991	0.0231935	0.0233289	0.022622	0.0232861	0.0247425	0.0259229	0.0252891	0.0244774	0.0242662	0.0231107
	DCY	0.00198066	0.00211042	0.00219507	0.00220789	0.00214098	0.00220384	0.00234167	0.00245338	0.0023934	0.00231659	0.00229659	0.00218723
	DDG	0.0107917	0.0114987	0.0119599	0.0120297	0.0116652	0.0120077	0.0127587	0.0133673	0.0130405	0.012622	0.0125131	0.0119172
	DIG	0.040822	0.0434963	0.0452411	0.0455052	0.0441262	0.0454218	0.0482625	0.050565	0.0493286	0.0477455	0.0473335	0.0450795
	DLC	0.784319	0.835702	0.869224	0.8743	0.847804	0.872696	0.927276	0.971513	0.947759	0.917342	0.909426	0.86612
	DLU	0.0431303	0.0459559	0.0477993	0.0480784	0.0466214	0.0479902	0.0509916	0.0534242	0.052118	0.0504453	0.05001	0.0476286
	DNH	0.0375379	0.0399971	0.0416014	0.0418444	0.0405763	0.0417676	0.0443798	0.046497	0.0453602	0.0439044	0.0435255	0.0414529
	DOY	0.115417	0.122978	0.127911	0.128658	0.124759	0.128422	0.136454	0.142964	0.139468	0.134992	0.133827	0.127454
	DQA	0.0407492	0.0434188	0.0451604	0.0454241	0.0440475	0.0453407	0.0481764	0.0504748	0.0492407	0.0476603	0.047249	0.0449991
	DSN	0.215426	0.229539	0.238746	0.24014	0.232863	0.2397	0.254691	0.266842	0.260317	0.251963	0.249788	0.237894
	DYG	0.0623107	0.0663928	0.069056	0.0694592	0.0673542	0.0693318	0.0736679	0.0771824	0.0752953	0.0728787	0.0722498	0.0688093
	EJN	0.000349527	0.000372428	0.000387367	0.000389628	0.000377821	0.000388914	0.000413237	0.000432949	0.000422365	0.000408808	0.000405282	0.000385981
	ENH	0.0193114	0.0205766	0.0214019	0.0215269	0.0208745	0.0214874	0.0228313	0.0239205	0.0233356	0.0225867	0.0223918	0.0213255
	ENY	0.0178842	0.0190558	0.0198202	0.0199359	0.0193318	0.0198994	0.0211439	0.0221526	0.021611	0.0209174	0.0207369	0.0197494
	ERL	0.0169011	0.0180084	0.0187307	0.0188401	0.0182692	0.0188055	0.0199817	0.0209349	0.0204231	0.0197676	0.019597	0.0186638
	FOC	0.607349	0.647138	0.673096	0.677026	0.656509	0.675784	0.718049	0.752305	0.733911	0.710357	0.704227	0.670692
	FUG	0.0832096	0.0886608	0.0922172	0.0927557	0.0899447	0.0925855	0.098376	0.103069	0.100549	0.0973221	0.0964822	0.0918879
	FUO	0.00901492	0.00960551	0.0099908	0.0100491	0.0097446	0.0100307	0.010658	0.0111665	0.0108935	0.0105439	0.0104529	0.00995512
	GOQ	0.00921152	0.009815	0.0102087	0.0102683	0.00995712	0.0102495	0.0108905	0.01141	0.0111311	0.0107738	0.0106808	0.0101722
	GXH	0.000378657	0.000403462	0.000419645	0.000422096	0.000409304	0.000421324	0.000447673	0.00046903	0.000457563	0.000442876	0.000439054	0.000418148
	GYS	0.0107917	0.0114987	0.0119599	0.0120297	0.0116652	0.0120077	0.0127587	0.0133673	0.0130405	0.012622	0.0125131	0.0119172
	GYU	0.182315	0.194259	0.202051	0.203231	0.197072	0.202858	0.215546	0.225829	0.220307	0.213236	0.211396	0.20133
	HAK	0.687668	0.732719	0.762109	0.76656	0.743329	0.765153	0.813007	0.851793	0.830967	0.804298	0.797357	0.759388
	HDG	0.0621432	0.0662144	0.0688704	0.0692725	0.0671732	0.0691454	0.0734699	0.0769749	0.0750929	0.0726828	0.0720556	0.0686244
	HEK	0.0148185	0.0157893	0.0164227	0.0165186	0.016018	0.0164883	0.0175195	0.0183553	0.0179065	0.0173318	0.0171822	0.016364
	HET	0.457292	0.487251	0.506795	0.509754	0.494306	0.508819	0.540642	0.566434	0.552585	0.53485	0.530234	0.504985
	HFE	0.385005	0.410228	0.426683	0.429175	0.416168	0.428387	0.455179	0.476895	0.465234	0.450303	0.446417	0.425159
	HGH	1.3882	1.47915	1.53848	1.54746	1.50057	1.54462	1.64123	1.71952	1.67748	1.62364	1.60963	1.53298
	HIA	0.295599	0.314964	0.327598	0.329511	0.319525	0.328907	0.349477	0.36615	0.357197	0.345733	0.34275	0.326428
	HJJ	0.0205202	0.0218646	0.0227416	0.0228744	0.0221812	0.0228324	0.0242604	0.0254178	0.0247963	0.0240005	0.0237934	0.0226604
	HLD	0.0923701	0.0984215	0.102369	0.102967	0.0998467	0.102778	0.109206	0.114416	0.111619	0.108036	0.107104	0.102004
	HLH	0.0257195	0.0274044	0.0285036	0.0286701	0.0278012	0.0286175	0.0304073	0.0318579	0.031079	0.0300815	0.0298219	0.0284018
	HMI	0.0194862	0.0207628	0.0215956	0.0217217	0.0210634	0.0216819	0.0230379	0.024137	0.0235468	0.0227911	0.0225944	0.0215185
	HRB	0.615548	0.655875	0.682183	0.686166	0.665372	0.684908	0.727743	0.762461	0.743819	0.719947	0.713734	0.679747
	HSN	0.0934915	0.0996164	0.103612	0.104217	0.101059	0.104026	0.110532	0.115805	0.112974	0.109348	0.108404	0.103242
	HTN	0.0350693	0.0373668	0.0388657	0.0390926	0.0379079	0.0390209	0.0414613	0.0434393	0.0423772	0.0410172	0.0406632	0.0387269
	HYN	0.0379238	0.0404083	0.0420292	0.0422746	0.0409934	0.042197	0.0448361	0.0469751	0.0458265	0.0443558	0.043973	0.0418791
	HZH	0.00755855	0.00805373	0.00837678	0.00842569	0.00817035	0.00841024	0.00893623	0.00936255	0.00913363	0.00884049	0.00876421	0.00834686
	INC	0.285666	0.304381	0.316591	0.318439	0.308789	0.317855	0.337734	0.353847	0.345195	0.334116	0.331233	0.31546
	IQM	0.000123791	0.000131901	0.000137192	0.000137993	0.000133811	0.00013774	0.000146354	0.000153336	0.000149588	0.000144787	0.000143537	0.000136702
	IQN	0.0541914	0.0577417	0.0600578	0.0604085	0.0585778	0.0602977	0.0640688	0.0671253	0.0654841	0.0633824	0.0628355	0.0598433
	JDZ	0.0262437	0.027963	0.0290847	0.0292545	0.028368	0.0292009	0.0310271	0.0325073	0.0317125	0.0306947	0.0304299	0.0289808
	JGD	0.0205785	0.0219266	0.0228061	0.0229393	0.0222441	0.0228972	0.0243293	0.0254899	0.0248667	0.0240686	0.0238609	0.0227247
	JGN	0.0322513	0.0343641	0.0357425	0.0359513	0.0348617	0.0358853	0.0381296	0.0399487	0.0389719	0.0377211	0.0373956	0.0356149
	JGS	0.0354625	0.0377858	0.0393015	0.039531	0.038333	0.0394584	0.0419262	0.0439264	0.0428524	0.0414771	0.0411192	0.0391611
	JHG	0.212368	0.22628	0.235357	0.236731	0.229557	0.236297	0.251075	0.263053	0.256622	0.248386	0.246242	0.234516
	JIC	0.0139083	0.0148195	0.0154139	0.0155039	0.0150341	0.0154755	0.0164433	0.0172278	0.0168066	0.0162672	0.0161268	0.0153589
	JIQ	0.012918	0.0137643	0.0143164	0.0144	0.0139636	0.0143736	0.0152725	0.0160011	0.0156099	0.0151089	0.0149785	0.0142653
	JJN	0.182789	0.194764	0.202576	0.203759	0.197584	0.203385	0.216105	0.226415	0.220879	0.21379	0.211945	0.201853
	JMU	0.0347125	0.0369866	0.0384702	0.0386949	0.0375222	0.0386239	0.0410395	0.0429974	0.0419461	0.0405998	0.0402495	0.0383328
	JNG	0.0264622	0.0281958	0.0293268	0.029498	0.0286041	0.0294439	0.0312854	0.0327779	0.0319765	0.0309502	0.0306832	0.0292221
	JNZ	0.0155977	0.0166195	0.0172862	0.0173871	0.0168602	0.0173552	0.0184407	0.0193204	0.018848	0.0182431	0.0180857	0.0172245
	JUH	0.00582547	0.00620711	0.00645609	0.00649379	0.00629699	0.00648188	0.00688727	0.00721583	0.00703941	0.00681348	0.00675469	0.00643303
	JUZ	0.0129762	0.0138263	0.0143809	0.0144649	0.0140266	0.0144384	0.0153414	0.0160733	0.0156803	0.015177	0.0150461	0.0143296
	JXA	0.0173672	0.018505	0.0192472	0.0193596	0.0187729	0.0193241	0.0205327	0.0215122	0.0209862	0.0203127	0.0201374	0.0191785
	JZH	0.0989747	0.105459	0.109689	0.11033	0.106986	0.110127	0.117015	0.122597	0.1196	0.115761	0.114762	0.109297
	KCA	0.0217581	0.0231836	0.0241135	0.0242543	0.0235193	0.0242098	0.0257239	0.0269511	0.0262922	0.0254484	0.0252288	0.0240274
	KGT	0.00470407	0.00501224	0.00521329	0.00524374	0.00508483	0.00523412	0.00556147	0.00582679	0.00568432	0.00550189	0.00545441	0.00519467
	KHG	0.0790953	0.0842771	0.0876576	0.0881694	0.0854975	0.0880077	0.0935119	0.097973	0.0955776	0.0925101	0.0917118	0.0873445
	KHN	0.466249	0.496794	0.516721	0.519739	0.503988	0.518785	0.551231	0.577528	0.563408	0.545326	0.54062	0.514876
	KJH	0.00113597	0.00121039	0.00125894	0.00126629	0.00122791	0.00126397	0.00134302	0.00140709	0.00137268	0.00132863	0.00131716	0.00125444
	KJI	0.00968485	0.0103193	0.0107333	0.0107959	0.0104688	0.0107761	0.0114501	0.0119963	0.011703	0.0113274	0.0112297	0.0106949
	KMG	1.86084	1.98275	2.06229	2.07433	2.01146	2.07052	2.20002	2.30497	2.24862	2.17645	2.15767	2.05492
	KOW	0.0512496	0.0546071	0.0567975	0.0571291	0.0553978	0.0570243	0.0605907	0.0634813	0.0619292	0.0599416	0.0594244	0.0565946
	KRL	0.058961	0.0628237	0.0653437	0.0657253	0.0637335	0.0656047	0.0697077	0.0730333	0.0712476	0.068961	0.0683659	0.0651104
	KRY	0.186961	0.19921	0.2072	0.20841	0.202094	0.208028	0.221038	0.231583	0.225921	0.21867	0.216783	0.20646
	KWE	0.681915	0.726589	0.755734	0.760147	0.737111	0.758752	0.806206	0.844668	0.824015	0.797569	0.790687	0.753035
	KWL	0.36916	0.393345	0.409123	0.411512	0.399041	0.410757	0.436446	0.457267	0.446087	0.43177	0.428044	0.407661
	LCX	0.00391763	0.00417428	0.00434172	0.00436707	0.00423473	0.00435906	0.00463169	0.00485265	0.004734	0.00458207	0.00454253	0.00432621
	LDS	0.0125685	0.0133918	0.013929	0.0140104	0.0135858	0.0139847	0.0148593	0.0155682	0.0151875	0.0147001	0.0145732	0.0138793
	LHW	0.377192	0.401903	0.418024	0.420465	0.407723	0.419693	0.445942	0.467216	0.455793	0.441164	0.437357	0.416531
	LJG	0.269537	0.287195	0.298715	0.30046	0.291354	0.299908	0.318665	0.333868	0.325705	0.315251	0.312531	0.297648
	LLB	0.00243214	0.00259147	0.00269542	0.00271116	0.002629	0.00270618	0.00287543	0.00301261	0.00293895	0.00284463	0.00282008	0.00268579
	LLF	0.0050536	0.00538467	0.00560066	0.00563336	0.00546264	0.00562303	0.0059747	0.00625974	0.00610669	0.0059107	0.00585969	0.00558066
	LNJ	0.0150443	0.0160299	0.0166729	0.0167702	0.016262	0.0167394	0.0177864	0.0186349	0.0181793	0.0175958	0.017444	0.0166133
	LUM	0.0673424	0.0717542	0.0746324	0.0750682	0.0727933	0.0749305	0.0796168	0.0834151	0.0813755	0.0787639	0.0780842	0.0743659
	LUZ	0.0134568	0.0143384	0.0149136	0.0150007	0.0145461	0.0149731	0.0159096	0.0166686	0.016261	0.0157391	0.0156033	0.0148603
	LXA	0.153173	0.163208	0.169755	0.170746	0.165572	0.170433	0.181092	0.189731	0.185092	0.179152	0.177606	0.169149
	LYA	1.31165	1.39758	1.45364	1.46213	1.41782	1.45944	1.55072	1.6247	1.58498	1.53411	1.52087	1.44845
	LYG	0.063119	0.0672541	0.0699518	0.0703602	0.0682279	0.0702311	0.0746235	0.0781836	0.076272	0.0738241	0.073187	0.0697019
	LYI	0.0621796	0.0662532	0.0689107	0.0693131	0.0672126	0.0691859	0.073513	0.07702	0.0751369	0.0727254	0.0720978	0.0686646
	LZH	0.0779594	0.0830667	0.0863986	0.0869032	0.0842695	0.0867437	0.0921688	0.0965659	0.0942049	0.0911814	0.0903946	0.0860901
	LZO	0.0373121	0.0397566	0.0413513	0.0415927	0.0403323	0.0415164	0.0441129	0.0462174	0.0450874	0.0436404	0.0432638	0.0412036
	LZY	0.0216271	0.0230439	0.0239682	0.0241082	0.0233776	0.024064	0.025569	0.0267888	0.0261338	0.0252951	0.0250768	0.0238826
	MDG	0.0343411	0.0365909	0.0380587	0.0382809	0.0371208	0.0382107	0.0406004	0.0425374	0.0414973	0.0401655	0.0398189	0.0379227
	MIG	1.46381	1.55971	1.62227	1.63174	1.58229	1.62875	1.73062	1.81318	1.76884	1.71207	1.6973	1.61648
	MXZ	0.0201998	0.0215232	0.0223865	0.0225172	0.0218348	0.0224759	0.0238816	0.0250209	0.0244091	0.0236258	0.0234219	0.0223065
	NAO	0.202173	0.215418	0.224059	0.225367	0.218537	0.224954	0.239023	0.250426	0.244303	0.236462	0.234421	0.223258
	NAY	0.281523	0.299966	0.311999	0.313821	0.30431	0.313245	0.332836	0.348714	0.340188	0.32927	0.326429	0.310884
	NBS	0.0287924	0.0306787	0.0319092	0.0320956	0.0311229	0.0320367	0.0340403	0.0356643	0.0347923	0.0336756	0.033385	0.0317953
	NDG	0.015656	0.0166816	0.0173507	0.0174521	0.0169232	0.01742	0.0185095	0.0193926	0.0189184	0.0183112	0.0181532	0.0172888
	NGB	0.338372	0.36054	0.375002	0.377192	0.365761	0.3765	0.400047	0.419132	0.408884	0.395761	0.392346	0.373663
	NGQ	0.00406327	0.00432946	0.00450312	0.00452942	0.00439215	0.00452111	0.00480387	0.00503304	0.00490999	0.0047524	0.00471139	0.00448704
	NKG	0.982415	1.04678	1.08876	1.09512	1.06193	1.09311	1.16148	1.21689	1.18713	1.14903	1.13912	1.08487
	NLT	0.00739835	0.00788303	0.00819924	0.00824712	0.00799718	0.00823198	0.00874683	0.00916411	0.00894005	0.00865312	0.00857845	0.00816995
	NNG	0.519981	0.554047	0.576271	0.579636	0.56207	0.578572	0.614757	0.644085	0.628338	0.608171	0.602923	0.574213
	NNY	0.242689	0.258588	0.268961	0.270531	0.262333	0.270035	0.286924	0.300612	0.293262	0.28385	0.2814	0.268
	NTG	0.223909	0.238578	0.248148	0.249597	0.242033	0.249139	0.264721	0.27735	0.270568	0.261885	0.259625	0.247262
	NZH	0.0263384	0.0280639	0.0291896	0.0293601	0.0284703	0.0293062	0.0311391	0.0326246	0.0318269	0.0308055	0.0305396	0.0290854
	OHE	0.0176657	0.0188231	0.0195781	0.0196924	0.0190956	0.0196563	0.0208856	0.021882	0.021347	0.0206619	0.0204836	0.0195082
	PEK	4.13431	4.40516	4.58186	4.60862	4.46895	4.60016	4.88787	5.12105	4.99584	4.8355	4.79378	4.5655
	PVG	2.70295	2.88002	2.99555	3.01304	2.92173	3.00751	3.19561	3.34806	3.2662	3.16137	3.13409	2.98485
	PZI	0.00541769	0.00577261	0.00600416	0.00603923	0.0058562	0.00602815	0.00640516	0.00671073	0.00654665	0.00633654	0.00628186	0.00598272
	RHT	0.000538855	0.000574157	0.000597189	0.000600675	0.000582473	0.000599572	0.000637072	0.000667466	0.000651145	0.000630246	0.000624809	0.000595056
	RKZ	0.0026069	0.00277768	0.0028891	0.00290597	0.0028179	0.00290064	0.00308205	0.00322909	0.00315014	0.00304903	0.00302272	0.00287878
	RLK	0.0204183	0.0217559	0.0226286	0.0227607	0.022071	0.022719	0.0241399	0.0252915	0.0246731	0.0238813	0.0236752	0.0225478
	SHA	1.77616	1.89252	1.96843	1.97992	1.91992	1.97629	2.09989	2.20007	2.14628	2.0774	2.05947	1.9614
	SHE	0.672114	0.716146	0.744872	0.749221	0.726516	0.747847	0.794618	0.832527	0.812172	0.786106	0.779322	0.742211
	SHP	0.0219475	0.0233853	0.0243233	0.0244654	0.0237239	0.0244205	0.0259478	0.0271857	0.026521	0.0256698	0.0254483	0.0242365
	SIA	1.64599	1.75383	1.82418	1.83483	1.77922	1.83146	1.94601	2.03884	1.98899	1.92516	1.90854	1.81766
	SJW	0.37851	0.403307	0.419485	0.421934	0.409147	0.42116	0.4475	0.468849	0.457385	0.442706	0.438886	0.417986
	SWA	0.235866	0.251318	0.261399	0.262925	0.254957	0.262443	0.278857	0.29216	0.285017	0.275869	0.273489	0.260466
	SYM	0.0205129	0.0218568	0.0227335	0.0228663	0.0221733	0.0228243	0.0242518	0.0254088	0.0247875	0.023992	0.0237849	0.0226523
	SYX	0.660812	0.704104	0.732347	0.736623	0.7143	0.735272	0.781257	0.818528	0.798515	0.772887	0.766218	0.729731
	SZX	1.87468	1.9975	2.07762	2.08975	2.02642	2.08592	2.21637	2.32211	2.26533	2.19263	2.17371	2.0702
	TAO	0.944826	1.00672	1.04711	1.05322	1.0213	1.05129	1.11704	1.17033	1.14171	1.10507	1.09553	1.04337
	TCG	0.0101363	0.0108004	0.0112336	0.0112992	0.0109568	0.0112785	0.0119838	0.0125556	0.0122486	0.0118555	0.0117532	0.0111935
	TCZ	0.0455406	0.0485241	0.0504705	0.0507652	0.0492268	0.0506721	0.0538412	0.0564098	0.0550306	0.0532644	0.0528048	0.0502902
	TEN	0.0185104	0.0197231	0.0205142	0.020634	0.0200087	0.0205962	0.0218843	0.0229283	0.0223677	0.0216498	0.021463	0.020441
	TGO	0.0635122	0.067673	0.0703875	0.0707986	0.068653	0.0706687	0.0750884	0.0786706	0.0767471	0.074284	0.073643	0.0701362
	THQ	0.00471135	0.00502	0.00522136	0.00525185	0.0050927	0.00524222	0.00557008	0.00583581	0.00569312	0.0055104	0.00546285	0.00520272
	TLQ	0.00436182	0.00464757	0.004834	0.00486223	0.00471488	0.00485331	0.00515684	0.00540286	0.00527076	0.00510159	0.00505757	0.00481674
	TNA	0.587979	0.626499	0.651629	0.655435	0.635571	0.654232	0.695149	0.728312	0.710505	0.687702	0.681767	0.649302
	TSN	0.733492	0.781545	0.812895	0.817641	0.792863	0.816141	0.867184	0.908555	0.886341	0.857894	0.850491	0.809991
	TVS	0.0143234	0.0152617	0.0158739	0.0159666	0.0154827	0.0159373	0.0169341	0.0177419	0.0173081	0.0167526	0.0166081	0.0158172
	TXN	0.0473902	0.0504949	0.0525203	0.052827	0.0512261	0.0527301	0.0560279	0.0587008	0.0572656	0.0554277	0.0549494	0.0523327
	TYN	0.557396	0.593912	0.617735	0.621342	0.602512	0.620202	0.658991	0.690429	0.673548	0.651931	0.646305	0.615529
	URC	0.989412	1.05423	1.09652	1.10292	1.0695	1.1009	1.16975	1.22556	1.19559	1.15722	1.14723	1.0926
	UYN	0.101392	0.108035	0.112368	0.113024	0.109599	0.112817	0.119873	0.125592	0.122521	0.118589	0.117565	0.111967
	WEF	0.0262947	0.0280174	0.0291412	0.0293113	0.0284231	0.0292576	0.0310874	0.0325705	0.0317741	0.0307544	0.030489	0.0290371
	WEH	0.096579	0.102906	0.107034	0.107659	0.104396	0.107461	0.114182	0.11963	0.116705	0.112959	0.111984	0.106652
	WNH	0.00642258	0.00684334	0.00711784	0.0071594	0.00694244	0.00714627	0.00759321	0.00795546	0.00776095	0.00751186	0.00744704	0.00709242
	WNZ	0.42866	0.456743	0.475063	0.477837	0.463357	0.476961	0.506791	0.530968	0.517986	0.501362	0.497035	0.473367
	WUA	0.0427007	0.0454981	0.0473232	0.0475995	0.046157	0.0475122	0.0504837	0.0528921	0.0515989	0.0499428	0.0495118	0.0471541
	WUH	1.08153	1.15238	1.19861	1.2056	1.16907	1.20339	1.27866	1.33966	1.3069	1.26496	1.25404	1.19432
	WUS	0.0589392	0.0628005	0.0653195	0.0657009	0.0637099	0.0655804	0.0696819	0.0730062	0.0712212	0.0689354	0.0683405	0.0650862
	WUX	0.231883	0.247074	0.256985	0.258485	0.250652	0.258011	0.274148	0.287226	0.280204	0.271211	0.26887	0.256067
	WUZ	0.138712	0.147799	0.153728	0.154625	0.149939	0.154342	0.163994	0.171818	0.167617	0.162238	0.160838	0.153179
	WXN	0.0356956	0.0380341	0.0395597	0.0397907	0.0385848	0.0397177	0.0422017	0.044215	0.043134	0.0417496	0.0413893	0.0394184
	XFN	0.400603	0.426848	0.443969	0.446562	0.433029	0.445743	0.47362	0.496215	0.484082	0.468546	0.464503	0.442384
	XIC	0.026637	0.028382	0.0295205	0.0296929	0.028793	0.0296384	0.031492	0.0329944	0.0321877	0.0311546	0.0308858	0.0294151
	XIL	0.131699	0.140327	0.145956	0.146808	0.142359	0.146539	0.155704	0.163132	0.159143	0.154036	0.152707	0.145435
	XMN	1.21488	1.29447	1.34639	1.35426	1.31321	1.35177	1.43631	1.50484	1.46804	1.42093	1.40866	1.34159
	XNN	0.209659	0.223394	0.232355	0.233712	0.226629	0.233283	0.247873	0.259698	0.253348	0.245217	0.243101	0.231525
	XUZ	0.275414	0.293457	0.305228	0.30701	0.297706	0.306447	0.325613	0.341147	0.332806	0.322124	0.319345	0.304138
	YBP	0.032812	0.0349616	0.0363639	0.0365763	0.0354678	0.0365092	0.0387925	0.0406432	0.0396495	0.0383769	0.0380458	0.0362341
	YCU	0.0692284	0.0737638	0.0767226	0.0771706	0.0748319	0.077029	0.0818466	0.0857512	0.0836546	0.0809697	0.080271	0.0764486
	YIC	0.00760224	0.00810028	0.0084252	0.0084744	0.00821758	0.00845885	0.00898788	0.00941666	0.00918643	0.0088916	0.00881486	0.00839511
	YIE	0.00620413	0.00661058	0.00687574	0.00691589	0.0067063	0.0069032	0.00733494	0.00768486	0.00749697	0.00725636	0.00719374	0.00685118
	YIH	0.287225	0.306042	0.318318	0.320176	0.310473	0.319589	0.339577	0.355777	0.347078	0.335939	0.33304	0.317181
	YIN	0.0534487	0.0569503	0.0592346	0.0595805	0.0577749	0.0594712	0.0631907	0.0662053	0.0645866	0.0625137	0.0619742	0.0590231
	YIW	0.0774205	0.0824925	0.0858015	0.0863025	0.0836871	0.0861442	0.0915318	0.0958985	0.0935537	0.0905512	0.0897698	0.085495
	YNJ	0.0659734	0.0702955	0.0731152	0.0735422	0.0713135	0.0734073	0.0779983	0.0817193	0.0797213	0.0771627	0.0764968	0.0728541
	YNT	0.278545	0.296793	0.308698	0.310501	0.301091	0.309931	0.329315	0.345025	0.336589	0.325787	0.322975	0.307596
	YNZ	0.0267098	0.0284596	0.0296012	0.029774	0.0288717	0.0297194	0.0315781	0.0330846	0.0322757	0.0312398	0.0309702	0.0294955
	YTY	0.116094	0.1237	0.128662	0.129413	0.125491	0.129176	0.137255	0.143803	0.140287	0.135784	0.134612	0.128202
	YUS	0.00927706	0.00988483	0.0102813	0.0103414	0.010028	0.0103224	0.010968	0.0114912	0.0112103	0.0108505	0.0107568	0.0102446
	YZY	0.00688134	0.00733215	0.00762626	0.00767079	0.00743833	0.00765672	0.00813558	0.00852371	0.0083153	0.00804843	0.00797897	0.00759902
	ZAT	0.00645171	0.00687438	0.00715012	0.00719187	0.00697392	0.00717868	0.00762765	0.00799154	0.00779614	0.00754593	0.00748082	0.00712458
	ZHA	0.0886928	0.0945033	0.098294	0.098868	0.0958718	0.0986866	0.104859	0.109861	0.107175	0.103735	0.10284	0.0979429
	ZHY	0.338751	0.360944	0.375422	0.377614	0.36617	0.376921	0.400495	0.419601	0.409342	0.396204	0.392785	0.374081
	ZQZ	0.00396132	0.00422084	0.00439014	0.00441578	0.00428196	0.00440768	0.00468334	0.00490677	0.0047868	0.00463317	0.00459319	0.00437446
	ZUH	0.32568	0.347016	0.360936	0.363043	0.352041	0.362377	0.385041	0.40341	0.393547	0.380916	0.377629	0.359647
	ZYI	0.0250786	0.0267216	0.0277935	0.0279558	0.0271086	0.0279045	0.0296497	0.0310642	0.0303046	0.029332	0.0290789	0.0276942
2014	AAT	0.0180751	0.0190407	0.0188646	0.0195063	0.0188395	0.0190887	0.0206658	0.0213111	0.0209177	0.0209289	0.0209112	0.0206439
	ACX	0.0258545	0.0272356	0.0269837	0.0279017	0.0269478	0.0273044	0.0295602	0.0304832	0.0299204	0.0299366	0.0299112	0.0295288
	AEB	0.00863863	0.00910008	0.00901591	0.00932263	0.00900394	0.00912306	0.00987678	0.0101852	0.00999716	0.0100025	0.00999406	0.0098663
	AHJ	6.13756e-05	6.4654e-05	6.40561e-05	6.62353e-05	6.39711e-05	6.48175e-05	7.01726e-05	7.23636e-05	7.10278e-05	7.10659e-05	7.10059e-05	7.00981e-05
	AKA	0.100702	0.106081	0.1051	0.108676	0.104961	0.106349	0.115136	0.118731	0.116539	0.116602	0.116503	0.115013
	AKU	0.0632937	0.0666746	0.066058	0.0683053	0.0659702	0.066843	0.0723654	0.0746251	0.0732474	0.0732868	0.0732247	0.0722886
	AOG	0.01249	0.0131571	0.0130354	0.0134789	0.0130181	0.0131904	0.0142801	0.014726	0.0144541	0.0144619	0.0144497	0.014265
	AQG	0.0164027	0.0172788	0.017119	0.0177014	0.0170963	0.0173225	0.0187536	0.0193392	0.0189822	0.0189924	0.0189763	0.0187337
	AVA	0.0212437	0.0223784	0.0221715	0.0229257	0.022142	0.022435	0.0242885	0.0250469	0.0245845	0.0245977	0.0245769	0.0242627
	AXF	0.0263455	0.0277528	0.0274961	0.0284315	0.0274596	0.0278229	0.0301216	0.0310621	0.0304887	0.0305051	0.0304792	0.0300896
	BAV	0.131229	0.138239	0.13696	0.14162	0.136778	0.138588	0.150038	0.154723	0.151866	0.151948	0.151819	0.149878
	BFJ	0.0453259	0.0477471	0.0473055	0.0489148	0.0472427	0.0478677	0.0518224	0.0534406	0.052454	0.0524823	0.0524377	0.0517674
	BHY	0.108466	0.11426	0.113203	0.117055	0.113053	0.114549	0.124012	0.127885	0.125524	0.125591	0.125485	0.123881
	BPL	0.207059	0.218119	0.216102	0.223453	0.215815	0.21867	0.236736	0.244128	0.239621	0.23975	0.239547	0.236485
	BPX	0.0161265	0.0169879	0.0168308	0.0174034	0.0168084	0.0170308	0.0184378	0.0190136	0.0186625	0.0186726	0.0186568	0.0184183
	BSD	0.0232307	0.0244716	0.0242453	0.0250701	0.0242131	0.0245334	0.0265603	0.0273897	0.026884	0.0268985	0.0268757	0.0265321
	CAN	3.16246	3.33139	3.30058	3.41286	3.29619	3.3398	3.61573	3.72863	3.65979	3.66177	3.65866	3.61189
	CGD	0.60752	0.639971	0.634053	0.655623	0.63321	0.641588	0.694594	0.716284	0.703059	0.703438	0.702842	0.693857
	CGO	1.13312	1.19365	1.18261	1.22284	1.18103	1.19666	1.29553	1.33598	1.31131	1.31202	1.31091	1.29415
	CGQ	0.466079	0.490976	0.486435	0.502983	0.485789	0.492216	0.532881	0.549521	0.539376	0.539667	0.539209	0.532316
	CHG	0.594086	0.62582	0.620032	0.641126	0.619209	0.627401	0.679235	0.700445	0.687513	0.687884	0.6873	0.678514
	CIF	0.0770955	0.0812137	0.0804626	0.0831999	0.0803557	0.0814189	0.0881455	0.0908979	0.0892197	0.0892678	0.0891921	0.0880519
	CIH	0.0598336	0.0630297	0.0624468	0.0645712	0.0623639	0.0631889	0.0684094	0.0705456	0.0692432	0.0692805	0.0692217	0.0683368
	CKG	1.82658	1.92415	1.90635	1.97121	1.90382	1.92901	2.08838	2.15359	2.11383	2.11497	2.11318	2.08616
	CNI	0.00310714	0.00327312	0.00324285	0.00335317	0.00323854	0.00328139	0.00355249	0.00366342	0.00359578	0.00359772	0.00359467	0.00354871
	CSX	1.16889	1.23133	1.21994	1.26144	1.21832	1.23444	1.33643	1.37816	1.35271	1.35344	1.3523	1.33501
	CTU	2.07184	2.18251	2.16233	2.23589	2.15946	2.18803	2.3688	2.44276	2.39767	2.39896	2.39692	2.36628
	CZX	0.172143	0.181339	0.179662	0.185774	0.179423	0.181797	0.196816	0.202962	0.199215	0.199322	0.199153	0.196608
	DAT	0.15123	0.159308	0.157835	0.163204	0.157625	0.15971	0.172905	0.178304	0.175012	0.175107	0.174958	0.172722
	DAX	0.0256704	0.0270416	0.0267915	0.027703	0.0267559	0.0271099	0.0293497	0.0302661	0.0297074	0.0297234	0.0296982	0.0293185
	DCY	0.0128736	0.0135612	0.0134358	0.0138929	0.0134179	0.0135955	0.0147187	0.0151783	0.0148981	0.0149061	0.0148935	0.0147031
	DDG	0.0147532	0.0155412	0.0153975	0.0159213	0.0153771	0.0155805	0.0168677	0.0173944	0.0170733	0.0170825	0.017068	0.0168498
	DIG	0.0398175	0.0419444	0.0415565	0.0429702	0.0415013	0.0420503	0.0455244	0.046946	0.0460792	0.0461041	0.046065	0.0454761
	DLC	0.884454	0.931699	0.923082	0.954485	0.921856	0.934052	1.01122	1.0428	1.02355	1.0241	1.02323	1.01015
	DLU	0.0644982	0.0679435	0.0673151	0.0696051	0.0672257	0.0681151	0.0737425	0.0760453	0.0746413	0.0746815	0.0746182	0.0736643
	DNH	0.032345	0.0340728	0.0337576	0.0349061	0.0337128	0.0341588	0.0369809	0.0381357	0.0374316	0.0374518	0.03742	0.0369417
	DOY	0.178803	0.188354	0.186612	0.19296	0.186364	0.18883	0.20443	0.210814	0.206922	0.207033	0.206858	0.204213
	DQA	0.0383598	0.0404089	0.0400351	0.0413971	0.039982	0.0405109	0.0438578	0.0452273	0.0443923	0.0444163	0.0443786	0.0438113
	DSN	0.222556	0.234444	0.232276	0.240178	0.231967	0.235036	0.254454	0.2624	0.257555	0.257694	0.257476	0.254184
	DYG	0.0757376	0.0797833	0.0790454	0.0817345	0.0789404	0.0799848	0.0865929	0.0892969	0.0876482	0.0876955	0.0876211	0.086501
	EJN	0.0101423	0.0106841	0.0105853	0.0109454	0.0105712	0.0107111	0.011596	0.0119581	0.0117373	0.0117437	0.0117337	0.0115837
	ENH	0.0248725	0.0262011	0.0259588	0.0268419	0.0259243	0.0262673	0.0284374	0.0293254	0.028784	0.0287995	0.0287751	0.0284072
	ENY	0.0185048	0.0194932	0.019313	0.01997	0.0192873	0.0195425	0.021157	0.0218177	0.0214149	0.0214264	0.0214082	0.0211346
	ERL	0.0150064	0.0158079	0.0156617	0.0161946	0.0156409	0.0158479	0.0171572	0.0176929	0.0173663	0.0173756	0.0173609	0.017139
	FOC	0.667031	0.702662	0.696163	0.719846	0.695238	0.704436	0.762635	0.786449	0.771929	0.772346	0.771691	0.761826
	FUG	0.132464	0.13954	0.138249	0.142953	0.138066	0.139892	0.15145	0.156179	0.153296	0.153378	0.153248	0.151289
	FUO	0.00829339	0.0087364	0.0086556	0.00895006	0.0086441	0.00875846	0.00948206	0.00977815	0.00959762	0.0096028	0.00959465	0.009472
	FYJ	0.00240899	0.00253768	0.00251421	0.00259974	0.00251087	0.00254409	0.00275427	0.00284028	0.00278784	0.00278934	0.00278698	0.00275135
	GOQ	0.0124516	0.0131167	0.0129954	0.0134375	0.0129781	0.0131498	0.0142362	0.0146808	0.0144098	0.0144175	0.0144053	0.0142211
	GXH	0.00434233	0.00457428	0.00453198	0.00468615	0.00452596	0.00458584	0.00496471	0.00511974	0.00502521	0.00502792	0.00502366	0.00495944
	GYS	0.0149603	0.0157595	0.0156137	0.0161449	0.015593	0.0157993	0.0171046	0.0176387	0.017313	0.0173223	0.0173077	0.0170864
	GYU	0.208861	0.220018	0.217983	0.225399	0.217694	0.220574	0.238797	0.246254	0.241707	0.241838	0.241633	0.238544
	HAK	0.812162	0.855544	0.847632	0.876468	0.846506	0.857705	0.928567	0.957562	0.939883	0.94039	0.939593	0.927581
	HCJ	0.00168783	0.00177799	0.00176155	0.00182147	0.00175921	0.00178248	0.00192974	0.00199	0.00195326	0.00195431	0.00195266	0.0019277
	HDG	0.169121	0.178155	0.176507	0.182512	0.176272	0.178605	0.19336	0.199398	0.195717	0.195822	0.195656	0.193155
	HEK	0.0190878	0.0201074	0.0199215	0.0205992	0.019895	0.0201582	0.0218237	0.0225051	0.0220896	0.0221015	0.0220828	0.0218005
	HET	0.503971	0.530892	0.525982	0.543875	0.525283	0.532233	0.576204	0.594197	0.583227	0.583541	0.583046	0.575593
	HFE	0.407044	0.428787	0.424821	0.439273	0.424257	0.42987	0.465384	0.479916	0.471056	0.47131	0.47091	0.46489
	HGH	1.63618	1.72358	1.70764	1.76574	1.70537	1.72794	1.87069	1.92911	1.89349	1.89451	1.89291	1.86871
	HIA	0.0809085	0.0852304	0.0844421	0.0873148	0.0843299	0.0854456	0.0925049	0.0953935	0.0936323	0.0936828	0.0936033	0.0924068
	HJJ	0.0345315	0.0363761	0.0360396	0.0372657	0.0359918	0.0364679	0.0394808	0.0407137	0.039962	0.0399835	0.0399496	0.0394389
	HLD	0.111988	0.11797	0.116879	0.120855	0.116723	0.118268	0.128039	0.132037	0.129599	0.129669	0.129559	0.127903
	HLH	0.0238445	0.0251181	0.0248858	0.0257325	0.0248528	0.0251816	0.027262	0.0281133	0.0275943	0.0276092	0.0275857	0.0272331
	HMI	0.0264683	0.0278821	0.0276242	0.028564	0.0275875	0.0279525	0.0302619	0.0312069	0.0306307	0.0306472	0.0306212	0.0302298
	HNY	0.000138095	0.000145472	0.000144127	0.00014903	0.000143935	0.000145839	0.000157888	0.000162818	0.000159812	0.000159899	0.000159763	0.00015772
	HPG	0.00359048	0.00378227	0.00374729	0.00387477	0.00374231	0.00379182	0.00410509	0.00423328	0.00415512	0.00415736	0.00415384	0.00410074
	HRB	0.749904	0.789961	0.782655	0.809281	0.781615	0.791956	0.857385	0.884158	0.867835	0.868303	0.867566	0.856476
	HSN	0.120427	0.12686	0.125686	0.129962	0.125519	0.12718	0.137687	0.141987	0.139365	0.13944	0.139322	0.137541
	HTN	0.0493154	0.0519496	0.0514692	0.0532201	0.0514008	0.0520808	0.0563836	0.0581443	0.0570708	0.0571016	0.0570531	0.0563238
	HXD	0.00107407	0.00113145	0.00112098	0.00115912	0.00111949	0.0011343	0.00122802	0.00126636	0.00124298	0.00124366	0.0012426	0.00122672
	HYN	0.0434233	0.0457428	0.0453198	0.0468615	0.0452596	0.0458584	0.0496471	0.0511974	0.0502521	0.0502792	0.0502366	0.0495944
	HZH	0.00991218	0.0104416	0.0103451	0.010697	0.0103313	0.010468	0.0113329	0.0116867	0.011471	0.0114772	0.0114674	0.0113208
	INC	0.330086	0.347718	0.344502	0.356222	0.344045	0.348597	0.377397	0.389181	0.381996	0.382202	0.381878	0.376996
	IQN	0.106633	0.112329	0.11129	0.115076	0.111142	0.112612	0.121916	0.125723	0.123402	0.123468	0.123364	0.121787
	JDZ	0.0310561	0.032715	0.0324125	0.0335151	0.0323694	0.0327976	0.0355073	0.0366161	0.03594	0.0359594	0.0359289	0.0354696
	JGD	0.027059	0.0285044	0.0282408	0.0292015	0.0282033	0.0285764	0.0309373	0.0319034	0.0313144	0.0313312	0.0313047	0.0309045
	JGN	0.0286241	0.0301531	0.0298742	0.0308905	0.0298345	0.0302293	0.0327267	0.0337486	0.0331256	0.0331434	0.0331153	0.032692
	JGS	0.0382217	0.0402634	0.039891	0.0412481	0.039838	0.0403651	0.0436999	0.0450645	0.0442325	0.0442564	0.0442188	0.0436536
	JHG	0.237248	0.249921	0.247609	0.256033	0.24728	0.250552	0.271252	0.279722	0.274558	0.274706	0.274473	0.270964
	JIC	0.0152365	0.0160504	0.015902	0.0164429	0.0158808	0.0160909	0.0174203	0.0179643	0.0176326	0.0176421	0.0176272	0.0174018
	JIQ	0.015881	0.0167293	0.0165745	0.0171384	0.0165525	0.0167715	0.0181571	0.0187241	0.0183784	0.0183883	0.0183727	0.0181379
	JJN	0.207949	0.219056	0.21703	0.224414	0.216742	0.21961	0.237753	0.245177	0.240651	0.240781	0.240576	0.237501
	JMU	0.0394569	0.0415646	0.0411801	0.0425811	0.0411254	0.0416695	0.0451122	0.0465208	0.045662	0.0456866	0.0456478	0.0450643
	JNG	0.0353831	0.0372731	0.0369284	0.0381847	0.0368794	0.0373673	0.0404545	0.0417177	0.0409475	0.0409696	0.0409348	0.0404115
	JNZ	0.0110323	0.0116216	0.0115141	0.0119058	0.0114988	0.0116509	0.0126135	0.0130074	0.0127672	0.0127741	0.0127633	0.0126001
	JUH	0.0214201	0.0225643	0.0223556	0.0231162	0.0223259	0.0226213	0.0244902	0.0252549	0.0247887	0.024802	0.024781	0.0244642
	JUZ	0.0134106	0.0141269	0.0139963	0.0144724	0.0139777	0.0141626	0.0153327	0.0158115	0.0155196	0.0155279	0.0155148	0.0153164
	JXA	0.0226783	0.0238897	0.0236688	0.024474	0.0236373	0.0239501	0.0259287	0.0267384	0.0262447	0.0262589	0.0262366	0.0259012
	JZH	0.122445	0.128985	0.127792	0.13214	0.127622	0.129311	0.139994	0.144366	0.1417	0.141777	0.141656	0.139846
	KCA	0.0247497	0.0260718	0.0258307	0.0267094	0.0257964	0.0261376	0.0282971	0.0291807	0.0286419	0.0286574	0.0286331	0.028267
	KGT	0.00514021	0.00541479	0.00536471	0.00554721	0.00535758	0.00542846	0.00587695	0.00606047	0.00594857	0.00595178	0.00594673	0.00587071
	KHG	0.100457	0.105823	0.104844	0.108411	0.104705	0.10609	0.114855	0.118441	0.116255	0.116317	0.116219	0.114733
	KHN	0.501762	0.528564	0.523676	0.541491	0.52298	0.529899	0.573678	0.591592	0.58067	0.580983	0.58049	0.573069
	KJH	0.0104952	0.0110559	0.0109536	0.0113263	0.0109391	0.0110838	0.0119995	0.0123742	0.0121457	0.0121523	0.012142	0.0119868
	KJI	0.00678202	0.00714429	0.00707821	0.00731901	0.00706881	0.00716233	0.00775406	0.00799619	0.00784856	0.00785279	0.00784613	0.00774583
	KMG	2.07549	2.18635	2.16613	2.23982	2.16326	2.19188	2.37296	2.44706	2.40188	2.40318	2.40114	2.37044
	KOW	0.0604627	0.0636924	0.0631034	0.0652501	0.0630196	0.0638533	0.0691287	0.0712873	0.0699712	0.0700089	0.0699495	0.0690554
	KRL	0.0788985	0.0831129	0.0823443	0.0851456	0.0822349	0.0833229	0.0902068	0.0930236	0.0913062	0.0913554	0.0912779	0.0901111
	KRY	0.239396	0.252184	0.249851	0.258351	0.249519	0.252821	0.273708	0.282255	0.277044	0.277193	0.276958	0.273417
	KWE	0.870185	0.916667	0.908189	0.939085	0.906983	0.918982	0.994906	1.02597	1.00703	1.00757	1.00672	0.99385
	KWL	0.466486	0.491404	0.486859	0.503422	0.486213	0.492645	0.533346	0.550001	0.539846	0.540137	0.539679	0.53278
	LCX	0.00323757	0.00341051	0.00337897	0.00349392	0.00337448	0.00341912	0.0037016	0.00381719	0.00374671	0.00374873	0.00374555	0.00369767
	LDS	0.00711958	0.00749988	0.00743052	0.00768331	0.00742065	0.00751883	0.00814001	0.00839419	0.00823922	0.00824366	0.00823667	0.00813137
	LHW	0.440992	0.464548	0.460252	0.47591	0.459641	0.465722	0.504198	0.519943	0.510343	0.510618	0.510185	0.503663
	LJG	0.327669	0.345172	0.34198	0.353614	0.341526	0.346044	0.374634	0.386332	0.379199	0.379404	0.379082	0.374236
	LLB	0.00833175	0.00877681	0.00869563	0.00899145	0.00868408	0.00879897	0.00952592	0.00982338	0.00964202	0.00964721	0.00963903	0.00951581
	LLF	0.0097127	0.0102315	0.0101369	0.0104818	0.0101234	0.0102574	0.0111048	0.0114516	0.0112401	0.0112462	0.0112367	0.011093
	LLV	0.0121524	0.0128015	0.0126831	0.0131146	0.0126663	0.0128339	0.0138942	0.014328	0.0140635	0.0140711	0.0140591	0.0138794
	LNJ	0.0235222	0.0247787	0.0245495	0.0253847	0.0245169	0.0248413	0.0268936	0.0277334	0.0272214	0.0272361	0.027213	0.0268651
	LPF	0.000429629	0.000452581	0.000448394	0.000463647	0.000447798	0.000453723	0.000491206	0.000506546	0.000497193	0.000497462	0.000497041	0.000490687
	LUM	0.077763	0.0819168	0.0811592	0.0839202	0.0810514	0.0821238	0.0889086	0.0916849	0.0899921	0.0900407	0.0899643	0.0888142
	LUZ	0.0140857	0.0148381	0.0147009	0.015201	0.0146814	0.0148756	0.0161046	0.0166075	0.0163009	0.0163097	0.0162958	0.0160875
	LXA	0.184733	0.194601	0.192801	0.19936	0.192545	0.195093	0.211211	0.217806	0.213785	0.2139	0.213718	0.210986
	LYA	1.10512	1.16415	1.15338	1.19262	1.15185	1.16709	1.26351	1.30296	1.27891	1.2796	1.27851	1.26217
	LYG	0.0535349	0.0563946	0.055873	0.0577738	0.0557988	0.056537	0.061208	0.0631193	0.0619539	0.0619873	0.0619348	0.061143
	LYI	0.0796963	0.0839535	0.083177	0.0860067	0.0830665	0.0841655	0.091119	0.0939643	0.0922295	0.0922792	0.092201	0.0910223
	LZH	0.0529979	0.0558289	0.0553126	0.0571943	0.0552391	0.0559699	0.060594	0.0624861	0.0613325	0.0613655	0.0613135	0.0605297
	LZO	0.0604551	0.0636844	0.0630954	0.0652419	0.0630116	0.0638452	0.0691199	0.0712783	0.0699623	0.07	0.0699407	0.0690466
	LZY	0.0277265	0.0292075	0.0289374	0.0299218	0.028899	0.0292813	0.0317004	0.0326903	0.0320868	0.0321041	0.0320768	0.0316668
	MDG	0.0351376	0.0370145	0.0366722	0.0379198	0.0366235	0.037108	0.0401738	0.0414282	0.0406634	0.0406853	0.0406508	0.0401311
	MIG	1.64608	1.73401	1.71797	1.77642	1.71569	1.73839	1.88201	1.94078	1.90495	1.90597	1.90436	1.88001
	MXZ	0.0237217	0.0249888	0.0247577	0.0256	0.0247248	0.025052	0.0271217	0.0279686	0.0274522	0.027467	0.0274437	0.0270929
	NAO	0.195052	0.205471	0.203571	0.210496	0.2033	0.20599	0.223008	0.229972	0.225726	0.225848	0.225656	0.222772
	NAY	0.327117	0.344591	0.341404	0.353018	0.34095	0.345461	0.374002	0.385681	0.37856	0.378764	0.378443	0.373605
	NBS	0.0364035	0.038348	0.0379933	0.0392859	0.0379429	0.0384449	0.0416211	0.0429208	0.0421283	0.042151	0.0421153	0.0415769
	NDG	0.0216656	0.0228229	0.0226118	0.0233811	0.0225818	0.0228806	0.0247709	0.0255444	0.0250728	0.0250863	0.025065	0.0247446
	NGB	0.413496	0.435583	0.431555	0.446236	0.430981	0.436683	0.472761	0.487524	0.478523	0.478781	0.478375	0.472259
	NGQ	0.00570794	0.00601284	0.00595723	0.00615989	0.00594931	0.00602803	0.00652604	0.00672983	0.00660558	0.00660914	0.00660353	0.00651912
	NKG	1.1069	1.16602	1.15524	1.19454	1.1537	1.16897	1.26554	1.30506	1.28097	1.28166	1.28057	1.2642
	NLT	0.00811694	0.00855052	0.00847144	0.00875963	0.00846018	0.00857211	0.00928031	0.0095701	0.00939342	0.00939848	0.00939051	0.00927047
	NNG	0.617562	0.65055	0.644534	0.666461	0.643677	0.652194	0.706076	0.728124	0.714681	0.715066	0.71446	0.705327
	NNY	0.280027	0.294985	0.292257	0.302199	0.291868	0.29573	0.320162	0.33016	0.324064	0.324239	0.323964	0.319822
	NTG	0.200269	0.210967	0.209015	0.216126	0.208738	0.211499	0.228973	0.236123	0.231764	0.231888	0.231692	0.22873
	NZH	0.0365339	0.0384854	0.0381295	0.0394266	0.0380788	0.0385826	0.0417702	0.0430745	0.0422793	0.0423021	0.0422662	0.0417259
	OHE	0.0189037	0.0199135	0.0197293	0.0204005	0.0197031	0.0199638	0.0216131	0.022288	0.0218765	0.0218883	0.0218698	0.0215902
	PEK	4.46471	4.7032	4.65971	4.81823	4.65352	4.71508	5.10463	5.26403	5.16684	5.16963	5.16524	5.09921
	PVG	3.08493	3.24972	3.21967	3.3292	3.21539	3.25793	3.52709	3.63723	3.57008	3.572	3.56897	3.52335
	PZI	0.0141778	0.0149351	0.014797	0.0153004	0.0147773	0.0149728	0.0162099	0.016716	0.0164074	0.0164163	0.0164023	0.0161927
	RHT	0.010127	0.0106679	0.0105693	0.0109288	0.0105552	0.0106949	0.0115785	0.01194	0.0117196	0.0117259	0.0117159	0.0115662
	RKZ	0.00296138	0.00311956	0.00309071	0.00319586	0.00308661	0.00312744	0.00338583	0.00349155	0.00342709	0.00342894	0.00342603	0.00338223
	RLK	0.0236373	0.0248999	0.0246697	0.0255089	0.0246369	0.0249628	0.0270252	0.0278691	0.0273546	0.0273693	0.0273461	0.0269965
	SHA	1.9435	2.04731	2.02838	2.09739	2.02569	2.05249	2.22206	2.29144	2.24914	2.25035	2.24844	2.2197
	SHE	0.7455	0.785322	0.778059	0.804528	0.777025	0.787306	0.852351	0.878966	0.862738	0.863204	0.862471	0.851446
	SHP	0.025072	0.0264112	0.026167	0.0270572	0.0261322	0.0264779	0.0286655	0.0295606	0.0290148	0.0290305	0.0290059	0.0286351
	SIA	1.88708	1.98788	1.9695	2.0365	1.96688	1.9929	2.15755	2.22492	2.18385	2.18502	2.18317	2.15526
	SIA	0.00304577	0.00320846	0.00317879	0.00328693	0.00317457	0.00321657	0.00348231	0.00359105	0.00352475	0.00352665	0.00352366	0.00347862
	SJW	0.431287	0.454325	0.450123	0.465436	0.449525	0.455472	0.493102	0.5085	0.499112	0.499381	0.498957	0.492579
	SWA	0.267751	0.282054	0.279445	0.288952	0.279074	0.282766	0.306128	0.315687	0.309859	0.310026	0.309763	0.305803
	SYM	0.0238138	0.0250858	0.0248538	0.0256993	0.0248208	0.0251492	0.0272269	0.0280771	0.0275588	0.0275736	0.0275502	0.027198
	SYX	0.783108	0.824939	0.817309	0.845114	0.816224	0.827022	0.895349	0.923307	0.906261	0.906749	0.90598	0.894399
	SZX	2.19684	2.31418	2.29278	2.37078	2.28973	2.32003	2.5117	2.59013	2.54231	2.54368	2.54153	2.50904
	TAO	1.09289	1.15126	1.14062	1.17942	1.1391	1.15417	1.24953	1.28855	1.26476	1.26544	1.26436	1.2482
	TCG	0.0118148	0.0124459	0.0123308	0.0127503	0.0123144	0.0124774	0.0135082	0.01393	0.0136728	0.0136802	0.0136686	0.0134939
	TCZ	0.0463693	0.0488462	0.0483945	0.0500408	0.0483302	0.0489696	0.0530153	0.0546708	0.0536615	0.0536904	0.0536448	0.0529591
	TEN	0.0263685	0.0277771	0.0275202	0.0284564	0.0274836	0.0278472	0.0301479	0.0310893	0.0305153	0.0305317	0.0305058	0.0301159
	TGO	0.0734744	0.0773991	0.0766833	0.0792921	0.0765814	0.0775946	0.0840053	0.0866285	0.0850291	0.0850749	0.0850028	0.0839161
	THQ	0.00702752	0.0074029	0.00733444	0.00758395	0.0073247	0.0074216	0.00803475	0.00828565	0.00813267	0.00813706	0.00813016	0.00802623
	TLQ	0.00262381	0.00276397	0.0027384	0.00283156	0.00273476	0.00277095	0.00299987	0.00309355	0.00303644	0.00303807	0.0030355	0.00299669
	TNA	0.641	0.67524	0.668995	0.691754	0.668106	0.676946	0.732873	0.755758	0.741805	0.742205	0.741575	0.732095
	TNH	0.00395106	0.00416211	0.00412362	0.0042639	0.00411814	0.00417263	0.00451736	0.00465841	0.00457241	0.00457487	0.00457099	0.00451256
	TSN	0.878877	0.925824	0.917261	0.948466	0.916043	0.928162	1.00484	1.03622	1.01709	1.01764	1.01678	1.00378
	TVS	0.0215352	0.0226855	0.0224757	0.0232403	0.0224459	0.0227428	0.0246218	0.0253906	0.0249219	0.0249353	0.0249141	0.0245957
	TXN	0.0581074	0.0612113	0.0606452	0.0627084	0.0605647	0.061366	0.0664358	0.0685104	0.0672455	0.0672818	0.0672247	0.0663653
	TYN	0.561672	0.591675	0.586203	0.606145	0.585424	0.593169	0.642175	0.662228	0.650001	0.650352	0.6498	0.641494
	URC	1.09146	1.14976	1.13913	1.17788	1.13761	1.15267	1.2479	1.28686	1.2631	1.26378	1.26271	1.24657
	UYN	0.119245	0.125615	0.124453	0.128687	0.124288	0.125932	0.136336	0.140594	0.137998	0.138072	0.137955	0.136192
	WEF	0.0406614	0.0428334	0.0424372	0.043881	0.0423809	0.0429416	0.0464893	0.047941	0.0470559	0.0470812	0.0470413	0.04644
	WEH	0.047804	0.0503575	0.0498918	0.0515891	0.0498255	0.0504847	0.0546556	0.0563623	0.0553217	0.0553516	0.0553046	0.0545976
	WNH	0.0119069	0.0125429	0.0124269	0.0128497	0.0124104	0.0125746	0.0136135	0.0140386	0.0137794	0.0137868	0.0137751	0.013599
	WNZ	0.453681	0.477916	0.473496	0.489604	0.472867	0.479123	0.518706	0.534904	0.525028	0.525311	0.524866	0.518156
	WUA	0.0410603	0.0432536	0.0428536	0.0443115	0.0427967	0.0433629	0.0469454	0.0484113	0.0475176	0.0475432	0.0475029	0.0468956
	WUH	1.20907	1.27365	1.26188	1.3048	1.2602	1.27687	1.38236	1.42553	1.39921	1.39997	1.39878	1.3809
	WUS	0.0630098	0.0663756	0.0657617	0.0679989	0.0656744	0.0665432	0.0720409	0.0742904	0.0729188	0.0729582	0.0728963	0.0719644
	WUX	0.27451	0.289174	0.286499	0.296246	0.286119	0.289904	0.313855	0.323656	0.31768	0.317852	0.317582	0.313522
	WUZ	0.372297	0.392184	0.388557	0.401776	0.388041	0.393175	0.425658	0.438949	0.430845	0.431078	0.430712	0.425206
	WXN	0.0341249	0.0359477	0.0356153	0.0368269	0.0355679	0.0360385	0.0390159	0.0402342	0.0394914	0.0395127	0.0394792	0.0389745
	XFN	0.431977	0.455052	0.450844	0.466181	0.450245	0.456202	0.493892	0.509314	0.499911	0.50018	0.499756	0.493368
	XIC	0.0317542	0.0334505	0.0331411	0.0342685	0.0330971	0.0335349	0.0363055	0.0374392	0.036748	0.0367678	0.0367366	0.036267
	XIL	0.122728	0.129284	0.128088	0.132446	0.127918	0.129611	0.140319	0.1447	0.142029	0.142105	0.141985	0.14017
	XMN	1.33734	1.40877	1.39575	1.44323	1.39389	1.41233	1.52902	1.57676	1.54765	1.54848	1.54717	1.52739
	XNN	0.258952	0.272784	0.270261	0.279455	0.269902	0.273473	0.296067	0.305312	0.299675	0.299836	0.299582	0.295752
	XUZ	0.2409	0.253768	0.251421	0.259974	0.251087	0.254409	0.275427	0.284028	0.278784	0.278934	0.278698	0.275135
	YBP	0.0468834	0.0493877	0.0489309	0.0505956	0.0488659	0.0495125	0.053603	0.0552769	0.0542563	0.0542856	0.0542395	0.0535462
	YCU	0.0922784	0.0972076	0.0963085	0.0995849	0.0961806	0.0974531	0.105504	0.108799	0.10679	0.106848	0.106757	0.105392
	YIC	0.0232614	0.0245039	0.0242773	0.0251032	0.0242451	0.0245658	0.0265954	0.0274259	0.0269195	0.026934	0.0269112	0.0265672
	YIE	0.00893016	0.00940718	0.00932018	0.00963725	0.0093078	0.00943094	0.0102101	0.0105289	0.0103345	0.0103401	0.0103313	0.0101993
	YIH	0.309947	0.326504	0.323484	0.334489	0.323054	0.327328	0.354371	0.365437	0.35869	0.358883	0.358579	0.353995
	YIN	0.0618974	0.0652037	0.0646007	0.0667984	0.0645149	0.0653684	0.070769	0.0729788	0.0716315	0.0716701	0.0716093	0.0706939
	YIW	0.0824659	0.086871	0.0860675	0.0889955	0.0859532	0.0870904	0.0942856	0.0972297	0.0954346	0.0954861	0.0954051	0.0941855
	YNJ	0.0795506	0.0837999	0.0830249	0.0858494	0.0829146	0.0840116	0.0909524	0.0937925	0.0920608	0.0921105	0.0920323	0.0908558
	YNT	0.330592	0.348252	0.345031	0.356769	0.344572	0.349131	0.377976	0.389778	0.382582	0.382788	0.382464	0.377574
	YNZ	0.042472	0.0447407	0.0443269	0.0458349	0.044268	0.0448537	0.0485594	0.0500757	0.0491512	0.0491777	0.049136	0.0485079
	YTY	0.176118	0.185525	0.183809	0.190062	0.183565	0.185994	0.20136	0.207648	0.203814	0.203924	0.203751	0.201146
	YUS	0.0103265	0.0108781	0.0107775	0.0111441	0.0107631	0.0109055	0.0118065	0.0121752	0.0119504	0.0119569	0.0119467	0.011794
	YZY	0.00931376	0.00981127	0.00972053	0.0100512	0.00970762	0.00983605	0.0106487	0.0109812	0.0107785	0.0107843	0.0107751	0.0106374
	ZAT	0.0159577	0.0168101	0.0166546	0.0172212	0.0166325	0.0168525	0.0182449	0.0188146	0.0184672	0.0184772	0.0184615	0.0182255
	ZHA	0.120105	0.12652	0.12535	0.129614	0.125184	0.12684	0.137319	0.141607	0.138992	0.139067	0.138949	0.137173
	ZHY	0.432376	0.455473	0.45126	0.466612	0.450661	0.456623	0.494348	0.509785	0.500373	0.500642	0.500218	0.493823
	ZQZ	0.0172926	0.0182163	0.0180478	0.0186618	0.0180239	0.0182623	0.0197711	0.0203885	0.0200121	0.0200229	0.0200059	0.0197501
	ZUH	0.390802	0.411677	0.40787	0.421746	0.407328	0.412717	0.446815	0.460767	0.45226	0.452504	0.45212	0.446341
	ZYI	0.0576088	0.060686	0.0601248	0.0621702	0.0600449	0.0608393	0.0658657	0.0679224	0.0666684	0.0667044	0.0666478	0.0657958
2015	AAT	0.0266077	0.029363	0.0291678	0.0291294	0.0284363	0.028467	0.0303759	0.0318799	0.0307218	0.0310786	0.0308152	0.0300801
	ACX	0.0376384	0.041536	0.0412598	0.0412056	0.0402251	0.0402685	0.0429688	0.0450963	0.0434581	0.0439628	0.0435902	0.0425503
	AEB	0.0104644	0.011548	0.0114713	0.0114562	0.0111836	0.0111957	0.0119464	0.0125379	0.0120824	0.0122228	0.0121192	0.01183
	AHJ	0.00186637	0.00205963	0.00204594	0.00204325	0.00199464	0.00199679	0.00213069	0.00223618	0.00215494	0.00217998	0.0021615	0.00210993
	AKA	0.166952	0.18424	0.183016	0.182775	0.178426	0.178619	0.190596	0.200033	0.192766	0.195005	0.193353	0.18874
	AKU	0.0817054	0.0901662	0.0895668	0.089449	0.0873207	0.0874149	0.0932767	0.0978951	0.0943387	0.0954345	0.0946256	0.0923681
	AOG	0.0145162	0.0160194	0.0159129	0.015892	0.0155138	0.0155306	0.016572	0.0173925	0.0167607	0.0169554	0.0168117	0.0164106
	AQG	0.024183	0.0266872	0.0265098	0.026475	0.025845	0.0258729	0.0276079	0.0289748	0.0279222	0.0282465	0.0280071	0.027339
	AVA	0.0374789	0.0413599	0.041085	0.0410309	0.0400547	0.0400979	0.0427867	0.0449052	0.0432739	0.0437765	0.0434055	0.04237
	AXF	0.0256665	0.0283244	0.0281361	0.0280991	0.0274305	0.0274601	0.0293015	0.0307523	0.0296351	0.0299793	0.0297252	0.0290161
	BAV	0.1432	0.158028	0.156978	0.156772	0.153041	0.153207	0.16348	0.171574	0.165341	0.167262	0.165844	0.161888
	BFJ	0.0676598	0.0746661	0.0741698	0.0740723	0.0723098	0.0723878	0.0772419	0.0810664	0.0781214	0.0790288	0.0783589	0.0764896
	BHY	0.0956793	0.105587	0.104885	0.104747	0.102255	0.102365	0.10923	0.114638	0.110473	0.111756	0.110809	0.108166
	BPL	0.40166	0.443253	0.440306	0.439727	0.429264	0.429727	0.458544	0.481247	0.463765	0.469151	0.465175	0.454077
	BPX	0.0174992	0.0193113	0.0191829	0.0191577	0.0187018	0.018722	0.0199775	0.0209666	0.0202049	0.0204396	0.0202664	0.0197829
	BSD	0.0259696	0.0286588	0.0284683	0.0284309	0.0277544	0.0277844	0.0296475	0.0311154	0.0299851	0.0303333	0.0300762	0.0293587
	CAN	3.26757	3.60594	3.58196	3.57725	3.49214	3.49591	3.73033	3.91503	3.7728	3.81662	3.78428	3.694
	CGD	0.669516	0.738845	0.733934	0.732969	0.715529	0.716301	0.764333	0.802178	0.773036	0.782015	0.775387	0.756889
	CGO	1.23203	1.3596	1.35057	1.34879	1.3167	1.31812	1.40651	1.47615	1.42252	1.43904	1.42685	1.39281
	CGQ	0.540473	0.59644	0.592475	0.591696	0.577617	0.578241	0.617016	0.647566	0.624041	0.631289	0.625939	0.611006
	CHG	0.816305	0.900835	0.894846	0.89367	0.872406	0.873347	0.931911	0.978053	0.942522	0.953469	0.945388	0.922834
	CIF	0.0949215	0.104751	0.104055	0.103918	0.101445	0.101555	0.108364	0.11373	0.109598	0.110871	0.109932	0.107309
	CIH	0.0575703	0.0635318	0.0631095	0.0630265	0.0615268	0.0615932	0.0657235	0.0689776	0.0664718	0.0672438	0.0666739	0.0650833
	CKG	2.03716	2.24812	2.23317	2.23024	2.17717	2.17952	2.32567	2.44082	2.35215	2.37947	2.3593	2.30302
	CNI	0.0019541	0.00215645	0.00214212	0.0021393	0.0020884	0.00209065	0.00223085	0.0023413	0.00225625	0.00228245	0.00226311	0.00220912
	CSX	1.22324	1.34991	1.34094	1.33918	1.30731	1.30872	1.39648	1.46563	1.41238	1.42879	1.41668	1.38288
	CTU	2.34208	2.5846	2.56742	2.56405	2.50304	2.50574	2.67376	2.80615	2.70421	2.73562	2.71243	2.64772
	CZX	0.210142	0.231902	0.230361	0.230058	0.224584	0.224826	0.239902	0.251781	0.242634	0.245452	0.243372	0.237566
	DAT	0.133198	0.146991	0.146014	0.145822	0.142352	0.142506	0.152062	0.159591	0.153793	0.155579	0.154261	0.150581
	DAX	0.0315528	0.0348201	0.0345887	0.0345432	0.0337213	0.0337577	0.0360213	0.0378049	0.0364315	0.0368546	0.0365423	0.0356705
	DCY	0.0184643	0.0203763	0.0202408	0.0202142	0.0197333	0.0197545	0.0210792	0.0221229	0.0213192	0.0215668	0.0213841	0.0208739
	DDG	0.0177066	0.0195401	0.0194102	0.0193847	0.0189235	0.0189439	0.0202142	0.0212151	0.0204444	0.0206818	0.0205065	0.0200173
	DIG	0.0415067	0.0458049	0.0455004	0.0454405	0.0443593	0.0444072	0.047385	0.0497312	0.0479245	0.0484812	0.0480703	0.0469234
	DLC	0.939517	1.03681	1.02991	1.02856	1.00409	1.00517	1.07257	1.12568	1.08479	1.09738	1.08808	1.06213
	DLU	0.0969554	0.106995	0.106284	0.106144	0.103619	0.103731	0.110686	0.116167	0.111947	0.113247	0.112287	0.109608
	DNH	0.0398956	0.0440269	0.0437342	0.0436767	0.0426375	0.0426835	0.0455457	0.0478008	0.0460643	0.0465993	0.0462043	0.0451021
	DOY	0.214425	0.236629	0.235056	0.234747	0.229161	0.229409	0.244792	0.256912	0.247579	0.250455	0.248332	0.242408
	DQA	0.0382047	0.0421609	0.0418806	0.0418255	0.0408304	0.0408744	0.0436153	0.0457748	0.0441119	0.0446243	0.0442461	0.0431905
	DSN	0.24727	0.272875	0.271061	0.270705	0.264264	0.264549	0.282289	0.296265	0.285503	0.288819	0.286371	0.279539
	DYG	0.112357	0.123992	0.123167	0.123006	0.120079	0.120208	0.128269	0.13462	0.12973	0.131236	0.130124	0.12702
	EJN	0.0073219	0.0080801	0.00802639	0.00801583	0.00782511	0.00783355	0.00835884	0.00877272	0.00845402	0.00855221	0.00847973	0.00827743
	ENH	0.0280274	0.0309297	0.0307241	0.0306837	0.0299536	0.0299859	0.0319967	0.033581	0.032361	0.0327369	0.0324594	0.031685
	ENY	0.0163666	0.0180614	0.0179413	0.0179177	0.0174914	0.0175103	0.0186845	0.0196096	0.0188972	0.0191167	0.0189547	0.0185025
	ERL	0.0172918	0.0190824	0.0189556	0.0189306	0.0184802	0.0185002	0.0197407	0.0207181	0.0199655	0.0201974	0.0200262	0.0195484
	FOC	0.766702	0.846096	0.840471	0.839366	0.819395	0.820279	0.875284	0.918622	0.88525	0.895532	0.887942	0.866758
	FUG	0.0471218	0.0520014	0.0516557	0.0515878	0.0503603	0.0504146	0.0537953	0.0564588	0.0544078	0.0550397	0.0545732	0.0532713
	FUO	0.0240076	0.0264936	0.0263175	0.0262829	0.0256575	0.0256852	0.0274075	0.0287646	0.0277196	0.0280416	0.0278039	0.0271406
	FYJ	0.00523221	0.00577402	0.00573563	0.00572809	0.0055918	0.00559783	0.0059732	0.00626896	0.00604122	0.00611138	0.00605959	0.00591502
	FYN	0.00232897	0.00257014	0.00255306	0.0025497	0.00248903	0.00249172	0.0026588	0.00279045	0.00268908	0.00272031	0.00269725	0.00263291
	GOQ	0.0128412	0.014171	0.0140768	0.0140583	0.0137238	0.0137386	0.0146598	0.0153857	0.0148268	0.014999	0.0148719	0.0145171
	GXH	0.00654026	0.00721752	0.00716954	0.00716012	0.00698975	0.00699729	0.00746651	0.00783619	0.00755152	0.00763923	0.00757448	0.00739378
	GYS	0.0182649	0.0201562	0.0200223	0.0199959	0.0195202	0.0195412	0.0208516	0.021884	0.021089	0.0213339	0.0211531	0.0206485
	GYU	0.14261	0.157377	0.156331	0.156125	0.152411	0.152575	0.162806	0.170867	0.16466	0.166572	0.165161	0.16122
	HAK	0.971668	1.07229	1.06516	1.06376	1.03845	1.03957	1.10928	1.1642	1.12191	1.13494	1.12532	1.09847
	HCJ	0.00506472	0.00558918	0.00555202	0.00554472	0.00541279	0.00541863	0.00578199	0.00606827	0.00584782	0.00591575	0.00586561	0.00572567
	HDG	0.307488	0.339329	0.337073	0.33663	0.32862	0.328975	0.351035	0.368416	0.355032	0.359156	0.356112	0.347616
	HEK	0.02053	0.022656	0.0225054	0.0224758	0.021941	0.0219647	0.0234375	0.024598	0.0237044	0.0239797	0.0237765	0.0232093
	HET	0.594279	0.655817	0.651458	0.650601	0.635121	0.635806	0.678441	0.712033	0.686166	0.694136	0.688253	0.671833
	HFE	0.456973	0.504293	0.500941	0.500282	0.488379	0.488906	0.52169	0.547521	0.52763	0.533759	0.529235	0.516609
	HGH	1.85105	2.04273	2.02915	2.02648	1.97826	1.9804	2.11319	2.21782	2.13726	2.16208	2.14375	2.09261
	HIA	0.0801421	0.088441	0.0878531	0.0877376	0.08565	0.0857424	0.091492	0.096022	0.0925338	0.0936085	0.0928151	0.0906009
	HJJ	0.0265997	0.0293542	0.0291591	0.0291207	0.0284278	0.0284585	0.0303668	0.0318704	0.0307126	0.0310693	0.030806	0.030071
	HLD	0.137011	0.151198	0.150193	0.149996	0.146427	0.146585	0.156414	0.164159	0.158195	0.160033	0.158676	0.154891
	HLH	0.041092	0.0453472	0.0450457	0.0449865	0.0439161	0.0439635	0.0469115	0.0492342	0.0474456	0.0479967	0.0475899	0.0464546
	HMI	0.0100018	0.0110375	0.0109642	0.0109497	0.0106892	0.0107007	0.0114183	0.0119836	0.0115483	0.0116824	0.0115834	0.0113071
	HNY	0.0105123	0.0116008	0.0115237	0.0115086	0.0112347	0.0112469	0.012001	0.0125952	0.0121377	0.0122787	0.0121746	0.0118841
	HPG	0.00451438	0.00498185	0.00494873	0.00494223	0.00482463	0.00482984	0.00515371	0.00540889	0.00521239	0.00527293	0.00522824	0.00510351
	HRB	0.864814	0.954367	0.948023	0.946777	0.924249	0.925247	0.987291	1.03617	0.998532	1.01013	1.00157	0.977674
	HSN	0.163722	0.180676	0.179475	0.179239	0.174974	0.175163	0.186908	0.196163	0.189037	0.191232	0.189611	0.185088
	HTN	0.0492593	0.0543603	0.0539989	0.0539279	0.0526447	0.0527015	0.0562355	0.0590199	0.0568758	0.0575364	0.0570488	0.0556878
	HTT	0.000223326	0.000246452	0.000244814	0.000244492	0.000238674	0.000238932	0.000254954	0.000267577	0.000257857	0.000260852	0.000258641	0.000252471
	HUZ	0.0273574	0.0301904	0.0299897	0.0299502	0.0292376	0.0292692	0.0312318	0.0327782	0.0315875	0.0319543	0.0316835	0.0309276
	HXD	0.00547946	0.00604687	0.00600668	0.00599878	0.00585605	0.00586236	0.00625547	0.0065652	0.0063267	0.00640018	0.00634594	0.00619454
	HYN	0.0375507	0.0414391	0.0411637	0.0411095	0.0401314	0.0401747	0.0428687	0.0449912	0.0433568	0.0438604	0.0434886	0.0424511
	HZG	0.0119958	0.013238	0.01315	0.0131327	0.0128202	0.0128341	0.0136947	0.0143727	0.0138506	0.0140115	0.0138927	0.0135613
	HZH	0.0107675	0.0118825	0.0118035	0.011788	0.0115075	0.0115199	0.0122924	0.0129011	0.0124324	0.0125768	0.0124702	0.0121727
	INC	0.375331	0.414198	0.411444	0.410903	0.401126	0.401559	0.428486	0.449702	0.433365	0.438399	0.434683	0.424313
	IQN	0.113194	0.124916	0.124086	0.123922	0.120974	0.121104	0.129225	0.135624	0.130697	0.132215	0.131094	0.127966
	JDZ	0.0317602	0.035049	0.034816	0.0347702	0.0339429	0.0339795	0.0362581	0.0380533	0.0366709	0.0370968	0.0367824	0.0359049
	JGD	0.0226995	0.0250501	0.0248836	0.0248508	0.0242595	0.0242857	0.0259142	0.0271973	0.0262093	0.0265137	0.026289	0.0256618
	JGN	0.0344879	0.0380592	0.0378062	0.0377565	0.0368581	0.0368979	0.0393722	0.0413216	0.0398205	0.040283	0.0399415	0.0389887
	JGS	0.0465954	0.0514204	0.0510786	0.0510115	0.0497977	0.0498514	0.0531943	0.0558281	0.0538	0.0544248	0.0539636	0.0526762
	JHG	0.275265	0.30377	0.30175	0.301354	0.294183	0.294501	0.314249	0.329808	0.317827	0.321518	0.318793	0.311188
	JIC	0.0164862	0.0181934	0.0180725	0.0180487	0.0176193	0.0176383	0.0188211	0.0197529	0.0190354	0.0192564	0.0190932	0.0186377
	JIQ	0.0168771	0.0186247	0.0185009	0.0184766	0.018037	0.0180564	0.0192672	0.0202212	0.0194866	0.0197129	0.0195459	0.0190796
	JJN	0.260709	0.287706	0.285794	0.285418	0.278627	0.278927	0.297631	0.312368	0.30102	0.304516	0.301936	0.294732
	JMU	0.0420012	0.0463506	0.0460424	0.0459819	0.0448878	0.0449363	0.0479495	0.0503237	0.0484955	0.0490588	0.048643	0.0474825
	JNG	0.0396085	0.04371	0.0434194	0.0433624	0.0423306	0.0423763	0.0452179	0.0474568	0.0457327	0.0462639	0.0458718	0.0447775
	JNZ	0.0106239	0.0117241	0.0116461	0.0116308	0.0113541	0.0113663	0.0121285	0.012729	0.0122666	0.0124091	0.0123039	0.0120104
	JUH	0.0262408	0.0289581	0.0287656	0.0287278	0.0280442	0.0280745	0.0299571	0.0314403	0.0302982	0.0306501	0.0303903	0.0296653
	JUZ	0.0142929	0.0157729	0.0156681	0.0156475	0.0152752	0.0152916	0.016317	0.017125	0.0165028	0.0166945	0.016553	0.0161581
	JXA	0.0208969	0.0230609	0.0229076	0.0228774	0.0223331	0.0223572	0.0238564	0.0250376	0.024128	0.0244083	0.0242014	0.023624
	JZH	0.102874	0.113526	0.112772	0.112623	0.109944	0.110062	0.117443	0.123258	0.11878	0.120159	0.119141	0.116299
	KCA	0.0263924	0.0291253	0.0289317	0.0288937	0.0282062	0.0282366	0.0301301	0.0316219	0.0304731	0.0308271	0.0305658	0.0298366
	KGT	0.0116768	0.0128859	0.0128003	0.0127834	0.0124793	0.0124927	0.0133304	0.0139905	0.0134822	0.0136388	0.0135232	0.0132006
	KHG	0.11211	0.123719	0.122896	0.122735	0.119815	0.119944	0.127987	0.134324	0.129444	0.130948	0.129838	0.12674
	KHN	0.536812	0.5924	0.588462	0.587688	0.573705	0.574324	0.612836	0.64318	0.619814	0.627013	0.621699	0.606867
	KJH	0.0116927	0.0129035	0.0128177	0.0128009	0.0124963	0.0125098	0.0133487	0.0140096	0.0135006	0.0136575	0.0135417	0.0132186
	KJI	0.00762499	0.00841457	0.00835864	0.00834764	0.00814902	0.00815782	0.00870485	0.00913585	0.00880397	0.00890622	0.00883074	0.00862007
	KMG	2.39602	2.64413	2.62655	2.6231	2.56069	2.56345	2.73535	2.87078	2.76649	2.79862	2.7749	2.7087
	KOW	0.111089	0.122592	0.121777	0.121617	0.118723	0.118852	0.126821	0.133101	0.128265	0.129755	0.128655	0.125586
	KRL	0.0877432	0.0968292	0.0961855	0.0960591	0.0937734	0.0938746	0.10017	0.105129	0.10131	0.102487	0.101618	0.0991939
	KRY	0.282779	0.312061	0.309987	0.309579	0.302213	0.302539	0.322826	0.33881	0.326502	0.330294	0.327495	0.319682
	KWE	0.932498	1.02906	1.02222	1.02088	0.996585	0.99766	1.06456	1.11727	1.07668	1.08919	1.07995	1.05419
	KWL	0.43141	0.476084	0.472919	0.472297	0.461059	0.461557	0.492507	0.516893	0.498115	0.5039	0.49963	0.48771
	LCX	0.0104644	0.011548	0.0114713	0.0114562	0.0111836	0.0111957	0.0119464	0.0125379	0.0120824	0.0122228	0.0121192	0.01183
	LDS	0.0081833	0.0090307	0.00897067	0.00895888	0.00874571	0.00875514	0.00934224	0.0098048	0.00944861	0.00955835	0.00947734	0.00925124
	LHW	0.541047	0.597074	0.593105	0.592325	0.578231	0.578855	0.617671	0.648254	0.624704	0.63196	0.626604	0.611655
	LJG	0.366398	0.40434	0.401652	0.401124	0.391579	0.392002	0.418288	0.438999	0.423051	0.427965	0.424337	0.414214
	LLB	0.0121633	0.0134228	0.0133336	0.0133161	0.0129992	0.0130133	0.0138859	0.0145734	0.014044	0.0142071	0.0140867	0.0137506
	LLF	0.0106718	0.0117769	0.0116986	0.0116832	0.0114052	0.0114175	0.0121832	0.0127864	0.0123219	0.012465	0.0123593	0.0120645
	LLV	0.0201711	0.0222599	0.0221119	0.0220828	0.0215574	0.0215807	0.0230278	0.024168	0.02329	0.0235605	0.0233608	0.0228035
	LNJ	0.0270225	0.0298207	0.0296224	0.0295835	0.0288796	0.0289108	0.0308494	0.0323769	0.0312007	0.0315631	0.0312955	0.0305489
	LPF	0.0152101	0.0167851	0.0166736	0.0166516	0.0162554	0.016273	0.0173642	0.0182239	0.0175619	0.0177659	0.0176153	0.017195
	LUM	0.0895697	0.0988448	0.0981878	0.0980586	0.0957255	0.0958287	0.102255	0.107318	0.103419	0.10462	0.103733	0.101259
	LUZ	0.00331799	0.00366157	0.00363723	0.00363245	0.00354602	0.00354985	0.00378788	0.00397544	0.00383101	0.00387551	0.00384266	0.00375099
	LXA	0.221396	0.244322	0.242698	0.242379	0.236611	0.236867	0.25275	0.265265	0.255628	0.258597	0.256405	0.250288
	LYA	1.56784	1.7302	1.7187	1.71644	1.6756	1.6774	1.78989	1.87851	1.81027	1.83129	1.81577	1.77245
	LYG	0.0622282	0.0686721	0.0682156	0.0681259	0.0665049	0.0665767	0.0710411	0.0745585	0.07185	0.0726845	0.0720684	0.0703491
	LYI	0.0846805	0.0934493	0.0928281	0.092706	0.0905002	0.0905978	0.096673	0.10146	0.0977738	0.0989094	0.0980711	0.0957314
	LZH	0.0787942	0.0869535	0.0863755	0.0862619	0.0842094	0.0843003	0.0899532	0.094407	0.0909774	0.0920341	0.091254	0.089077
	LZO	0.071241	0.0786182	0.0780955	0.0779929	0.0761371	0.0762193	0.0813303	0.0853572	0.0822563	0.0832117	0.0825064	0.0805381
	LZY	0.0365218	0.0403037	0.0400358	0.0399831	0.0390318	0.0390739	0.0416941	0.0437585	0.0421688	0.0426586	0.042297	0.0412879
	MDG	0.04441	0.0490087	0.0486829	0.0486189	0.0474621	0.0475133	0.0506994	0.0532097	0.0512767	0.0518722	0.0514326	0.0502056
	MIG	1.58761	1.75201	1.74036	1.73807	1.69672	1.69855	1.81245	1.90219	1.83309	1.85438	1.83866	1.79479
	MXZ	0.0338179	0.0373199	0.0370718	0.037023	0.0361421	0.0361811	0.0386073	0.0405189	0.0390469	0.0395004	0.0391656	0.0382313
	NAO	0.144588	0.15956	0.158499	0.158291	0.154525	0.154691	0.165064	0.173237	0.166944	0.168883	0.167451	0.163457
	NAY	0.336018	0.370813	0.368348	0.367864	0.359111	0.359499	0.383605	0.402599	0.387973	0.392479	0.389153	0.379869
	NBS	0.0380133	0.0419496	0.0416708	0.041616	0.0406258	0.0406696	0.0433968	0.0455455	0.0438909	0.0444007	0.0440244	0.0429741
	NDG	0.0267194	0.0294862	0.0292902	0.0292517	0.0285557	0.0285865	0.0305034	0.0320137	0.0308507	0.031209	0.0309445	0.0302063
	NGB	0.447529	0.493872	0.490589	0.489944	0.478286	0.478802	0.510909	0.536206	0.516727	0.522728	0.518298	0.505933
	NGQ	0.0068912	0.0076048	0.00755425	0.00754432	0.00736481	0.00737275	0.00786715	0.00825667	0.00795673	0.00804914	0.00798092	0.00779052
	NKG	1.33085	1.46866	1.4589	1.45698	1.42231	1.42385	1.51932	1.59455	1.53662	1.55447	1.5413	1.50453
	NLH	0.000717835	0.000792167	0.000786902	0.000785867	0.000767166	0.000767995	0.000819494	0.000860071	0.000828824	0.000838451	0.000831345	0.000811512
	NLT	0.00985825	0.0108791	0.0108068	0.0107926	0.0105358	0.0105471	0.0112544	0.0118116	0.0113825	0.0115147	0.0114171	0.0111448
	NNG	0.692893	0.764644	0.759561	0.758562	0.740513	0.741312	0.791022	0.830187	0.800028	0.80932	0.802461	0.783317
	NNY	0.304369	0.335888	0.333655	0.333216	0.325288	0.325639	0.347475	0.364679	0.351431	0.355513	0.3525	0.34409
	NTG	0.179754	0.198367	0.197049	0.19679	0.192107	0.192315	0.205211	0.215371	0.207547	0.209958	0.208178	0.203212
	NZH	0.0407809	0.0450039	0.0447047	0.0446459	0.0435836	0.0436307	0.0465564	0.0488615	0.0470865	0.0476334	0.0472297	0.0461029
	OHE	0.0154414	0.0170404	0.0169271	0.0169049	0.0165026	0.0165204	0.0176282	0.0185011	0.017829	0.018036	0.0178832	0.0174565
	PEK	4.70739	5.19485	5.16031	5.15353	5.03091	5.03633	5.37405	5.64014	5.43524	5.49837	5.45177	5.32171
	PVG	3.58256	3.95354	3.92726	3.92209	3.82877	3.8329	4.08992	4.29243	4.13649	4.18454	4.14907	4.05009
	PZI	0.0153138	0.0168996	0.0167872	0.0167651	0.0163662	0.0163839	0.0174825	0.0183482	0.0176816	0.017887	0.0177354	0.0173123
	RHT	0.00716238	0.00790406	0.00785152	0.0078412	0.00765462	0.00766289	0.00817673	0.00858159	0.00826983	0.00836589	0.00829498	0.00809709
	RIZ	0.000350942	0.000387282	0.000384707	0.000384202	0.00037506	0.000375465	0.000400641	0.000420478	0.000405205	0.00040991	0.000406435	0.000396741
	RKZ	0.00386833	0.0042689	0.00424052	0.00423495	0.00413418	0.00413864	0.00441617	0.00463482	0.00446645	0.00451832	0.00448003	0.00437315
	RLK	0.025507	0.0281483	0.0279612	0.0279244	0.02726	0.0272894	0.0291194	0.0305612	0.0294509	0.029793	0.0295405	0.0288357
	SHA	2.04665	2.25858	2.24357	2.24062	2.18731	2.18967	2.3365	2.45218	2.3631	2.39055	2.37029	2.31374
	SHE	0.794108	0.876339	0.870514	0.869369	0.848683	0.849599	0.90657	0.951457	0.916893	0.927542	0.919681	0.89774
	SHP	0.0218221	0.0240819	0.0239218	0.0238903	0.0233219	0.0233471	0.0249126	0.0261461	0.0251963	0.0254889	0.0252729	0.02467
	SIA	2.13039	2.35099	2.33536	2.33229	2.2768	2.27926	2.4321	2.55252	2.45979	2.48836	2.46727	2.40841
	SJW	0.452459	0.499312	0.495992	0.49534	0.483554	0.484076	0.516536	0.542112	0.522418	0.528486	0.524006	0.511505
	SWA	0.310559	0.342718	0.34044	0.339992	0.331902	0.33226	0.354541	0.372095	0.358577	0.362742	0.359668	0.351087
	SYM	0.0335228	0.0369942	0.0367483	0.0367	0.0358267	0.0358654	0.0382704	0.0401653	0.0387061	0.0391557	0.0388238	0.0378976
	SYX	0.865644	0.955283	0.948933	0.947685	0.925136	0.926134	0.988238	1.03717	0.99949	1.0111	1.00253	0.978612
	SZX	2.43634	2.68862	2.67075	2.66724	2.60377	2.60658	2.78137	2.91909	2.81304	2.84572	2.8216	2.75428
	TAO	1.24012	1.36854	1.35944	1.35765	1.32535	1.32678	1.41575	1.48585	1.43187	1.4485	1.43622	1.40196
	TCG	0.0111982	0.0123578	0.0122757	0.0122595	0.0119678	0.0119807	0.0127841	0.0134171	0.0129297	0.0130799	0.012969	0.0126596
	TCZ	0.0552732	0.0609969	0.0605914	0.0605117	0.0590719	0.0591356	0.0631011	0.0662254	0.0638196	0.0645608	0.0640136	0.0624865
	TEN	0.0456064	0.050329	0.0499944	0.0499287	0.0487407	0.0487933	0.0520652	0.0546431	0.052658	0.0532696	0.0528182	0.0515581
	TGO	0.0847522	0.0935285	0.0929068	0.0927846	0.0905769	0.0906746	0.096755	0.101546	0.0978567	0.0989932	0.0981542	0.0958126
	THQ	0.0130406	0.014391	0.0142954	0.0142766	0.0139369	0.0139519	0.0148875	0.0156246	0.015057	0.0152319	0.0151028	0.0147425
	TLQ	0.00497698	0.00549236	0.00545585	0.00544867	0.00531903	0.00532477	0.00568183	0.00596315	0.00574652	0.00581327	0.005764	0.00562648
	TNA	0.68719	0.75835	0.753309	0.752318	0.734418	0.73521	0.784511	0.823355	0.793444	0.802659	0.795856	0.77687
	TNH	0.0077207	0.0085202	0.00846356	0.00845243	0.00825131	0.00826021	0.00881412	0.00925053	0.00891448	0.00901802	0.00894158	0.00872827
	TSN	1.00252	1.10633	1.09898	1.09753	1.07142	1.07257	1.1445	1.20116	1.15753	1.17097	1.16105	1.13335
	TVS	0.0239278	0.0264056	0.02623	0.0261955	0.0255722	0.0255998	0.0273165	0.028669	0.0276275	0.0279484	0.0277115	0.0270504
	TXN	0.0514767	0.0568072	0.0564295	0.0563553	0.0550144	0.0550738	0.0587669	0.0616766	0.059436	0.0601263	0.0596167	0.0581945
	TYN	0.633097	0.698656	0.694012	0.693099	0.676608	0.677338	0.722758	0.758544	0.730987	0.739477	0.73321	0.715718
	URC	1.22109	1.34754	1.33858	1.33682	1.30501	1.30642	1.39402	1.46305	1.4099	1.42627	1.41418	1.38045
	UYN	0.128883	0.142229	0.141284	0.141098	0.137741	0.137889	0.147136	0.154421	0.148811	0.150539	0.149263	0.145703
	WEF	0.046723	0.0515613	0.0512185	0.0511512	0.0499341	0.049988	0.05334	0.055981	0.0539473	0.0545739	0.0541114	0.0528204
	WEH	0.100672	0.111097	0.110358	0.110213	0.107591	0.107707	0.11493	0.12062	0.116238	0.117588	0.116592	0.11381
	WNH	0.0111025	0.0122522	0.0121707	0.0121547	0.0118655	0.0118783	0.0126748	0.0133024	0.0128192	0.0129681	0.0128581	0.0125514
	WNZ	0.492514	0.543515	0.539901	0.539192	0.526362	0.52693	0.562264	0.590104	0.568666	0.575271	0.570396	0.556788
	WUA	0.0334351	0.0368974	0.0366521	0.0366039	0.035733	0.0357715	0.0381702	0.0400602	0.0386048	0.0390532	0.0387222	0.0377984
	WUH	1.31223	1.44812	1.43849	1.4366	1.40242	1.40393	1.49807	1.57225	1.51513	1.53273	1.51974	1.48348
	WUS	0.0453751	0.0500738	0.0497409	0.0496755	0.0484935	0.0485458	0.0518012	0.054366	0.052391	0.0529995	0.0525503	0.0512966
	WUT	6.38073e-05	7.0415e-05	6.99468e-05	6.98548e-05	6.81927e-05	6.82661e-05	7.2844e-05	7.64507e-05	7.36735e-05	7.4529e-05	7.38973e-05	7.21344e-05
	WUX	0.307624	0.339479	0.337222	0.336779	0.328765	0.32912	0.35119	0.368578	0.355189	0.359314	0.356269	0.347769
	WUZ	0.668407	0.737622	0.732718	0.731755	0.714344	0.715114	0.763068	0.80085	0.771756	0.78072	0.774103	0.755635
	WXN	0.0667426	0.0736539	0.0731643	0.0730681	0.0713295	0.0714065	0.0761948	0.0799674	0.0770623	0.0779574	0.0772967	0.0754526
	XFN	0.557805	0.615567	0.611475	0.61067	0.59614	0.596783	0.636802	0.668332	0.644053	0.651533	0.646011	0.630599
	XIC	0.0390502	0.0430939	0.0428074	0.0427511	0.0417339	0.0417789	0.0445805	0.0467878	0.0450881	0.0456118	0.0452252	0.0441463
	XIL	0.155762	0.171891	0.170749	0.170524	0.166467	0.166646	0.177821	0.186626	0.179846	0.181935	0.180393	0.176089
	XMN	1.43656	1.58532	1.57478	1.57271	1.53529	1.53695	1.64001	1.72121	1.65868	1.67795	1.66373	1.62403
	XNN	0.27651	0.305143	0.303114	0.302716	0.295513	0.295832	0.315669	0.331299	0.319264	0.322972	0.320234	0.312595
	XUZ	0.253547	0.279802	0.277942	0.277577	0.270972	0.271264	0.289455	0.303786	0.29275	0.296151	0.293641	0.286635
	YBP	0.0608085	0.0671053	0.0666593	0.0665716	0.0649876	0.0650577	0.0694203	0.0728575	0.0702107	0.0710262	0.0704242	0.0687441
	YCU	0.100545	0.110956	0.110219	0.110074	0.107455	0.107571	0.114784	0.120467	0.116091	0.117439	0.116444	0.113666
	YIC	0.0367212	0.0405237	0.0402544	0.0402014	0.0392449	0.0392872	0.0419217	0.0439974	0.042399	0.0428915	0.0425279	0.0415134
	YIE	0.0130327	0.0143822	0.0142866	0.0142678	0.0139284	0.0139434	0.0148784	0.0156151	0.0150478	0.0152226	0.0150935	0.0147335
	YIH	0.333681	0.368234	0.365787	0.365306	0.356614	0.356998	0.380937	0.399799	0.385275	0.38975	0.386446	0.377227
	YIN	0.073243	0.0808274	0.0802901	0.0801846	0.0782767	0.0783611	0.0836158	0.0877558	0.0845678	0.08555	0.084825	0.0828013
	YIW	0.0899047	0.0992145	0.098555	0.0984254	0.0960835	0.0961871	0.102637	0.107719	0.103806	0.105011	0.104121	0.101637
	YNJ	0.100377	0.110771	0.110035	0.10989	0.107276	0.107391	0.114593	0.120266	0.115897	0.117244	0.11625	0.113476
	YNT	0.354323	0.391014	0.388414	0.387904	0.378674	0.379082	0.404502	0.424531	0.409108	0.41386	0.410352	0.400563
	YNZ	0.0705232	0.077826	0.0773086	0.077207	0.0753699	0.0754513	0.0805108	0.0844971	0.0814275	0.0823732	0.0816751	0.0797266
	YTY	0.244175	0.26946	0.267669	0.267317	0.260956	0.261238	0.278756	0.292558	0.28193	0.285204	0.282787	0.27604
	YUS	0.0173237	0.0191176	0.0189905	0.0189656	0.0185143	0.0185343	0.0197771	0.0207564	0.0200023	0.0202346	0.0200631	0.0195845
	YZY	0.00914041	0.0100869	0.0100199	0.0100067	0.0097686	0.00977914	0.0104349	0.0109516	0.0105537	0.0106763	0.0105858	0.0103333
	ZAT	0.0213914	0.0236066	0.0234496	0.0234188	0.0228616	0.0228863	0.0244209	0.0256301	0.024699	0.0249859	0.0247741	0.0241831
	ZHA	0.132839	0.146595	0.14562	0.145429	0.141969	0.142122	0.151652	0.159161	0.153379	0.15516	0.153845	0.150175
	ZHY	0.465396	0.513588	0.510174	0.509503	0.49738	0.497917	0.531306	0.557612	0.537355	0.543596	0.538989	0.526131
	ZQZ	0.0213595	0.0235714	0.0234147	0.0233839	0.0228275	0.0228521	0.0243845	0.0255919	0.0246622	0.0249486	0.0247372	0.024147
	ZUH	0.402609	0.4443	0.441347	0.440766	0.430279	0.430743	0.459627	0.482385	0.464861	0.47026	0.466274	0.45515
	ZYI	0.0715361	0.0789438	0.0784191	0.0783159	0.0764525	0.076535	0.0816672	0.0857108	0.0825971	0.0835564	0.0828482	0.0808717
2016	AAT	0.042152	0.0419841	0.0429817	0.0444145	0.0425392	0.0436714	0.0461348	0.0480156	0.0472725	0.0473518	0.0468152	0.0467986
	ACX	0.0676826	0.0674131	0.0690149	0.0713154	0.0683043	0.0701222	0.0740778	0.0770977	0.0759046	0.0760319	0.0751703	0.0751437
	AEB	0.0133075	0.0132545	0.0135695	0.0140218	0.0134297	0.0137872	0.0145649	0.0151587	0.0149241	0.0149491	0.0147797	0.0147745
	AHJ	0.00300156	0.00298961	0.00306065	0.00316267	0.00302913	0.00310975	0.00328517	0.0034191	0.00336619	0.00337183	0.00333362	0.00333244
	AKA	0.0928228	0.0924532	0.09465	0.097805	0.0936755	0.0961687	0.101593	0.105735	0.104099	0.104273	0.103092	0.103055
	AKU	0.0872014	0.0868541	0.088918	0.0918819	0.0880025	0.0903446	0.0954409	0.0993318	0.0977945	0.0979585	0.0968485	0.0968142
	AOG	0.0164479	0.0163824	0.0167716	0.0173307	0.016599	0.0170407	0.018002	0.0187359	0.0184459	0.0184769	0.0182675	0.018261
	AQG	0.0337806	0.033646	0.0344455	0.0355937	0.0340909	0.0349982	0.0369724	0.0384797	0.0378842	0.0379477	0.0375177	0.0375044
	AVA	0.039428	0.039271	0.0402042	0.0415443	0.0397902	0.0408492	0.0431535	0.0449127	0.0442177	0.0442918	0.0437899	0.0437744
	AXF	0.0248626	0.0247636	0.0253521	0.0261971	0.025091	0.0257588	0.0272119	0.0283212	0.0278829	0.0279297	0.0276132	0.0276034
	BAR	0.0102279	0.0101871	0.0104292	0.0107768	0.0103218	0.0105965	0.0111943	0.0116506	0.0114703	0.0114896	0.0113594	0.0113553
	BAV	0.151622	0.151018	0.154607	0.15976	0.153015	0.157087	0.165949	0.172714	0.170041	0.170326	0.168396	0.168336
	BFJ	0.0906974	0.0903363	0.0924828	0.0955656	0.0915306	0.0939667	0.0992673	0.103314	0.101715	0.101886	0.100731	0.100696
	BHY	0.12898	0.128467	0.131519	0.135903	0.130165	0.13363	0.141167	0.146922	0.144649	0.144891	0.143249	0.143199
	BPE	0.030458	0.0303367	0.0310576	0.0320928	0.0307378	0.0315559	0.033336	0.034695	0.034158	0.0342153	0.0338276	0.0338156
	BPL	0.448204	0.446419	0.457027	0.472261	0.452321	0.46436	0.490554	0.510553	0.502651	0.503494	0.497789	0.497612
	BPX	0.0191198	0.0190436	0.0194961	0.020146	0.0192954	0.0198089	0.0209264	0.0217795	0.0214424	0.0214784	0.021235	0.0212275
	BSD	0.0343531	0.0342163	0.0350294	0.036197	0.0346687	0.0355914	0.0375991	0.0391319	0.0385263	0.0385909	0.0381536	0.0381401
	CAN	3.77564	3.76061	3.84997	3.9783	3.81033	3.91174	4.1324	4.30086	4.2343	4.2414	4.19334	4.19185
	CGD	0.774992	0.771906	0.790248	0.81659	0.782112	0.802927	0.84822	0.8828	0.869137	0.870595	0.86073	0.860425
	CGO	1.54462	1.53847	1.57503	1.62753	1.55881	1.6003	1.69057	1.75949	1.73226	1.73517	1.71551	1.7149
	CGQ	0.636496	0.633961	0.649025	0.670659	0.642343	0.659438	0.696637	0.725037	0.713816	0.715013	0.706911	0.70666
	CHG	0.724096	0.721213	0.73835	0.762962	0.730748	0.750196	0.792515	0.824823	0.812058	0.81342	0.804203	0.803918
	CIF	0.110589	0.110149	0.112766	0.116525	0.111605	0.114576	0.121039	0.125973	0.124024	0.124232	0.122824	0.12278
	CIH	0.0795934	0.0792764	0.0811602	0.0838655	0.0803246	0.0824624	0.087114	0.0906654	0.0892623	0.089412	0.0883988	0.0883675
	CKG	2.40131	2.39175	2.44858	2.5302	2.42337	2.48787	2.6282	2.73535	2.69302	2.69753	2.66697	2.66602
	CNI	0.00405124	0.00403511	0.00413099	0.00426869	0.00408845	0.00419727	0.00443403	0.0046148	0.00454338	0.004551	0.00449943	0.00449783
	CSX	1.45662	1.45082	1.4853	1.53481	1.47001	1.50913	1.59426	1.65925	1.63357	1.63631	1.61777	1.6172
	CTU	2.77065	2.75961	2.82519	2.91936	2.7961	2.87052	3.03244	3.15607	3.10722	3.11243	3.07716	3.07607
	CWJ	0.000190851	0.00019009	0.000194608	0.000201095	0.000192604	0.00019773	0.000208884	0.000217399	0.000214035	0.000214394	0.000211964	0.000211889
	CZX	0.2266	0.225698	0.231061	0.238763	0.228682	0.234768	0.248012	0.258122	0.254128	0.254554	0.251669	0.25158
	DAT	0.166101	0.165439	0.16937	0.175016	0.167627	0.172088	0.181795	0.189207	0.186278	0.186591	0.184477	0.184411
	DAX	0.0395842	0.0394265	0.0403634	0.0417088	0.0399478	0.041011	0.0433244	0.0450906	0.0443928	0.0444672	0.0439634	0.0439478
	DCY	0.0171766	0.0171082	0.0175147	0.0180985	0.0173343	0.0177957	0.0187995	0.0195659	0.0192631	0.0192955	0.0190768	0.01907
	DDG	0.0197791	0.0197003	0.0201684	0.0208407	0.0199608	0.020492	0.021648	0.0225305	0.0221818	0.022219	0.0219672	0.0219594
	DIG	0.0443468	0.0441702	0.0452197	0.046727	0.0447541	0.0459453	0.048537	0.0505157	0.0497339	0.0498173	0.0492528	0.0492354
	DLC	1.10763	1.10322	1.12943	1.16708	1.1178	1.14755	1.21229	1.26171	1.24218	1.24426	1.23016	1.22973
	DLU	0.113903	0.11345	0.116145	0.120017	0.114949	0.118009	0.124666	0.129748	0.12774	0.127954	0.126504	0.126459
	DNH	0.0506535	0.0504518	0.0516506	0.0533723	0.0511188	0.0524793	0.0554397	0.0576998	0.0568068	0.0569021	0.0562573	0.0562373
	DOY	0.366234	0.364775	0.373443	0.385891	0.369598	0.379435	0.400838	0.41718	0.410723	0.411412	0.40675	0.406606
	DQA	0.0395842	0.0394265	0.0403634	0.0417088	0.0399478	0.041011	0.0433244	0.0450906	0.0443928	0.0444672	0.0439634	0.0439478
	DSN	0.383107	0.381581	0.390648	0.40367	0.386626	0.396916	0.419306	0.4364	0.429646	0.430367	0.42549	0.425339
	DYG	0.146946	0.146361	0.149839	0.154834	0.148296	0.152243	0.160831	0.167388	0.164797	0.165074	0.163203	0.163145
	EJN	0.00492742	0.00490779	0.00502441	0.00519189	0.00497268	0.00510503	0.005393	0.00561286	0.00552599	0.00553526	0.00547254	0.0054706
	ENH	0.0351339	0.034994	0.0358255	0.0370197	0.0354566	0.0364003	0.0384536	0.0400213	0.0394019	0.039468	0.0390207	0.0390069
	ENY	0.0198398	0.0197608	0.0202303	0.0209047	0.020022	0.0205549	0.0217144	0.0225997	0.0222499	0.0222872	0.0220347	0.0220269
	ERL	0.0184778	0.0184042	0.0188416	0.0194696	0.0186476	0.0191439	0.0202237	0.0210482	0.0207225	0.0207572	0.020522	0.0205147
	FOC	0.846735	0.843363	0.863403	0.892183	0.854513	0.877256	0.926741	0.964522	0.949595	0.951188	0.940409	0.940076
	FUG	0.0742583	0.0739625	0.07572	0.078244	0.0749404	0.0769349	0.0812748	0.0845881	0.083279	0.0834187	0.0824734	0.0824442
	FUO	0.0241513	0.0240551	0.0246267	0.0254476	0.0243731	0.0250218	0.0264333	0.0275109	0.0270851	0.0271306	0.0268231	0.0268136
	FYJ	0.00725233	0.00722345	0.00739509	0.00764159	0.00731895	0.00751374	0.00793758	0.00826118	0.00813333	0.00814697	0.00805465	0.00805179
	FYN	0.00598577	0.00596193	0.0061036	0.00630705	0.00604076	0.00620153	0.00655135	0.00681844	0.00671291	0.00672417	0.00664798	0.00664562
	GMQ	0.0010063	0.0010023	0.00102611	0.00106032	0.00101555	0.00104258	0.00110139	0.00114629	0.00112855	0.00113044	0.00111763	0.00111724
	GOQ	0.0172633	0.0171946	0.0176031	0.0181899	0.0174219	0.0178856	0.0188945	0.0196648	0.0193604	0.0193929	0.0191731	0.0191663
	GXH	0.0124747	0.012425	0.0127203	0.0131443	0.0125893	0.0129243	0.0136534	0.01421	0.0139901	0.0140136	0.0138548	0.0138499
	GYS	0.0215835	0.0214975	0.0220083	0.022742	0.0217817	0.0223615	0.0236229	0.0245859	0.0242054	0.024246	0.0239713	0.0239628
	GYU	0.0703198	0.0700398	0.071704	0.0740942	0.0709658	0.0728545	0.0769642	0.0801018	0.0788621	0.0789944	0.0780993	0.0780716
	HAK	1.17567	1.17098	1.19881	1.23877	1.18647	1.21804	1.28675	1.33921	1.31848	1.3207	1.30573	1.30527
	HCJ	0.00577757	0.00575456	0.0058913	0.00608768	0.00583064	0.00598582	0.00632348	0.00658127	0.00647942	0.00649029	0.00641674	0.00641447
	HDG	0.215349	0.214491	0.219588	0.226908	0.217327	0.223111	0.235697	0.245306	0.241509	0.241914	0.239173	0.239088
	HEK	0.0232838	0.0231911	0.0237421	0.0245335	0.0234977	0.0241231	0.0254838	0.0265227	0.0261123	0.0261561	0.0258597	0.0258505
	HET	0.710251	0.707422	0.724232	0.748373	0.716775	0.735852	0.777361	0.809052	0.796531	0.797867	0.788826	0.788546
	HFE	0.553033	0.550831	0.56392	0.582717	0.558113	0.572967	0.605288	0.629964	0.620215	0.621255	0.614215	0.613997
	HGH	2.17785	2.16918	2.22072	2.29474	2.19786	2.25635	2.38363	2.4808	2.44241	2.44651	2.41878	2.41793
	HIA	0.201391	0.200589	0.205355	0.2122	0.203241	0.20865	0.22042	0.229406	0.225855	0.226234	0.223671	0.223591
	HJJ	0.0168816	0.0168144	0.0172139	0.0177877	0.0170367	0.0174901	0.0184767	0.01923	0.0189324	0.0189641	0.0187492	0.0187426
	HLD	0.142644	0.142075	0.145451	0.1503	0.143954	0.147785	0.156122	0.162486	0.159972	0.16024	0.158424	0.158368
	HLH	0.106365	0.105941	0.108458	0.112074	0.107342	0.110198	0.116415	0.121161	0.119286	0.119486	0.118132	0.11809
	HMI	0.0192586	0.0191819	0.0196377	0.0202923	0.0194355	0.0199527	0.0210783	0.0219376	0.0215981	0.0216343	0.0213891	0.0213816
	HNY	0.0316118	0.0314859	0.0322341	0.0333086	0.0319022	0.0327513	0.0345988	0.0360093	0.035452	0.0355114	0.035109	0.0350966
	HPG	0.00301891	0.00300689	0.00307834	0.00318095	0.00304664	0.00312773	0.00330416	0.00343886	0.00338564	0.00339132	0.00335289	0.0033517
	HRB	1.0608	1.05658	1.08168	1.11774	1.07054	1.09904	1.16103	1.20837	1.18966	1.19166	1.17816	1.17774
	HSN	0.18529	0.184552	0.188937	0.195235	0.186992	0.191969	0.202798	0.211065	0.207799	0.208147	0.205789	0.205716
	HTN	0.0669192	0.0666527	0.0682365	0.070511	0.0675339	0.0693313	0.0732422	0.0762281	0.0750484	0.0751743	0.0743224	0.0742961
	HTT	0.00211671	0.00210828	0.00215838	0.00223032	0.00213615	0.002193	0.00231671	0.00241116	0.00237384	0.00237782	0.00235088	0.00235004
	HUZ	0.0453878	0.045207	0.0462812	0.0478239	0.0458047	0.0470238	0.0496764	0.0517015	0.0509014	0.0509868	0.050409	0.0503911
	HXD	0.00631542	0.00629027	0.00643974	0.0066544	0.00637344	0.00654306	0.00691215	0.00719394	0.00708261	0.00709449	0.00701409	0.00701161
	HYN	0.0490833	0.0488879	0.0500495	0.0517178	0.0495342	0.0508525	0.0537211	0.0559112	0.0550459	0.0551382	0.0545134	0.0544941
	HZG	0.0185385	0.0184647	0.0189035	0.0195336	0.0187088	0.0192068	0.0202902	0.0211174	0.0207906	0.0208254	0.0205895	0.0205822
	HZH	0.0113643	0.011319	0.011588	0.0119743	0.0114687	0.0117739	0.0124381	0.0129451	0.0127448	0.0127662	0.0126215	0.012617
	INC	0.467766	0.465904	0.476974	0.492873	0.472063	0.484627	0.511965	0.532836	0.52459	0.52547	0.519515	0.519331
	IQM	0.0001388	0.000138248	0.000141533	0.00014625	0.000140076	0.000143804	0.000151915	0.000158109	0.000155662	0.000155923	0.000154156	0.000154101
	IQN	0.166856	0.166191	0.17014	0.175811	0.168388	0.17287	0.182621	0.190066	0.187125	0.187439	0.185315	0.185249
	JDZ	0.0368862	0.0367393	0.0376123	0.0388661	0.0372251	0.0382158	0.0403715	0.0420174	0.0413671	0.0414365	0.0409669	0.0409524
	JGD	0.0240472	0.0239514	0.0245206	0.0253379	0.0242681	0.024914	0.0263194	0.0273923	0.0269684	0.0270136	0.0267075	0.0266981
	JGN	0.0395668	0.0394092	0.0403457	0.0416905	0.0399303	0.040993	0.0433054	0.0450709	0.0443733	0.0444478	0.0439441	0.0439285
	JGS	0.0509224	0.0507196	0.0519248	0.0536557	0.0513902	0.0527579	0.055734	0.0580061	0.0571084	0.0572042	0.056556	0.0565359
	JHG	0.303921	0.302711	0.309904	0.320234	0.306713	0.314876	0.332638	0.346199	0.340841	0.341413	0.337544	0.337424
	JIC	0.03038	0.030259	0.030978	0.0320106	0.030659	0.031475	0.0332505	0.034606	0.0340705	0.0341276	0.0337409	0.0337289
	JIQ	0.0180961	0.018024	0.0184523	0.0190674	0.0182623	0.0187484	0.019806	0.0206134	0.0202944	0.0203284	0.0200981	0.020091
	JJN	0.293103	0.291936	0.298873	0.308835	0.295796	0.303668	0.320798	0.333876	0.328709	0.32926	0.325529	0.325414
	JMU	0.0361749	0.0360308	0.036887	0.0381165	0.0365072	0.0374788	0.039593	0.0412071	0.0405693	0.0406374	0.0401769	0.0401627
	JNG	0.0502631	0.050063	0.0512526	0.052961	0.0507249	0.0520749	0.0550124	0.0572551	0.056369	0.0564636	0.0558237	0.0558039
	JNZ	0.0138193	0.0137643	0.0140914	0.0145611	0.0139463	0.0143174	0.0151251	0.0157417	0.0154981	0.0155241	0.0153482	0.0153427
	JUH	0.0370858	0.0369381	0.0378158	0.0390763	0.0374264	0.0384225	0.0405899	0.0422447	0.0415909	0.0416606	0.0411885	0.0411739
	JUZ	0.0146782	0.0146197	0.0149671	0.015466	0.014813	0.0152072	0.0160651	0.01672	0.0164612	0.0164888	0.016302	0.0162962
	JXA	0.0180267	0.0179549	0.0183816	0.0189943	0.0181923	0.0186765	0.01973	0.0205344	0.0202166	0.0202505	0.020021	0.0200139
	JZH	0.0879561	0.0876059	0.0896875	0.0926771	0.0887641	0.0911265	0.0962669	0.100191	0.0986409	0.0988064	0.0976867	0.0976521
	KCA	0.0275692	0.0274595	0.0281119	0.029049	0.0278225	0.028563	0.0301742	0.0314043	0.0309183	0.0309702	0.0306192	0.0306084
	KGT	0.0158753	0.0158121	0.0161878	0.0167274	0.0160211	0.0164475	0.0173753	0.0180837	0.0178038	0.0178337	0.0176316	0.0176253
	KHG	0.169371	0.168697	0.172705	0.178462	0.170927	0.175476	0.185375	0.192932	0.189946	0.190265	0.188109	0.188042
	KHN	0.5761	0.573806	0.587441	0.607022	0.581392	0.596866	0.630535	0.65624	0.646084	0.647168	0.639834	0.639607
	KJH	0.050853	0.0506505	0.0518541	0.0535825	0.0513202	0.052686	0.055658	0.0579271	0.0570306	0.0571262	0.0564789	0.0564589
	KJI	0.00958591	0.00954773	0.00977461	0.0101004	0.00967397	0.00993144	0.0104917	0.0109194	0.0107504	0.0107684	0.0106464	0.0106426
	KMG	2.82749	2.81623	2.88315	2.97925	2.85346	2.92941	3.09465	3.22081	3.17097	3.17628	3.14029	3.13918
	KOW	0.132459	0.131932	0.135066	0.139569	0.133676	0.137234	0.144975	0.150885	0.14855	0.148799	0.147113	0.147061
	KRL	0.0917298	0.0913645	0.0935355	0.0966533	0.0925724	0.0950362	0.100397	0.10449	0.102873	0.103046	0.101878	0.101842
	KRY	0.360864	0.359427	0.367968	0.380233	0.364179	0.373871	0.394961	0.411063	0.404701	0.40538	0.400786	0.400644
	KWE	1.11909	1.11463	1.14112	1.17915	1.12937	1.15943	1.22483	1.27476	1.25503	1.25714	1.24289	1.24245
	KWL	0.497834	0.495851	0.507634	0.524555	0.502407	0.515779	0.544873	0.567086	0.55831	0.559247	0.552909	0.552713
	LCX	0.0139581	0.0139025	0.0142329	0.0147073	0.0140863	0.0144612	0.015277	0.0158998	0.0156537	0.01568	0.0155023	0.0154968
	LDS	0.0110433	0.0109993	0.0112607	0.0116361	0.0111448	0.0114414	0.0120868	0.0125795	0.0123848	0.0124056	0.012265	0.0122607
	LFQ	0.0188595	0.0187844	0.0192308	0.0198718	0.0190328	0.0195393	0.0206415	0.021483	0.0211505	0.021186	0.0209459	0.0209385
	LHW	0.790217	0.78707	0.805773	0.832632	0.797476	0.818701	0.864883	0.900142	0.886212	0.887698	0.877639	0.877328
	LJG	0.461251	0.459415	0.470331	0.486009	0.465489	0.477877	0.504834	0.525415	0.517283	0.518151	0.51228	0.512098
	LLB	0.0104968	0.010455	0.0107034	0.0110602	0.0105932	0.0108751	0.0114886	0.011957	0.0117719	0.0117917	0.011658	0.0116539
	LLF	0.0140188	0.013963	0.0142948	0.0147713	0.0141476	0.0145242	0.0153435	0.015969	0.0157218	0.0157482	0.0155698	0.0155642
	LLV	0.0252096	0.0251092	0.0257059	0.0265628	0.0254412	0.0261183	0.0275916	0.0287165	0.0282721	0.0283195	0.0279986	0.0279887
	LNJ	0.0277601	0.0276495	0.0283066	0.0292501	0.0280151	0.0287607	0.0303831	0.0316217	0.0311324	0.0311846	0.0308312	0.0308203
	LPF	0.0338153	0.0336806	0.0344809	0.0356303	0.0341259	0.0350342	0.0370104	0.0385192	0.0379231	0.0379867	0.0375562	0.0375429
	LUM	0.110398	0.109959	0.112572	0.116324	0.111413	0.114378	0.12083	0.125756	0.123809	0.124017	0.122612	0.122568
	LXA	0.269394	0.268322	0.274697	0.283854	0.271869	0.279105	0.294849	0.306869	0.30212	0.302627	0.299197	0.299091
	LYA	1.53227	1.52617	1.56243	1.61451	1.54635	1.5875	1.67705	1.74542	1.71841	1.72129	1.70179	1.70118
	LYG	0.0808686	0.0805466	0.0824605	0.0852092	0.0816115	0.0837836	0.0885098	0.0921181	0.0906924	0.0908445	0.0898151	0.0897833
	LYI	0.104786	0.104368	0.106848	0.11041	0.105748	0.108563	0.114687	0.119362	0.117515	0.117712	0.116378	0.116337
	LZH	0.0988346	0.098441	0.10078	0.10414	0.0997425	0.102397	0.108173	0.112583	0.110841	0.111027	0.109769	0.10973
	LZO	0.0866809	0.0863357	0.0883872	0.0913335	0.0874772	0.0898054	0.0948712	0.0987389	0.0972108	0.0973738	0.0962704	0.0962363
	LZY	0.0368515	0.0367048	0.037577	0.0388295	0.0371901	0.0381799	0.0403336	0.0419779	0.0413282	0.0413975	0.0409284	0.0409139
	MDG	0.0480076	0.0478164	0.0489526	0.0505844	0.0484486	0.0497381	0.0525438	0.0546858	0.0538395	0.0539298	0.0533187	0.0532998
	MIG	1.64879	1.64223	1.68125	1.73729	1.66394	1.70823	1.80458	1.87815	1.84909	1.85219	1.8312	1.83055
	MXZ	0.0442166	0.0440405	0.045087	0.0465899	0.0446228	0.0458104	0.0483946	0.0503675	0.049588	0.0496712	0.0491083	0.0490909
	NAO	0.160852	0.160212	0.164019	0.169486	0.16233	0.16665	0.176051	0.183228	0.180393	0.180695	0.178647	0.178584
	NAY	0.342724	0.34136	0.349471	0.36112	0.345873	0.355078	0.375108	0.3904	0.384358	0.385003	0.38064	0.380505
	NBS	0.0566219	0.0563964	0.0577365	0.0596611	0.0571421	0.0586629	0.061972	0.0644985	0.0635003	0.0636068	0.062886	0.0628637
	NDG	0.0257128	0.0256104	0.0262189	0.0270929	0.025949	0.0266396	0.0281423	0.0292896	0.0288363	0.0288847	0.0285574	0.0285473
	NGB	0.552278	0.550079	0.56315	0.581922	0.557352	0.572186	0.604462	0.629105	0.619368	0.620407	0.613377	0.613159
	NGQ	0.00829333	0.0082603	0.00845658	0.00873847	0.00836951	0.00859227	0.00907695	0.00944699	0.00930079	0.00931639	0.00921082	0.00920755
	NKG	1.63063	1.62413	1.66273	1.71815	1.64561	1.6894	1.7847	1.85746	1.82871	1.83178	1.81102	1.81038
	NLH	0.00353941	0.00352532	0.00360909	0.00372939	0.00357193	0.00366699	0.00387385	0.00403177	0.00396938	0.00397603	0.00393098	0.00392958
	NLT	0.0101671	0.0101266	0.0103673	0.0107129	0.0102605	0.0105336	0.0111278	0.0115815	0.0114022	0.0114213	0.0112919	0.0112879
	NNG	0.816017	0.812767	0.83208	0.859816	0.823513	0.84543	0.893121	0.929531	0.915145	0.91668	0.906293	0.905971
	NNY	0.418761	0.417093	0.427004	0.441238	0.422608	0.433855	0.458329	0.477014	0.469632	0.470419	0.465089	0.464924
	NTG	0.184613	0.183878	0.188247	0.194522	0.186309	0.191268	0.202057	0.210294	0.20704	0.207387	0.205037	0.204964
	NZH	0.0467584	0.0465722	0.0476789	0.0492681	0.0471879	0.0484438	0.0511765	0.0532629	0.0524386	0.0525265	0.0519313	0.0519129
	NZL	6.94004e-05	6.9124e-05	7.07662e-05	7.31254e-05	7.00378e-05	7.19018e-05	7.59579e-05	7.90542e-05	7.7831e-05	7.79614e-05	7.7078e-05	7.70506e-05
	OHE	0.0153895	0.0153282	0.0156924	0.0162155	0.0155309	0.0159442	0.0168436	0.0175303	0.017259	0.0172879	0.017092	0.017086
	PEK	5.25777	5.23683	5.36127	5.53998	5.30607	5.44729	5.75457	5.98917	5.89648	5.90637	5.83944	5.83737
	PVG	4.16316	4.14659	4.24512	4.38662	4.20141	4.31323	4.55653	4.74229	4.6689	4.67673	4.62373	4.6221
	PZI	0.0208548	0.0207717	0.0212653	0.0219741	0.0210463	0.0216065	0.0228253	0.0237558	0.0233882	0.0234274	0.0231619	0.0231537
	RHT	0.00412931	0.00411287	0.0042106	0.00435095	0.00416725	0.00427816	0.00451949	0.00470373	0.00463094	0.00463871	0.00458614	0.00458451
	RIZ	0.145975	0.145393	0.148848	0.15381	0.147316	0.151236	0.159768	0.166281	0.163708	0.163982	0.162124	0.162066
	RKZ	0.00525707	0.00523613	0.00536055	0.00553924	0.00530536	0.00544656	0.0057538	0.00598837	0.00589569	0.00590558	0.00583866	0.00583659
	RLK	0.0352727	0.0351322	0.035967	0.0371659	0.0355967	0.0365441	0.0386055	0.0401794	0.0395575	0.0396239	0.0391749	0.039161
	SHA	2.27269	2.26364	2.31743	2.39468	2.29357	2.35461	2.48744	2.58884	2.54878	2.55305	2.52412	2.52323
	SHE	0.999051	0.995073	1.01872	1.05267	1.00823	1.03506	1.09345	1.13803	1.12041	1.12229	1.10958	1.10918
	SHF	0.00624602	0.00622115	0.00636897	0.00658127	0.0063034	0.00647116	0.0068362	0.00711489	0.00700478	0.00701653	0.00693702	0.00693456
	SIA	2.52467	2.51461	2.57437	2.66018	2.54786	2.61567	2.76322	2.87587	2.83136	2.83611	2.80397	2.80298
	SJW	0.595862	0.593489	0.607591	0.627844	0.601336	0.61734	0.652164	0.678751	0.668246	0.669367	0.661782	0.661547
	SQJ	0.0132815	0.0132286	0.0135429	0.0139943	0.0134035	0.0137602	0.0145364	0.015129	0.0148949	0.0149199	0.0147508	0.0147456
	SWA	0.370285	0.36881	0.377574	0.39016	0.373687	0.383632	0.405273	0.421794	0.415267	0.415963	0.41125	0.411104
	SYM	0.0495604	0.0493631	0.050536	0.0522206	0.0500157	0.0513469	0.0542433	0.0564547	0.055581	0.0556742	0.0550433	0.0550238
	SYX	0.993994	0.990035	1.01356	1.04735	1.00312	1.02982	1.08791	1.13227	1.11474	1.11661	1.10396	1.10357
	SZX	2.76371	2.7527	2.81811	2.91205	2.7891	2.86333	3.02485	3.14816	3.09944	3.10464	3.06946	3.06837
	TAO	1.46206	1.45624	1.49084	1.54054	1.47549	1.51476	1.60021	1.66545	1.63967	1.64242	1.62381	1.62324
	TCG	0.0149037	0.0148443	0.0151971	0.0157037	0.0150406	0.0154409	0.0163119	0.0169769	0.0167142	0.0167422	0.0165525	0.0165466
	TCZ	0.0619744	0.0617276	0.0631944	0.0653009	0.0625437	0.0642083	0.0678303	0.0705955	0.069503	0.0696195	0.0688306	0.0688062
	TEN	0.0959458	0.0955637	0.0978345	0.101096	0.0968272	0.0994042	0.105012	0.109293	0.107601	0.107782	0.10656	0.106523
	TGO	0.102764	0.102355	0.104787	0.10828	0.103708	0.106469	0.112474	0.11706	0.115248	0.115441	0.114133	0.114093
	THQ	0.0210456	0.0209618	0.0214599	0.0221752	0.021239	0.0218042	0.0230342	0.0239732	0.0236022	0.0236418	0.0233739	0.0233656
	TLQ	0.011798	0.0117511	0.0120303	0.0124313	0.0119064	0.0122233	0.0129128	0.0134392	0.0132312	0.0132534	0.0131033	0.0130986
	TNA	0.868822	0.865362	0.885924	0.915455	0.876803	0.900139	0.950915	0.989681	0.974365	0.975999	0.964939	0.964597
	TNH	0.0101238	0.0100834	0.010323	0.0106671	0.0102168	0.0104887	0.0110803	0.0115321	0.0113536	0.0113726	0.0112438	0.0112398
	TSN	1.24766	1.24269	1.27222	1.31463	1.25912	1.29263	1.36555	1.42122	1.39922	1.40157	1.38569	1.3852
	TVS	0.0259036	0.0258005	0.0264136	0.027294	0.0261416	0.0268373	0.0283512	0.029507	0.0290504	0.0290991	0.0287694	0.0287592
	TXN	0.0570383	0.0568112	0.0581611	0.0600998	0.0575623	0.0590943	0.0624278	0.0649728	0.0639673	0.0640745	0.0633485	0.063326
	TYN	0.716913	0.714058	0.731026	0.755393	0.723499	0.742755	0.784653	0.816641	0.804003	0.805351	0.796225	0.795943
	UCB	0.0104361	0.0103945	0.0106415	0.0109962	0.0105319	0.0108122	0.0114221	0.0118878	0.0117038	0.0117234	0.0115906	0.0115865
	URC	1.40765	1.40205	1.43536	1.48321	1.42058	1.45839	1.54066	1.60347	1.57865	1.5813	1.56338	1.56283
	UYN	0.134905	0.134368	0.137561	0.142146	0.136145	0.139768	0.147652	0.153672	0.151293	0.151547	0.14983	0.149777
	WDS	0.0409982	0.0408349	0.0418052	0.0431987	0.0413748	0.042476	0.044872	0.0467014	0.0459786	0.0460557	0.0455338	0.0455177
	WEF	0.056379	0.0561545	0.0574888	0.0594051	0.0568969	0.0584112	0.0617062	0.0642218	0.0632279	0.0633339	0.0626162	0.062594
	WEH	0.132407	0.13188	0.135013	0.139514	0.133623	0.13718	0.144918	0.150826	0.148492	0.148741	0.147055	0.147003
	WNH	0.00976808	0.00972918	0.00996037	0.0102924	0.00985782	0.0101202	0.0106911	0.0111269	0.0109547	0.0109731	0.0108487	0.0108449
	WNZ	0.589173	0.586827	0.600771	0.620797	0.594586	0.61041	0.644843	0.671132	0.660745	0.661853	0.654354	0.654122
	WUA	0.0352987	0.0351581	0.0359936	0.0371933	0.035623	0.0365711	0.038634	0.040209	0.0395867	0.0396531	0.0392038	0.0391899
	WUH	1.52393	1.51787	1.55393	1.60573	1.53793	1.57886	1.66793	1.73592	1.70906	1.71193	1.69253	1.69193
	WUS	0.0507055	0.0505036	0.0517037	0.0534271	0.0511713	0.0525333	0.0554966	0.0577591	0.0568652	0.0569606	0.0563151	0.0562951
	WUT	0.0155977	0.0155356	0.0159047	0.0164349	0.015741	0.0161599	0.0170715	0.0177675	0.0174925	0.0175218	0.0173233	0.0173171
	WUX	0.396267	0.394689	0.404067	0.417536	0.399907	0.41055	0.433709	0.45139	0.444405	0.44515	0.440106	0.43995
	WUZ	0.831727	0.828415	0.8481	0.87637	0.839368	0.861707	0.910316	0.947427	0.932764	0.934329	0.923741	0.923414
	WXN	0.151275	0.150673	0.154253	0.159395	0.152665	0.156728	0.165569	0.172319	0.169652	0.169936	0.168011	0.167951
	XFN	0.722292	0.719415	0.73651	0.76106	0.728927	0.748327	0.79054	0.822768	0.810035	0.811393	0.802199	0.801914
	XIC	0.0415534	0.0413879	0.0423714	0.0437837	0.0419351	0.0430512	0.0454797	0.0473338	0.0466012	0.0466794	0.0461504	0.0461341
	XIL	0.182314	0.181588	0.185903	0.1921	0.183989	0.188886	0.199541	0.207676	0.204462	0.204805	0.202484	0.202412
	XMN	1.59227	1.58593	1.62361	1.67773	1.60689	1.64966	1.74272	1.81376	1.78569	1.78869	1.76842	1.76779
	XNN	0.354574	0.353162	0.361554	0.373606	0.357832	0.367355	0.388078	0.403898	0.397648	0.398315	0.393801	0.393661
	XUZ	0.255653	0.254635	0.260686	0.269375	0.258002	0.264868	0.279809	0.291216	0.286709	0.28719	0.283936	0.283835
	XYI	0.0001388	0.000138248	0.000141533	0.00014625	0.000140076	0.000143804	0.000151915	0.000158109	0.000155662	0.000155923	0.000154156	0.000154101
	YBP	0.0687496	0.0684758	0.0701029	0.0724397	0.0693812	0.0712277	0.0752456	0.0783132	0.0771012	0.0772305	0.0763554	0.0763283
	YCU	0.1443	0.143726	0.147141	0.152046	0.145626	0.149502	0.157935	0.164374	0.16183	0.162101	0.160264	0.160208
	YIC	0.0440518	0.0438764	0.044919	0.0464163	0.0444565	0.0456397	0.0482142	0.0501797	0.0494031	0.049486	0.0489252	0.0489079
	YIE	0.0149731	0.0149135	0.0152678	0.0157768	0.0151106	0.0155128	0.0163879	0.017056	0.016792	0.0168202	0.0166296	0.0166237
	YIH	0.360048	0.358615	0.367136	0.379374	0.363356	0.373027	0.394069	0.410134	0.403787	0.404464	0.399881	0.399739
	YIN	0.0839136	0.0835794	0.0855654	0.0884176	0.0846844	0.0869383	0.0918424	0.0955866	0.0941073	0.0942651	0.0931969	0.0931639
	YIW	0.0980452	0.0976547	0.0999752	0.103308	0.0989459	0.101579	0.107309	0.111684	0.109956	0.11014	0.108892	0.108853
	YKH	0.0131427	0.0130903	0.0134014	0.0138481	0.0132634	0.0136164	0.0143845	0.0149709	0.0147392	0.0147639	0.0145966	0.0145915
	YNJ	0.111899	0.111454	0.114102	0.117905	0.112927	0.115933	0.122472	0.127465	0.125493	0.125703	0.124279	0.124235
	YNT	0.442097	0.440336	0.4508	0.465826	0.446158	0.458032	0.48387	0.503596	0.495802	0.496634	0.491006	0.490832
	YNZ	0.107588	0.107159	0.109706	0.113362	0.108576	0.111466	0.117753	0.122554	0.120657	0.12086	0.11949	0.119448
	YTY	0.330345	0.32903	0.336848	0.348076	0.33338	0.342253	0.361559	0.376299	0.370475	0.371096	0.366891	0.366761
	YUS	0.0181308	0.0180586	0.0184877	0.019104	0.0182974	0.0187843	0.019844	0.0206529	0.0203333	0.0203674	0.0201366	0.0201295
	YZY	0.0136718	0.0136174	0.013941	0.0144057	0.0137974	0.0141647	0.0149637	0.0155737	0.0153327	0.0153584	0.0151844	0.015179
	ZAT	0.0257128	0.0256104	0.0262189	0.0270929	0.025949	0.0266396	0.0281423	0.0292896	0.0288363	0.0288847	0.0285574	0.0285473
	ZHA	0.164565	0.16391	0.167805	0.173398	0.166077	0.170497	0.180115	0.187458	0.184556	0.184866	0.182771	0.182706
	ZHY	0.3474	0.346017	0.354239	0.366047	0.350592	0.359922	0.380225	0.395726	0.389602	0.390255	0.385833	0.385696
	ZQZ	0.033156	0.0330239	0.0338086	0.0349356	0.0334605	0.0343511	0.0362888	0.0377682	0.0371837	0.0372461	0.036824	0.036811
	ZUH	0.532647	0.530526	0.543132	0.561236	0.53754	0.551846	0.582976	0.606742	0.597352	0.598354	0.591573	0.591364
	ZYI	0.102851	0.102442	0.104876	0.108372	0.103796	0.106558	0.112569	0.117159	0.115345	0.115539	0.11423	0.114189
2017	AAT	0.0259323	0.0262574	0.0263814	0.0269514	0.0267707	0.0270442	0.0277289	0.0284476	0.0287151	0.0286872	0.0291483	0.0286273
	ACX	0.0947056	0.095893	0.096346	0.0984275	0.0977677	0.0987665	0.101267	0.103892	0.104869	0.104767	0.106451	0.104548
	AEB	0.0135306	0.0137003	0.013765	0.0140624	0.0139681	0.0141108	0.0144681	0.0148431	0.0149827	0.0149681	0.0152087	0.0149368
	AHJ	0.00186691	0.00189031	0.00189925	0.00194028	0.00192727	0.00194696	0.00199626	0.00204799	0.00206725	0.00206524	0.00209844	0.00206093
	AKA	0.173222	0.175394	0.176223	0.18003	0.178823	0.18065	0.185224	0.190025	0.191812	0.191625	0.194705	0.191225
	AKU	0.0960569	0.0972612	0.0977207	0.0998319	0.0991627	0.100176	0.102712	0.105374	0.106365	0.106262	0.10797	0.10604
	AOG	0.0198604	0.0201093	0.0202044	0.0206409	0.0205025	0.020712	0.0212364	0.0217868	0.0219916	0.0219702	0.0223234	0.0219244
	AQG	0.0435968	0.0441433	0.0443519	0.0453101	0.0450064	0.0454662	0.0466173	0.0478256	0.0482753	0.0482283	0.0490036	0.0481276
	AVA	0.0502465	0.0508765	0.0511168	0.0522212	0.0518711	0.052401	0.0537278	0.0551203	0.0556386	0.0555845	0.056478	0.0554684
	AXF	0.0533136	0.053982	0.054237	0.0554088	0.0550373	0.0555996	0.0570074	0.0584849	0.0590348	0.0589774	0.0599255	0.0588543
	BAR	0.0757698	0.0767198	0.0770822	0.0787475	0.0782197	0.0790188	0.0810195	0.0831193	0.0839009	0.0838193	0.0851667	0.0836443
	BAV	0.183739	0.186043	0.186922	0.19096	0.18968	0.191618	0.19647	0.201562	0.203457	0.203259	0.206526	0.202835
	BFJ	0.121865	0.123393	0.123976	0.126654	0.125805	0.12709	0.130308	0.133685	0.134942	0.134811	0.136978	0.13453
	BHY	0.147886	0.14974	0.150447	0.153698	0.152667	0.154227	0.158132	0.16223	0.163756	0.163597	0.166226	0.163255
	BPE	0.0862245	0.0873055	0.087718	0.0896131	0.0890124	0.0899218	0.0921985	0.0945881	0.0954776	0.0953846	0.096918	0.0951855
	BPL	0.470852	0.476755	0.479008	0.489356	0.486076	0.491042	0.503475	0.516524	0.521381	0.520873	0.529247	0.519786
	BPX	0.0200204	0.0202714	0.0203671	0.0208072	0.0206677	0.0208788	0.0214075	0.0219623	0.0221688	0.0221472	0.0225033	0.022101
	BSD	0.0536247	0.054297	0.0545536	0.0557322	0.0553586	0.0559241	0.0573401	0.0588262	0.0593794	0.0593216	0.0602752	0.0591977
	CAN	4.13649	4.18835	4.20814	4.29905	4.27024	4.31386	4.42309	4.53772	4.58039	4.57593	4.64949	4.56638
	CDE	0.0120193	0.01217	0.0122275	0.0124917	0.012408	0.0125347	0.0128521	0.0131852	0.0133092	0.0132962	0.01351	0.0132685
	CGD	0.745403	0.754749	0.758315	0.774697	0.769504	0.777366	0.797048	0.817706	0.825395	0.824592	0.837847	0.82287
	CGO	1.73993	1.76175	1.77007	1.80831	1.79619	1.81454	1.86048	1.9087	1.92665	1.92478	1.95572	1.92076
	CGQ	0.764908	0.774498	0.778157	0.794969	0.78964	0.797707	0.817904	0.839102	0.846993	0.846169	0.859771	0.844402
	CHG	0.626401	0.634255	0.637251	0.651018	0.646654	0.653261	0.669801	0.687161	0.693622	0.692947	0.704087	0.691501
	CIF	0.120576	0.122087	0.122664	0.125314	0.124474	0.125746	0.12893	0.132271	0.133515	0.133385	0.135529	0.133107
	CIH	0.0593321	0.060076	0.0603598	0.0616639	0.0612505	0.0618763	0.0634429	0.0650872	0.0656993	0.0656353	0.0666904	0.0654983
	CKG	2.56565	2.59781	2.61009	2.66648	2.6486	2.67566	2.74341	2.81451	2.84098	2.83821	2.88384	2.83229
	CNI	0.00356491	0.0036096	0.00362666	0.003705	0.00368017	0.00371777	0.0038119	0.00391069	0.00394747	0.00394363	0.00400702	0.00393539
	CSX	1.59643	1.61644	1.62408	1.65917	1.64805	1.66488	1.70704	1.75128	1.76775	1.76603	1.79442	1.76234
	CTU	2.99643	3.034	3.04833	3.11419	3.09332	3.12492	3.20404	3.28708	3.31799	3.31476	3.36805	3.30784
	CWJ	0.00659641	0.00667911	0.00671067	0.00685565	0.00680969	0.00687926	0.00705344	0.00723625	0.00730429	0.00729718	0.00741449	0.00728195
[truncated: 1,668 more rows]
